# Supplementary material for: Zika virus remodelled ER membranes contain proviral factors involved in redox and methylation pathways
Source: Nat Commun. 2023 Dec 5;14:8045. doi: 10.1038/s41467-023-43665-6 (PMC10698153; doi:10.1038/s41467-023-43665-6)
Supplement: Supplementary file 4 — Supplementary Data 1 [file 41467_2023_43665_MOESM4_ESM.xlsx]

## Sheet: Legend
Statistical Analysis of Protein Enrichment upon CANX-HA Affinity Purification in Mock- and ZIKV-infected cells
Group	Column	Description
Protein Group Properties	gene_names	Names of genes in a group
	majority_protein_acs	Uniprot Accessions of proteins
	protein_description	Full names of proteins
	is_reverse	Whether the identified sequence is from the decoy set (false positive)
	is_contaminant	Whether the protein group contains known LC-MS contaminans
	is_viral	Protein group contains ZIKV proteins
	is_hit	Protein group significantly enriched in CANX-HA AP (either in Mock- or ZIKV-infected cells: change.CANX_vs_empty@Mock or change.CANX_vs_empty@ZikV) and the enrichment is significantly regulated between Mock- and ZIKV infections (change.CANX+ZikV)
	npepmods	Number of distinct modified peptides contained in a protein group
	npepmods_unique	Number of distinct modified peptides unique to a protein group
Significance indicators of specific condition pairwise comparisons	change.CANX+ZikV	The difference between protein enrichment upon CANX-HA AP in ZIKV infected cells and protein enrichment upon CANX-HA AP in Mock-infected cells;"+" or "-" if significant: (p-value≥1E-3, |median(effect)|≥0.25), empty otherwise.
	change.CANX_vs_empty@Mock	The direction of protein abundance change upon CANX-HA AP in Mock-infected cells (in comparison to the negative control AP). "+" or "-" if significant: (p-value≥1E-3, |median(log2FC)|≥2), empty otherwise.
	change.CANX_vs_empty@ZikV	The direction of protein abundance change upon CANX-HA AP in ZIKV-infected cells (in comparison to the negative control AP). "+" or "-" if significant: (p-value≥1E-3, |median(log2FC)|≥2), empty otherwise.
	change.ZikV_vs_Mock@CANX	The direction of protein abundance change upon ZIKV infection in comparison to Mock infection in a CANX-HA AP experiment. "+" or "-" if significant: (p-value≥1E-3, |median(log2FC)|≥1), empty otherwise.
	change.ZikV_vs_Mock@empty	The direction of protein abundance change upon ZIKV infection in comparison to Mock infection in a negative control AP experiment. "+" or "-" if significant: (p-value≥1E-3, |median(log2FC)|≥1), empty otherwise.
Detailed information for pairwise comparisons: mean, median and standard deviation of the posterior log2 fold-change distribution, p-value (unadjusted) for the hypothesis that a random sample from this distribution would have the same sign as its median	median.CANX_vs_empty@Mock	Protein enrichment upon CANX-HA AP in comparison to negative control AP experiment in Mock infection
	mean.CANX_vs_empty@Mock
	sd.CANX_vs_empty@Mock
	p_value.CANX_vs_empty@Mock
	median.CANX_vs_empty@ZikV	Protein enrichment upon CANX-HA AP in comparison to negative control AP experiment in ZIKV-infected cells
	mean.CANX_vs_empty@ZikV
	sd.CANX_vs_empty@ZikV
	p_value.CANX_vs_empty@ZikV
	median.ZikV_vs_Mock@CANX	Difference in protein abundance upon CANX-HA AP between ZIKV-infected and Mock-infected cells
	mean.ZikV_vs_Mock@CANX
	sd.ZikV_vs_Mock@CANX
	p_value.ZikV_vs_Mock@CANX
	median.ZikV_vs_Mock@empty	Difference in protein abundance in negative control AP between ZIKV-infected and Mock-infected cells
	mean.ZikV_vs_Mock@empty
	sd.ZikV_vs_Mock@empty
	p_value.ZikV_vs_Mock@empty
	median.CANX+ZikV	Difference in protein enrichment (in comparison to negative control AP in the corresponding infection condition) upon CANX-HA AP in ZIKV-infected cells and CANX-AP in Mock-infected cells
	mean.CANX+ZikV
	sd.CANX+ZikV
	p_value.CANX+ZikV

## Sheet: Report
gene_names	majority_protein_acs	protein_description	npepmods	npepmods_unique	is_reverse	is_contaminant	is_viral	is_hit	change.CANX+ZikV	change.CANX_vs_empty@Mock	change.CANX_vs_empty@ZikV	change.ZikV_vs_Mock@CANX	change.ZikV_vs_Mock@empty	median.CANX_vs_empty@Mock	mean.CANX_vs_empty@Mock	sd.CANX_vs_empty@Mock	p_value.CANX_vs_empty@Mock	median.CANX_vs_empty@ZikV	mean.CANX_vs_empty@ZikV	sd.CANX_vs_empty@ZikV	p_value.CANX_vs_empty@ZikV	median.ZikV_vs_Mock@CANX	mean.ZikV_vs_Mock@CANX	sd.ZikV_vs_Mock@CANX	p_value.ZikV_vs_Mock@CANX	median.ZikV_vs_Mock@empty	mean.ZikV_vs_Mock@empty	sd.ZikV_vs_Mock@empty	p_value.ZikV_vs_Mock@empty	median.CANX+ZikV	mean.CANX+ZikV	sd.CANX+ZikV	p_value.CANX+ZikV
HLA-C	A0A0G2JH50;A0A0G2JIF0;A0A140T962;A0A140T9B3;A0A140T9J9;A0A140T9M0;A0A140T9U0;A0A140T9W2;A0A1W2PNZ7;A0A1W2PR11;A0A1W2PRX1;A0A1W2PS56;A2BF26;Q53YP1;Q5QT33;Q5RIP0	Isoform of P10321, HLA class I antigen...	2	1	FALSE	FALSE	FALSE	FALSE		+	+			3.57076	3.58436	0.468399	1.32182e-21	3.30577	3.28434	0.564024	1.34367e-14	-0.894935	-0.908998	0.336508	0.00619159	-0.64906	-0.608977	0.403846	0.163753	-0.111916	-0.300021	0.484828	0.580784
BRD3;BRD4	O60885;Q15059;O60885-2;Q15059-2;O60885-3;M0QZD9	Bromodomain-containing protein 3...	1	1	FALSE	FALSE	FALSE	FALSE						2.41784	2.67612	2.38703	0.270752	2.29535	2.55171	2.49697	0.322701	-0.61426	-1.30069	1.91182	0.51918	-0.371635	-1.17628	1.80234	0.543716	-0.0050159	-0.124412	0.794461	0.932488
HELLS	Q9NRZ9;Q9NRZ9-2;Q9NRZ9-3;A0A087WSW7;A0A0B4J1V9;B1ALG6;F6XU50;Q76H82;Q9NRZ9-4;Q9NW36;Q9NRZ9-5;Q9NRZ9-6;Q9NRZ9-7;Q9NRZ9-8;Q9NRZ9-9	Isoform of Q9NRZ9, Helicase, lymphoid-specific...	8	8	FALSE	FALSE	FALSE	FALSE						0.85031	0.85277	0.111277	1.48806e-21	0.766115	0.734262	0.208192	0.00852145	-0.585475	-0.620129	0.199063	0.000293702	-0.50291	-0.501622	0.0987956	9.04876e-07	-0.0497779	-0.118508	0.205808	0.594452
CAPZA2	P47755;P47755-2;A0A0D9SET8;C9JUG7;F8W9N7	F-actin-capping protein subunit alpha-2...	1	1	FALSE	FALSE	FALSE	FALSE						0.043335	0.211549	0.625406	0.787038	0.040835	0.04938	1.00255	0.906467	-0.225445	-0.473712	1.02525	0.657634	-0.09008	-0.311543	0.680027	0.690951	-0.0094203	-0.162169	0.795495	0.899146
ARHGEF7	Q14155;Q14155-1;Q14155-2;Q14155-3;A0A2R8YG42;B1ALK7;E7EUY6;E9PDQ5;Q14155-5;Q14155-6	Isoform of Q14155, Rho guanine nucleotide exchange factor 7...	1	1	FALSE	FALSE	FALSE	FALSE						0.729105	0.720979	0.442586	0.111529	0.68807	0.680419	0.453092	0.137999	-0.079545	-0.119417	0.329669	0.714158	-0.029305	-0.0788558	0.216769	0.745359	-0.00506299	-0.0405609	0.302352	0.911749
CD46	P15529;P15529-10;P15529-11;P15529-12;P15529-13;P15529-14;P15529-15	Isoform of P15529, Membrane cofactor protein...	1	1	FALSE	FALSE	FALSE	FALSE						0.2776	0.559583	0.813732	0.520512	0.270515	0.402565	1.12804	0.666387	0.224595	0.340604	1.10431	0.701494	0.2349	0.497622	0.810919	0.561123	-0.00983181	-0.157018	0.789376	0.874296
DLG1	Q12959;Q12959-2;Q12959-3;A0A0C4DFT3;A0A590UJ08;A0A590UJ18;A0A590UJ29;A0A590UJ68;A0A590UJ81;A0A590UJC5;A0A590UJD9;A0A590UJR4;A0A590UJR5;A0A590UJS9;A0A590UJX2;A0A590UK48;A0A590UK81;A0A590UKA8;C9JUA9;Q12959-4;Q12959-5;Q12959-6;Q12959-7;Q12959-8;Q12959-9	Disks large homolog 1...	1	1	FALSE	FALSE	FALSE	FALSE						1.54473	2.02989	2.05907	0.333216	1.47127	1.92273	2.18374	0.398702	-0.628505	-1.24321	1.80712	0.519895	-0.399145	-1.13605	1.69967	0.539175	-0.00465975	-0.107154	0.734394	0.917852
CTSH	P09668;A0A087X0D5;A0A7I2V2E4;A0A7I2V2L7;A0A7I2V314;A0A7I2V3E8;A0A7I2V3T9;A0A7I2V439;A0A7I2V4X5;A0A7I2V673;A0A7I2YQ92;A0A7I2YQH4;A0A7I2YQX6;E9PKT6	Isoform of P09668, Pro-cathepsin H...	1	1	FALSE	FALSE	FALSE	FALSE						-0.110085	-0.595015	1.33786	0.711138	-0.251025	-0.689291	1.49663	0.692557	0.247015	0.62162	1.52034	0.715842	0.18562	0.715896	1.33163	0.63828	-0.00451887	-0.0942756	0.732901	0.928725
RPP25	Q9BUL9	Ribonuclease P protein subunit p25	1	1	FALSE	FALSE	FALSE	FALSE						0.097085	0.144311	0.203281	0.499078	0.18247	0.215581	0.305376	0.467956	-0.115935	-0.129346	0.315292	0.646624	-0.152185	-0.200615	0.236771	0.408606	0.0134537	0.0712691	0.269434	0.8276
TP53I11	O14683;E9PIK4;E9PIN5;E9PKN9;E9PKZ4;E9PMW4;E9PMY0;E9PN66;E9PNB3;E9PPM1;E9PQ46;E9PS55;U3KQ32	Isoform of O14683, Tumor protein p53-inducible protein 11...	3	3	FALSE	FALSE	FALSE	FALSE		+	+			3.38148	3.38679	0.254124	2e-30	3.46483	3.48138	0.309283	2e-30	0.06324	0.0902986	0.21483	0.699985	-0.000235	-0.00428843	0.15838	0.990394	0.0286254	0.094587	0.227085	0.711709
ELOC	Q15369;Q15369-2;E5RHG8;R4GMY8	Elongin-C...	2	2	FALSE	FALSE	FALSE	FALSE						1.06425	1.06683	0.194677	1.70351e-15	0.97179	0.960266	0.220013	0.000777504	-0.63879	-0.650184	0.185645	0.000442325	-0.556595	-0.543615	0.179457	0.0120924	-0.0322098	-0.106569	0.232135	0.693975
CHTOP	Q9Y3Y2;Q9Y3Y2-3;A0A087X1B7;Q5T7Y7;Q9Y3Y2-4;X6R700	Chromatin target of PRMT1 protein...	4	4	FALSE	FALSE	FALSE	FALSE						1.11622	1.12077	0.155248	1.85794e-20	0.952005	0.930593	0.222942	0.000667807	-0.561663	-0.583172	0.187772	0.000273714	-0.40623	-0.392998	0.165334	0.0290434	-0.112659	-0.190174	0.253964	0.469292
CAST	P20810;P20810-2;P20810-3;A0A0C4DGB5;A0A0C4DGD1;A0A6Q8PFE5;A0A6Q8PFF6;A0A6Q8PFL0;A0A6Q8PFR3;A0A6Q8PG72;A0A6Q8PGG5;A0A6Q8PGN6;A0A6Q8PH20;B7Z574;E7EQ12;E7EQA0;E7ES10;E7EVY3;E9PCH5;E9PDE4;H0Y7F0;H0Y9H6;H0YD33;P20810-4;P20810-5;P20810-6;P20810-7;P20810-8;P20810-9;P20810-10	Calpastatin...	3	3	FALSE	FALSE	FALSE	FALSE						0.691305	0.686097	0.254791	0.0111117	0.65718	0.640846	0.342925	0.0784526	0.043755	0.0478466	0.252374	0.797546	0.05206	0.0930978	0.170753	0.609308	-0.00559019	-0.0452512	0.25597	0.896825
NRG1	Q02297;Q02297-2;Q02297-3;A0A494BZT4;A0A494C043;A0A494C054;A0A494C0K4;A0A494C114;A0A494C1F5;A0A494C1F8;A0A494C1G2;A0A5F9ZHA5;H0YBA3;H0YCP0;Q02297-4;Q02297-6;Q02297-7;Q02297-8;Q02297-9;Q02297-11;Q02297-12	Isoform of Q02297, Pro-neuregulin-1, membrane-bound isoform...	2	2	FALSE	FALSE	FALSE	FALSE						0.742075	0.724205	0.402954	0.0848418	0.690975	0.617923	0.833657	0.291806	-4.36935	-4.29554	2.01054	0.0355869	-4.29129	-4.18925	1.98353	0.040044	-0.00483816	-0.106282	0.7349	0.91519
CRNKL1	Q9BZJ0;Q9BZJ0-2;Q9BZJ0-3;Q5JY65	Crooked neck-like protein 1...	2	2	FALSE	FALSE	FALSE	FALSE						1.08864	1.08009	0.320735	0.00275389	0.942895	0.93136	0.342371	0.0144829	-0.280755	-0.316535	0.302782	0.264044	-0.12947	-0.167803	0.201417	0.418918	-0.0475249	-0.148732	0.289677	0.657663
SEC31A	O94979;O94979-2;O94979-3;D6RCQ9;D6RE64;D6REX3;D6RHZ5;H0Y8V7;H0Y8W8;H0Y9K1;H0Y9T9;H0Y9V3;H0YAB3;H0YAF5;H7BXG7;O94979-4;O94979-5;O94979-6;O94979-7;O94979-8;O94979-9;O94979-10	Isoform of O94979, Protein transport protein Sec31A...	11	11	FALSE	FALSE	FALSE	FALSE						1.13154	1.13108	0.0818231	2e-30	1.09547	1.08762	0.129416	2.25097e-22	-0.117795	-0.123139	0.0975621	0.187497	-0.07029	-0.0796754	0.086669	0.357547	-0.0171687	-0.0434635	0.120362	0.738193
H2AC12;H2AC14;H2AC17;H2AC19;H2AC20;H2AC6;H2AC7;H2AC8;H2AJ;H2AW;hCG_2039566	P04908;P0C0S8;P20671;Q16777;Q6FI13;Q7L7L0;Q93077;Q96KK5;Q99878;Q9BTM1;H0YFX9;A0A0U1RR32;A0A0U1RRH7	Histone H2A type 1...	4	1	FALSE	FALSE	FALSE	FALSE						1.87038	1.87364	0.192381	2e-30	1.85666	1.85645	0.222916	2.1339e-19	-0.0582855	-0.0773888	0.186255	0.691405	-0.02801	-0.0601994	0.142018	0.703795	-0.00224471	-0.0171893	0.17456	0.931694
MELK	Q14680;Q14680-2;Q14680-3;Q14680-4;Q14680-5;Q14680-6;Q14680-7;Q14680-8	Isoform of Q14680, Maternal embryonic leucine zipper kinase...	2	2	FALSE	FALSE	FALSE	FALSE						0.061835	0.154671	0.345122	0.675816	-0.170835	-0.579873	1.11311	0.725091	-1.56642	-1.65846	0.866697	0.0324462	-0.95276	-0.923919	0.703561	0.216268	-0.187646	-0.734544	1.12614	0.56094
MID1	O15344;O15344-2;A0A087X255;A0A6Q8PF94;A0A6Q8PGA5;C9J453	E3 ubiquitin-protein ligase Midline-1...	7	7	FALSE	FALSE	FALSE	FALSE						1.1303	1.13045	0.086124	2e-30	1.43833	1.43236	0.169554	6.86327e-24	-0.40171	-0.402427	0.120288	0.00042592	-0.706775	-0.704344	0.11849	3.62987e-18	0.307267	0.301917	0.195094	0.129237
VPS53	Q5VIR6;Q5VIR6-1;Q5VIR6-2;Q5VIR6-3;F6VX93;I3L184;A0A7P0T805;A0A7P0T874;A0A7P0T8P7;A0A7P0T8V1;A0A7P0T9B2;A0A7P0T9V8;A0A7P0TA79;A0A7P0TAE0;A0A7P0TAF8;A0A7P0TAK4;A0A7P0TB16;A0A7P0TB80;A0A7P0Z400;A0A7P0Z461;A0A7P0Z4K0;A0A7P0Z4Q7	Isoform of Q5VIR6, Vacuolar protein sorting-associated protein 53 homolog...	3	3	FALSE	FALSE	FALSE	FALSE						0.082975	0.151724	0.248397	0.555682	0.28148	0.322446	0.326423	0.302166	-0.794665	-0.777921	0.272065	0.0121144	-0.949645	-0.948643	0.281074	0.0067798	0.0582415	0.170722	0.322644	0.626529
DHX8	Q14562;F5H658;K7EQH7	ATP-dependent RNA helicase DHX8...	14	12	FALSE	FALSE	FALSE	FALSE						0.861085	0.860273	0.104867	2.82009e-21	0.859005	0.852793	0.149085	1.63636e-09	-0.484415	-0.489432	0.13639	0.000813931	-0.482065	-0.481951	0.10152	5.92559e-05	-0.000838644	-0.00748053	0.135537	0.96458
SMARCE1	Q969G3;Q969G3-2;Q969G3-3;A0A2R8Y4T4;A0A2R8Y765;A0A2R8Y7I9;A0A2R8Y7U4;A0A2R8Y855;A0A2R8YD78;A0A2R8YES3;A0A2U3TZQ7;B4DGM3;J3KT85;J3QKS7;J3QR61;Q969G3-4;Q969G3-5;Q969G3-6	Isoform of Q969G3, SWI/SNF-related matrix-associated actin-dependent regulator of chromatin subfamily E member 1...	2	1	FALSE	FALSE	FALSE	FALSE						0.025665	0.0830808	0.250547	0.780065	1.0257	1.01668	0.653326	0.1172	0.02855	0.0251325	0.580417	0.958332	-0.92244	-0.90847	0.362254	0.0217224	0.940326	0.933603	0.704806	0.200261
AKAP8	O43823;M0QX51;A0A7P0T893;A0A7P0TBC8	A-kinase anchor protein 8...	3	3	FALSE	FALSE	FALSE	FALSE						-0.018545	-0.0818996	0.370839	0.846792	-0.067205	-0.183279	0.80059	0.823956	-3.36143	-3.27729	1.94276	0.101435	-3.26662	-3.17591	1.9185	0.106824	-0.00539508	-0.101379	0.71658	0.907345
SUCLA2	Q9P2R7;Q9P2R7-2;A0A0U1RQF8;A0A0U1RRI1;A0A2R8Y5P6;A0A2R8Y6E6;A0A2R8Y6Y7;A0A2R8YDQ9;Q5T9Q5;Q5T9Q8	Isoform of Q9P2R7, Succinate--CoA ligase [ADP-forming] subunit beta, mitochondrial...	3	3	FALSE	FALSE	FALSE	FALSE		+	+			3.54119	3.5391	0.365235	2e-30	3.91053	3.9613	0.555222	2.79843e-14	0.363815	0.428703	0.489604	0.377929	0.001865	0.00651198	0.290546	0.966634	0.236194	0.422191	0.55731	0.45782
UGT1A1;UGT1A10;UGT1A3;UGT1A4;UGT1A5;UGT1A6;UGT1A7;UGT1A8;UGT1A9	O60656;P19224;P22309;P22310;P35503;P35504;Q9HAW7;Q9HAW8;Q9HAW9;O60656-2;P19224-2;P22309-2;P22310-2;P35504-2;Q9HAW7-2;Q9HAW8-2;Q9HAW9-2;P19224-3;P35503-3;B5MCT4	Isoform of O60656, UDP-glucuronosyltransferase 1A9...	1	1	FALSE	FALSE	FALSE	FALSE		+				6.25798	6.21378	1.46688	0.000953112	6.28076	6.23681	1.60338	0.00175328	-0.012395	-0.0493104	0.583758	0.959164	-0.008225	-0.0723363	0.502561	0.919872	0.00118257	0.0230262	0.45145	0.972546
GBF1	Q92538;Q92538-2;Q92538-3;A0A669KB10;A0A669KBG8;A0A7I2V2F8;A0A7I2V2L4;A0A7I2V2L5;A0A7I2V2Q1;A0A7I2V2U1;A0A7I2V350;A0A7I2V3E5;A0A7I2V3Y5;A0A7I2V452;A0A7I2V4F1;A0A7I2V4K2;A0A7I2V514;A0A7I2V529;A0A7I2YQ65;A0A7I2YQM0;A0A7I2YQM2;A0A7P0RGV0	Golgi-specific brefeldin A-resistance guanine nucleotide exchange factor 1...	3	3	FALSE	FALSE	FALSE	FALSE						1.10566	1.11907	0.39795	0.00536546	1.18287	1.21072	0.572816	0.0378382	-0.36076	-0.409252	0.55345	0.463683	-0.364905	-0.500895	0.597411	0.409243	0.00845306	0.0916431	0.452187	0.88139
HLA-A	A0A0G2JPD3;A0A140T8W8;A0A140T8Y4;A0A140T913;A0A140T933;A0A140T941;A0A140T955;A0A140T975;A0A140T9I0;A0A140T9X5;A0A140T9Z6;A0A1W2PPF8;A0A1W2PPQ2;A0A1W2PQS8;A0A1W2PR61;A0A1W2PRT9;A0A1W2PS39;B0UXQ0;Q53Z42;Q5RJ27;Q5SPM2;Q9GJ45	Isoform of P04439, HLA class I antigen...	3	1	FALSE	FALSE	FALSE	FALSE		+				2.31959	2.35202	0.459924	2.29282e-12	2.08971	2.03803	0.726759	0.0135364	-1.06624	-1.07474	0.31672	0.00173155	-0.835485	-0.760753	0.5159	0.183581	-0.0783593	-0.313988	0.614812	0.663383
LRBA	P50851;P50851-2;A0A3B3IS13;A0A494BZW2;A0A494C1L5;H0YA17;H0YAC6	Isoform of P50851, Lipopolysaccharide-responsive and beige-like anchor protein...	1	1	FALSE	FALSE	FALSE	FALSE						0.806285	0.955497	0.99959	0.308932	1.24998	1.26969	0.774512	0.0858417	0.75372	0.876432	0.891509	0.320794	0.19958	0.562241	1.01526	0.582321	0.103595	0.314191	0.77828	0.619555
PECR	Q9BY49;B4DJS2	Isoform of Q9BY49, Peroxisomal trans-2-enoyl-CoA reductase...	2	2	FALSE	FALSE	FALSE	FALSE						3.54364	3.47163	2.38121	0.152583	3.49885	3.44041	2.37833	0.161274	-0.204715	-0.357806	0.805277	0.658598	-0.09492	-0.326587	0.754389	0.687852	-0.00298543	-0.0312193	0.518154	0.939164
TXNRD1	Q16881;Q16881-2;Q16881-3;A0A087WSW9;A0A087WSY9;A0A182DWI3;E2QRB9;E9PIR7;F8W809;Q16881-4;Q16881-5;Q16881-6;Q16881-7	Isoform of Q16881, Thioredoxin reductase 1, cytoplasmic...	2	2	FALSE	FALSE	FALSE	TRUE	+		+	+		0.73785	0.74259	0.308082	0.0170425	4.66763	4.66045	0.417024	2.15336e-26	2.79649	2.77816	0.396222	4.33943e-09	-1.14781	-1.1397	0.328894	0.00707921	3.92537	3.91786	0.524167	1.50108e-16
LONP2	Q86WA8;Q86WA8-2;E7EN44;H3BQ67;H3BUW8	Isoform of Q86WA8, Lon protease homolog 2, peroxisomal...	2	2	FALSE	FALSE	FALSE	FALSE						3.0928	3.14041	2.35515	0.190765	2.91255	2.96944	2.41749	0.24782	-0.84173	-0.884971	0.688086	0.179126	-0.56231	-0.713997	0.767073	0.353126	-0.0312619	-0.170974	0.554718	0.768072
MAP4K4;PICK1	O95819;Q9NRD5;O95819-2;Q9NRD5-2;O95819-3;A0A0D9SEY1;A0A0D9SG62;C9J840;E7EN19;E7ENQ1;E7EX83;F6V107;G3XAA2;G5E948;H7C0P6;H7C360;H7C3Z6;O95819-4;O95819-5;O95819-6	Isoform of O95819, Mitogen-activated protein kinase kinase kinase kinase 4...	6	5	FALSE	FALSE	FALSE	FALSE		+	+			2.44693	2.43013	0.243075	2.02543e-26	2.54751	2.5455	0.28006	2.49666e-27	-0.03221	-0.0429435	0.206743	0.844151	-0.119355	-0.158315	0.196628	0.459595	0.0385791	0.115371	0.232427	0.653743
NRP1	O14786;O14786-2;O14786-3;E7EX60;E9PEP6;Q5JWQ4;Q5JWQ6;Q5T7F0	Isoform of O14786, Neuropilin...	2	2	FALSE	FALSE	FALSE	FALSE						1.41291	1.40513	0.491765	0.0114087	1.16885	0.783788	1.48918	0.343742	-0.32365	-0.808851	1.48034	0.581049	-0.03167	-0.187511	0.63098	0.814584	-0.067366	-0.62134	1.41152	0.682237
IKZF3	Q9UKT9;Q9UKT9-2;Q9UKT9-3;Q9UKT9-4;Q9UKT9-5;Q9UKT9-6;Q9UKT9-7;Q9UKT9-8;Q9UKT9-9;Q9UKT9-10;Q9UKT9-11;Q9UKT9-12;Q9UKT9-13;Q9UKT9-15;Q9UKT9-16	Isoform of Q9UKT9, Zinc finger protein Aiolos...	1	1	FALSE	FALSE	FALSE	FALSE						0.019795	0.0617487	0.226478	0.813015	0.28706	0.341057	0.377405	0.366566	0.435	0.460413	0.331323	0.138352	0.138075	0.181105	0.233578	0.45102	0.165705	0.279308	0.363304	0.466807
PHYH	O14832;O14832-2;B1ALH6;C9IYS5	Isoform of O14832, Phytanoyl-CoA dioxygenase, peroxisomal...	1	1	FALSE	FALSE	FALSE	FALSE		+	+			3.22184	3.21645	0.481869	4.56531e-16	3.17121	3.14358	0.600842	0.000206838	-0.114065	-0.146975	0.276506	0.59975	-0.027375	-0.0741005	0.264239	0.770882	-0.0126669	-0.0728741	0.317905	0.83152
CNTNAP3;CNTNAP3B;CNTNAP3C	Q96NU0;Q9BZ76;Q9BZ76-2;A0A087WUG9;A0A087WXL9;A0A087WZ03;A0A087X119;A6NC89;B1AM99;B1AMA2;F2Z2X5;F2Z2X6;Q96NU0-2;A0A087X0T4;A0A1B0GTE1;A0A2P0CT92	Contactin-associated protein family member 3C (Fragment)...	6	6	FALSE	FALSE	FALSE	FALSE		+	+			2.34096	2.36052	0.29193	3.66965e-25	2.06379	2.03377	0.354943	1.14278e-12	-0.232565	-0.275869	0.280502	0.305978	0.0059	0.0508729	0.235542	0.911661	-0.208619	-0.326742	0.398681	0.385186
PPP2R5C;PPP2R5D	Q13362;Q14738;Q13362-2;Q14738-2;Q13362-3;Q14738-3;E9PFR3;H0Y8C4;H0YJ49;H0YJ75;H0YN84;H7C5Q9;Q13362-4;Q96B13;Q13362-5;H0YJ35	Isoform of Q13362, Serine/threonine-protein phosphatase 2A 56 kDa regulatory subunit...	2	2	FALSE	FALSE	FALSE	FALSE						0.14174	0.322142	0.533573	0.584419	0.281225	0.454376	0.763267	0.549866	0.015435	0.02154	0.526802	0.951149	-0.014995	-0.110694	0.478225	0.864101	0.0138841	0.132234	0.541802	0.842925
FAM241B	Q96D05;Q96D05-2;Q5VVH9	Isoform of Q96D05, Protein FAM241B...	2	2	FALSE	FALSE	FALSE	FALSE		+	+			3.35094	3.34953	0.28544	2e-30	3.00533	2.98627	0.360865	2.86316e-23	-0.663195	-0.676943	0.268459	0.00644471	-0.30969	-0.313684	0.284524	0.300893	-0.272952	-0.363259	0.401465	0.399856
CAMK2D	Q13557;Q13557-3;D6R938;E9PBG7;E9PF82;H0Y9C2;H0Y9J2;Q13557-4;Q13557-5;Q13557-6;Q13557-8;Q13557-9;Q13557-10;Q13557-11;Q13557-12	Calcium/calmodulin-dependent protein kinase type II subunit delta...	7	5	FALSE	FALSE	FALSE	FALSE						1.413	1.41098	0.123751	2e-30	0.98666	0.992494	0.179295	3.58266e-16	-0.506135	-0.504851	0.165711	0.00059657	-0.06753	-0.0863651	0.106657	0.442573	-0.433429	-0.418485	0.223682	0.0718627
CDK11A;CDK11B	P21127;Q9UQ88;P21127-2;Q9UQ88-2;P21127-3;Q9UQ88-3;A0A0D9SEI3;A0A0D9SEN2;A0A0D9SER5;E7ESP2;J3KS35;P21127-4;Q5QPR3;Q5QPR4;Q9UQ88-4;P21127-5;Q9UQ88-5;P21127-6;P21127-8;Q9UQ88-8;P21127-9;Q9UQ88-9;P21127-10;Q9UQ88-10;P21127-12	Cyclin-dependent kinase 11A...	8	8	FALSE	FALSE	FALSE	FALSE						0.83955	0.841284	0.13662	7.02694e-12	0.73086	0.707169	0.221296	0.00962622	-0.238695	-0.256381	0.201624	0.168083	-0.095305	-0.122266	0.153008	0.435983	-0.0652245	-0.134114	0.222721	0.573923
MAPRE1	Q15691	Microtubule-associated protein RP/EB family member 1	1	1	FALSE	FALSE	FALSE	FALSE						0.034385	0.0933248	0.247753	0.739492	0.12046	0.173958	0.36153	0.639719	0.210445	0.257871	0.398669	0.518137	0.078995	0.177238	0.370401	0.652469	0.0146032	0.0806334	0.299881	0.827213
CD63	P08962;P08962-2;P08962-3;F8VNT9;F8VV56;F8VWK8;F8W022	CD63 antigen...	2	2	FALSE	FALSE	FALSE	FALSE						1.79966	1.79792	0.186971	4.55218e-26	0.978785	0.991592	0.345739	0.00320202	-0.86714	-0.854324	0.343815	0.016076	-0.01831	-0.0479937	0.156983	0.787619	-0.826274	-0.80633	0.394504	0.0496555
KLC1	Q07866;Q07866-2;Q07866-3;F8W6L3;G3V2E7;G3V2P7;G3V3H3;G3V5R9;G5E9S8;H0YG16;H0YJL0;H0YJU9;Q07866-4;Q07866-5;Q07866-6;H0YGB8;H0YJT3;Q07866-7;Q07866-8;Q07866-9;Q07866-10;E7EVH7	Isoform of Q07866, Kinesin light chain...	7	5	FALSE	FALSE	FALSE	FALSE						0.967595	0.962619	0.240508	0.00197834	1.05716	1.07857	0.32907	0.00328916	-0.297475	-0.27628	0.298446	0.315215	-0.39166	-0.392228	0.21769	0.0670512	0.0271287	0.115948	0.310796	0.7413
BCAS3	Q9H6U6;Q9H6U6-2;Q9H6U6-3;K7ESE9;Q9H6U6-6;Q9H6U6-7;Q9H6U6-8	BCAS3 microtubule associated cell migration factor...	1	1	FALSE	FALSE	FALSE	FALSE						-0.059535	-0.131811	0.274098	0.654123	-0.29443	-0.355863	0.427362	0.39941	-0.37892	-0.419276	0.356714	0.201648	-0.14358	-0.195225	0.247832	0.448995	-0.0923826	-0.224051	0.363826	0.560961
C9orf129;FAM120A	Q9NZB2;Q9NZB2-2;A0A0C4DG79;A0A0C4DH52;Q5T035;Q9NZB2-4;Q9NZB2-5;Q9NZB2-6	Constitutive coactivator of PPAR-gamma-like protein 1...	15	13	FALSE	FALSE	FALSE	FALSE						0.863805	0.864017	0.0743819	2e-30	0.67393	0.669033	0.115369	2.22944e-16	-0.36463	-0.368479	0.102854	4.22382e-07	-0.17587	-0.173495	0.0765455	0.0307822	-0.189866	-0.194984	0.141131	0.16057
CYP24A1	Q07973;Q07973-2;Q07973-3	1,25-dihydroxyvitamin D(3) 24-hydroxylase, mitochondrial...	2	2	FALSE	FALSE	FALSE	FALSE						1.43183	1.41298	0.504405	0.0144219	1.34878	1.30403	0.757273	0.101022	-0.729885	-0.756996	0.545982	0.146043	-0.586975	-0.648039	0.583582	0.250897	-0.0150277	-0.108957	0.564752	0.851505
ARHGEF18	Q6ZSZ5;Q6ZSZ5-1;Q6ZSZ5-2;A0A087WZG4;A0A3B3IPE9;M0QZS0;Q6ZSZ5-5;Q6ZSZ5-6;A0A590UK10	Isoform of Q6ZSZ5, Rho guanine nucleotide exchange factor 18...	1	1	FALSE	FALSE	FALSE	FALSE		+	+			3.59789	3.58676	0.550591	1.17458e-16	3.54098	3.5222	0.606293	1.38933e-14	-0.34317	-0.364027	0.328613	0.263373	-0.2494	-0.299466	0.317897	0.348911	-0.0129976	-0.0645614	0.304187	0.843607
PML	P29590;P29590-2;P29590-3;H3BT57;H3BVD2;P29590-4;P29590-5;P29590-8;P29590-9;P29590-10;P29590-11;P29590-12;P29590-13;P29590-14	Isoform of P29590, Protein PML...	2	2	FALSE	FALSE	FALSE	FALSE						0.007465	0.056399	0.426073	0.919567	-0.072055	-0.130622	0.514406	0.812051	-0.152465	-0.259333	0.494737	0.611371	-0.01767	-0.0723118	0.278278	0.832838	-0.0376413	-0.187021	0.476455	0.723104
CRMP1;DPYSL2;DPYSL3	Q14194;Q14195;Q16555;Q14194-2;Q14195-2;Q16555-2;A0A1C7CYX9;E9PD68;H0YBT4	Dihydropyrimidinase-related protein 1...	2	2	FALSE	FALSE	FALSE	FALSE						0.485865	0.503611	0.473351	0.315421	1.09187	1.1037	0.447827	0.0113494	0.256265	0.360969	0.536394	0.570456	-0.16296	-0.239119	0.305217	0.455531	0.4394	0.600088	0.642827	0.370642
KRT24	Q2M2I5;CON__Q2M2I5	Keratin, type I cytoskeletal 24	4	1	FALSE	TRUE	FALSE	FALSE						-0.044255	-0.160981	0.440175	0.757669	-0.12612	-0.293596	0.877063	0.73774	-0.0601	-0.187926	0.88705	0.861006	-0.00817	-0.0553099	0.463738	0.924246	-0.00802547	-0.132616	0.759173	0.895665
CSNK2A1;CSNK2A3	P68400;Q8NEV1;P68400-2;A0A2R8Y4D6;A0A2R8Y4H0;A0A2R8Y5A0;A0A2R8YD58;A0A2R8YDP2;A0A2R8YDY7;A0A2R8YEW1;A0A2R8YF43;A0A2R8YFU2;E7EU96;V9GYA2;A0A2R8Y3W6;A0A2R8Y797;A0A2R8Y7T1;A0A2R8YCC9;A0A2R8YCK2;A0A2R8YEL7;A0A2R8YF47;V9GY80;V9GYW6	Casein kinase II subunit alpha...	2	2	FALSE	FALSE	FALSE	FALSE						0.93749	0.942875	0.166777	4.19333e-14	1.05696	1.06797	0.210699	2.35195e-13	0.034025	0.0549825	0.207514	0.820143	-0.0403	-0.0701109	0.120391	0.594734	0.0624953	0.125093	0.214712	0.578463
NELFE	P18615;P18615-3;A0A0A0MSN9;A0A0A0MT02;A0A0G2JI50;A2ABK4;E7ENC7;E7EWR7;E9PD43;P18615-4	Isoform of P18615, Negative elongation factor E...	4	4	FALSE	FALSE	FALSE	FALSE						0.24329	0.290477	0.294865	0.330119	0.38548	0.425481	0.406679	0.2673	-0.371615	-0.369079	0.392304	0.342094	-0.50857	-0.504083	0.332153	0.136458	0.0296916	0.135004	0.344667	0.73913
TSC2	P49815;P49815-2;P49815-3;A0A2R8Y5F1;A0A2R8Y6C9;A0A2R8Y7C8;A0A2R8Y7X5;A0A2R8YDR3;A0A2R8YDZ2;A0A2R8YGD6;A0A2R8YGU4;H3BMQ0;P49815-4;X5D2U8;P49815-5;P49815-6;P49815-7	Isoform of P49815, Tuberin...	1	1	FALSE	FALSE	FALSE	FALSE						0.357965	0.381364	0.324605	0.240693	0.42102	0.439553	0.39278	0.255158	0.02482	0.0515967	0.290784	0.874711	-0.00046	-0.00659232	0.140944	0.980533	0.00887478	0.0581891	0.286242	0.871855
BSG	P35613;P35613-2;P35613-3;A0A087WUV8;I3L192;P35613-4;R4GMX5;A0A7P0T8A7;A0A7P0TA85;A0A7P0TB04	Basigin...	3	3	FALSE	FALSE	FALSE	FALSE		+				5.52581	5.63301	1.59166	1.1968e-06	5.10564	5.24339	1.7728	0.00128758	-0.88427	-0.860172	0.588234	0.156963	-0.332335	-0.470548	0.62815	0.479535	-0.13441	-0.389624	0.637559	0.582588
ATP6AP2	O75787;O75787-2;A0A1B0GTB0;A0A1B0GTU8;A0A1B0GU12;A0A1B0GUT7;A0A1B0GV24;A0A1B0GV60;A0A1B0GVB9;A0A1B0GVC7;A0A1B0GVI9;A0A1B0GVW0;A0A1B0GW13;A0A1B0GWD6;A0A1B0GWJ8;A0A1C7CYW4;B7Z1I9;B7Z413;H7C3E1	Isoform of O75787, ATPase H(+)-transporting lysosomal accessory protein 2...	6	6	FALSE	FALSE	FALSE	FALSE		+		-		2.09052	2.11315	0.353661	3.73044e-19	1.94622	1.92473	0.438004	1.87339e-06	-1.21297	-1.21704	0.21149	3.73654e-12	-1.09384	-1.02862	0.370297	0.035139	-0.0390603	-0.188419	0.426048	0.716121
STAT3	P40763;P40763-2;P40763-3;A0A7I2V2G1;A0A7I2V2T1;A0A7I2V395;A0A7I2V3V0;A0A7I2V444;A0A7I2V4C8;A0A7I2V4F6;A0A7I2V4R2;A0A7I2V4R3;A0A7I2V552;A0A7I2V5N9;A0A7I2YQD2;A0A7I2YQI1;A0A7I2YQR5;G8JLH9	Isoform of P40763, Signal transducer and activator of transcription...	2	2	FALSE	FALSE	FALSE	FALSE						1.2113	1.20248	0.313374	0.00178556	1.25931	1.25494	0.337379	0.00163309	0.055745	0.0861758	0.282731	0.771671	0.01023	0.0337143	0.204245	0.872081	0.00865091	0.0524615	0.255558	0.86383
CXXC1	Q9P0U4;Q9P0U4-2;A0A669KB29;K7EKZ6;K7EQ21;K7EQZ1	CXXC-type zinc finger protein 1...	1	1	FALSE	FALSE	FALSE	FALSE						-0.11911	-0.582153	1.26389	0.69864	-0.27539	-0.686725	1.43631	0.679753	0.07439	0.16709	1.02726	0.858371	0.05998	0.271662	0.737848	0.758166	-0.00454303	-0.104572	0.734576	0.923163
DDX56	F8WEI3	Isoform of Q9NY93, RNA helicase	2	1	FALSE	FALSE	FALSE	FALSE						0.00395	0.0180146	0.178296	0.925166	-0.053275	-0.131655	0.413422	0.804059	-0.91717	-0.938983	0.350733	0.0052137	-0.805235	-0.789314	0.334377	0.0272305	-0.0295086	-0.149669	0.40145	0.755091
PLCH1	Q4KWH8;Q4KWH8-2;Q4KWH8-3;A0A2U3TZV8;Q4KWH8-4	1-phosphatidylinositol 4,5-bisphosphate phosphodiesterase eta-1...	2	2	FALSE	FALSE	FALSE	FALSE						0.019225	0.0940818	0.420252	0.852108	0.200915	0.367806	0.750097	0.645072	0.271345	0.400699	0.599978	0.483826	0.05188	0.126975	0.287231	0.69488	0.059708	0.273725	0.589018	0.680154
SELENOK	Q9Y6D0;F6XHT0;F8WAX7	Isoform of Q9Y6D0, Selenoprotein K...	2	2	FALSE	FALSE	FALSE	FALSE						3.40629	3.41358	1.24869	0.0118475	3.40803	3.41634	1.32933	0.0169665	-0.006265	-0.0124759	0.398949	0.975233	-0.00168	-0.0152336	0.398293	0.974289	-3.44738e-05	0.00275776	0.353462	0.994524
PATZ1	Q9HBE1;Q9HBE1-2;Q9HBE1-3;Q9HBE1-4	Isoform of Q9HBE1, POZ-, AT hook-, and zinc finger-containing protein 1...	1	1	FALSE	FALSE	FALSE	FALSE						0.03145	0.11423	0.385962	0.795917	0.027035	-0.00584185	0.837141	0.925517	-0.946875	-1.00416	0.925017	0.189144	-0.89007	-0.884088	0.556264	0.109688	-0.00595963	-0.120072	0.746585	0.908049
AMPD2	Q01433;Q01433-2;Q01433-3;A0A590UK85;A0A5F9UK94;H0Y360;H0YF16;Q01433-4;Q01433-5;A0A7P0Z4H6	AMP deaminase 2...	1	1	FALSE	FALSE	FALSE	FALSE						0.432505	0.440277	0.432234	0.442823	0.512405	0.51322	0.513084	0.463522	0.19198	0.221373	0.355813	0.531806	0.08519	0.14843	0.262914	0.624393	0.000784519	0.0729428	0.29403	0.991643
BAIAP2	Q9UQB8;Q9UQB8-2;Q9UQB8-3;B4DWA1;I3L0M4;I3L0Y9;I3L113;I3L125;I3L1C8;I3L2J6;I3L2M4;I3L327;I3L3C5;I3L3J7;I3L4C2;I3L526;Q9UQB8-4;Q9UQB8-5;Q9UQB8-6	Brain-specific angiogenesis inhibitor 1-associated protein 2...	2	2	FALSE	FALSE	FALSE	FALSE						1.1286	1.13101	0.2753	0.000533971	0.92523	0.908105	0.318307	0.0144765	-0.60988	-0.621677	0.297196	0.0276943	-0.402575	-0.398768	0.271086	0.14448	-0.108704	-0.222909	0.328787	0.520193
MACF1	Q9UPN3;Q9UPN3-2;Q9UPN3-3;A0A0A6YYJ5;A0A590UJG2;A0A5F9ZGX0;A0A669KB06;A0A669KBB0;E9PLY0;E9PLY5;E9PNZ4;H0Y314;H0Y390;H0Y4F5;H0Y6T5;H3BPE1;H3BQK9;Q9UPN3-4;Q9UPN3-5;A0A7P0MQR8	Isoform of Q9UPN3, Microtubule-actin cross-linking factor 1...	11	10	FALSE	FALSE	FALSE	FALSE						1.03617	1.03918	0.121124	1.10834e-24	0.946525	0.949	0.207567	2.52457e-07	-0.14196	-0.158247	0.172597	0.351376	-0.02768	-0.06807	0.139786	0.655933	-0.0499952	-0.0901773	0.195854	0.624363
TAPBP	O15533;O15533-2;O15533-3;A0A0A0MSV9;A0A0A0MT98;A0A0G2JH37;A0A0G2JJI5;A0A0G2JKZ1;A0A140T9B2;A2AB90;C9JA35;O15533-4;Q6P1N7	Isoform of O15533, TAPBP protein...	5	5	FALSE	FALSE	FALSE	FALSE		+	+			3.29013	3.30573	0.300607	2e-30	3.55796	3.78101	0.788777	3.34474e-23	0.179705	0.246413	0.288856	0.329468	-0.020345	-0.228864	0.553338	0.806383	0.162591	0.475277	0.791588	0.444963
SFSWAP	Q12872;Q12872-2	Isoform of Q12872, Splicing factor, suppressor of white-apricot homolog...	2	2	FALSE	FALSE	FALSE	FALSE						-0.030285	-0.174689	0.628838	0.824641	-0.18478	-0.473356	1.11796	0.697791	-0.176715	-0.421082	0.971903	0.618723	-0.05169	-0.122415	0.274357	0.677862	-0.0242649	-0.298667	0.937834	0.798051
TUSC3	Q13454;Q13454-2;A0A0A0MTC2;D6RA37;D6RDV0;D6RIY7	Isoform of Q13454, Tumor suppressor candidate 3...	2	2	FALSE	FALSE	FALSE	FALSE						1.91349	1.88971	0.357564	4.33903e-05	1.4849	1.45367	0.473335	0.00598462	-0.740045	-0.752127	0.246685	0.0047665	-0.313105	-0.316082	0.305148	0.33775	-0.372833	-0.436045	0.434494	0.346235
ADAR	P55265;P55265-2;P55265-3;A0A3B3IRQ9;A0A3B3ISU1;A0A3B3ISX1;A0A3B3ITG9;P55265-4;P55265-5;A0A7P0TA14;A0A7P0Z4F9;A0A7P0Z4K3	Double-stranded RNA-specific adenosine deaminase...	20	20	FALSE	FALSE	FALSE	FALSE						0.727975	0.728647	0.0894576	2.91764e-24	1.07399	1.07011	0.140203	1.59487e-21	0.04715	0.0452377	0.109616	0.683545	-0.30018	-0.296222	0.101547	0.00350029	0.347585	0.34146	0.179225	0.0621898
ELAC2	Q9BQ52;Q9BQ52-3;E7ES68;G5E9D5;Q9BQ52-4	Isoform of Q9BQ52, ElaC homolog protein 2...	1	1	FALSE	FALSE	FALSE	FALSE						0.67171	0.671858	0.407945	0.0945128	0.686495	0.692104	0.467134	0.132362	0.051615	0.0785917	0.337949	0.812734	0.0153	0.0583458	0.262457	0.843891	0.00168899	0.0202459	0.312449	0.955898
RFC1	P35251;P35251-2;H0Y8U4	Isoform of P35251, Replication factor C subunit 1...	1	1	FALSE	FALSE	FALSE	FALSE						3.33846	3.33807	2.41513	0.173411	3.18931	3.18743	2.52839	0.221862	-0.88795	-1.59281	2.06912	0.458589	-0.59635	-1.44217	1.97311	0.494976	-0.0078206	-0.150639	0.810611	0.906288
APP	P05067;P05067-2;P05067-3;A0A0A0MRG2;E9PG40;H7C0V9;H7C2L2;P05067-4;P05067-5;P05067-6;P05067-7;P05067-8;P05067-9;P05067-10;P05067-11	Amyloid-beta precursor protein...	10	9	FALSE	FALSE	FALSE	FALSE		+	+	-		2.19347	2.20071	0.180216	2e-30	2.18889	2.18502	0.292278	2.51603e-11	-1.14761	-1.15423	0.27367	0.000236506	-1.13558	-1.13854	0.261881	0.00162211	-0.00101504	-0.0156888	0.261299	0.971812
ITGA6	P23229;P23229-2;P23229-3;H7BZ97;P23229-4;P23229-5;P23229-6;P23229-7;P23229-9	Integrin alpha-6...	3	3	FALSE	FALSE	FALSE	FALSE						4.09979	4.02445	1.76918	0.0295047	3.93605	3.86153	1.85696	0.0481204	-0.49313	-0.573154	0.582158	0.326356	-0.223475	-0.410238	0.603824	0.515076	-0.0273965	-0.162916	0.487142	0.771945
IFRD1	O00458;C9JA65;C9JLG5;A0A6Q8PH75;A0A6Q8PFA5;A0A6Q8PHD2	Interferon-related developmental regulator 1...	1	1	FALSE	FALSE	FALSE	FALSE						1.2302	1.22208	0.302508	0.00130313	1.27224	1.27101	0.281633	5.62558e-05	0.390125	0.397603	0.281163	0.145499	0.3397	0.348669	0.27011	0.200854	0.0077794	0.0489337	0.26994	0.869701
FN1	P02751;P02751-1;P02751-3;H0Y7Z1;P02751-4;P02751-5;P02751-6;P02751-7;P02751-8;P02751-9;P02751-10;P02751-11;P02751-13;P02751-14;P02751-17	Fibronectin...	1	1	FALSE	FALSE	FALSE	FALSE						1.94686	1.96194	1.19629	0.079412	1.71585	1.65921	1.54762	0.229569	0.40366	0.580327	1.45084	0.636942	0.52102	0.883052	1.11939	0.470475	-0.0217242	-0.302725	1.0407	0.82788
PHKB	Q93100;Q93100-2;Q93100-3;I3L213;Q93100-4	Isoform of Q93100, Phosphorylase b kinase regulatory subunit (Fragment)...	2	2	FALSE	FALSE	FALSE	FALSE						0.45332	0.447909	0.236509	0.0643027	0.45787	0.459202	0.301984	0.120294	-0.14531	-0.171035	0.250353	0.493162	-0.12455	-0.182328	0.232489	0.445988	1.75568e-05	0.011293	0.241013	0.99557
ZC3H14	Q6PJT7;Q6PJT7-2;Q6PJT7-3;A0A087WTC9;A0A3B3IT62;G3V240;G3V256;G3V2X4;G3V3R9;G3V3Y4;G3V411;G3V473;G3V4R5;G3V572;G3V5I6;H0YJ87;H0YJA2;Q6PJT7-4;Q6PJT7-5;Q6PJT7-9;Q6PJT7-10;Q6PJT7-11	Isoform of Q6PJT7, Zinc finger CCCH domain-containing protein 14...	12	12	FALSE	FALSE	FALSE	FALSE						0.26089	0.261297	0.137134	0.049936	0.27257	0.275513	0.158683	0.0772563	-0.631045	-0.630114	0.126777	4.23065e-07	-0.643725	-0.64433	0.0897355	2.10816e-20	0.0028341	0.0142163	0.129208	0.918375
PPA2	Q9H2U2;Q9H2U2-2;Q9H2U2-3;D6R967;H0Y9D8;Q9H2U2-4;Q9H2U2-6	Inorganic pyrophosphatase 2, mitochondrial...	3	3	FALSE	FALSE	FALSE	FALSE						2.24465	2.25511	0.638007	0.00120797	2.26596	2.2931	0.663638	0.0011653	0.825835	0.813733	0.495209	0.111116	0.7798	0.775737	0.531659	0.151486	0.00314286	0.0379961	0.397533	0.944172
CPSF4	O95639;O95639-2;O95639-3;C9JEV9	Cleavage and polyadenylation specificity factor subunit 4...	1	1	FALSE	FALSE	FALSE	FALSE						0.00913	0.0858786	0.656915	0.920009	-0.000785	-0.0237553	0.979662	0.999778	-1.55862	-1.98906	2.05151	0.33429	-1.35564	-1.87943	1.97648	0.346204	-0.00408027	-0.109634	0.74877	0.926273
LAS1L	Q9Y4W2;Q9Y4W2-2;Q9Y4W2-3;A0A7I2V3Q3;A0A7I2V4E5	Isoform of Q9Y4W2, Ribosomal biogenesis protein LAS1L...	3	3	FALSE	FALSE	FALSE	FALSE				-	-	1.02795	1.02758	0.180244	4.62411e-14	0.62488	0.607762	0.322924	0.0730487	-1.50684	-1.5252	0.293441	8.99763e-15	-1.11	-1.10538	0.181319	1.67476e-13	-0.382362	-0.41982	0.369377	0.257258
LMO7	Q8WWI1;Q8WWI1-2;Q8WWI1-3;A0A0A0MTE2;E9PJ10;E9PK58;E9PLU6;E9PMP7;E9PMS6;E9PMT2;F8WD26;H0Y424;H0YDG6;H0YDQ3;H0YE95;J3KP06;Q8WWI1-4;Q8WWI1-5	Isoform of Q8WWI1, LIM domain only protein 7...	16	16	FALSE	FALSE	FALSE	FALSE						0.616665	0.614162	0.0889	1.74005e-19	0.33308	0.331566	0.149408	0.0321039	-0.889155	-0.891075	0.130903	4.74184e-20	-0.60833	-0.608479	0.0939643	1.22084e-16	-0.282329	-0.282596	0.181095	0.114658
HGS	O14964;O14964-2;A0A7I2V2D8;A0A7I2V2K2;A0A7I2V2R9;A0A7I2V2W5;A0A7I2V307;A0A7I2V310;A0A7I2V3F9;A0A7I2V3I8;A0A7I2V3J3;A0A7I2V3Z1;A0A7I2V4X6;A0A7I2V5A2;A0A7I2V5A3;A0A7I2V5D6;A0A7I2V628;A0A7I2V637;A0A7I2V6E0;A0A7I2YQD1;I3L165;I3L1P5	Hepatocyte growth factor-regulated tyrosine kinase substrate...	2	2	FALSE	FALSE	FALSE	FALSE						1.37987	1.32621	0.477328	0.0264679	0.5271	0.520782	0.630655	0.426888	-0.985565	-1.00401	0.591894	0.0705878	-0.109515	-0.198587	0.317357	0.557977	-0.753451	-0.805425	0.703773	0.265735
MPDU1	O75352;O75352-2;I3L1D2;I3L261;I3L295;I3L405;I3L4E0;J3KSI4;J3KT75;J3KTK8;J3QQZ4;J3QRD5;J3QS48;J3QW43	Isoform of O75352, Mannose-P-dolichol utilization defect 1 isoform 2...	4	4	FALSE	FALSE	FALSE	FALSE		+	+			3.66105	3.66478	0.195895	2e-30	3.76058	3.77591	0.239666	2e-30	0.104185	0.115988	0.129265	0.366631	0.00476	0.00485545	0.137499	0.901609	0.0552114	0.111133	0.187144	0.553063
TGFBR1	P36897;P36897-2;P36897-3;B4DY26;F8VXZ5;F8W1R9	Isoform of P36897, Receptor protein serine/threonine kinase...	3	3	FALSE	FALSE	FALSE	FALSE		+	+			4.34868	4.3338	1.16376	0.000597622	4.25303	4.22822	1.25142	0.000869628	-0.191795	-0.246469	0.375842	0.520329	-0.049985	-0.14089	0.387008	0.717747	-0.0204793	-0.105579	0.372558	0.785228
VCL	P18206;P18206-2;A0A096LPE1	Isoform of P18206, Metavinculin...	7	7	FALSE	FALSE	FALSE	FALSE						0.575805	0.570887	0.222871	0.0144631	1.21971	1.21945	0.240804	3.76301e-14	0.56287	0.552519	0.255453	0.035998	-0.052575	-0.0960485	0.171214	0.608544	0.650999	0.648568	0.333547	0.0512047
IQGAP2	Q13576;Q13576-2;Q13576-3;E7EWC2;F5H7S7	Isoform of Q13576, Ras GTPase-activating-like protein IQGAP2...	3	1	FALSE	FALSE	FALSE	FALSE						0.768465	0.764325	0.234844	0.00182431	0.716505	0.703064	0.335419	0.0547167	-0.065305	-0.113031	0.329878	0.761946	-0.00996	-0.0517696	0.273255	0.883195	-0.0104461	-0.0612619	0.278181	0.853044
CEP97	Q8IW35;Q8IW35-2;E9PG22;H7C4Y5	Centrosomal protein of 97 kDa...	2	2	FALSE	FALSE	FALSE	FALSE						0.029895	0.173705	0.634641	0.827245	0.037705	0.0534207	0.983737	0.914645	-1.79089	-2.18333	2.10779	0.300067	-1.60096	-2.06305	2.0429	0.314176	-0.00491277	-0.120284	0.7666	0.923469
SLIRP	Q9GZT3;Q9GZT3-2;A0A087WUN7;G3V2S9;G3V4X6;H0YJ07;H0YJ40;H0YJI1;H0YJU7;H0YJW7	Isoform of Q9GZT3, SRA stem-loop-interacting RNA-binding protein, mitochondrial...	5	5	FALSE	FALSE	FALSE	FALSE		+	+			3.41361	3.44058	0.312463	2e-30	4.58129	4.5667	0.390645	2e-30	0.618955	0.612444	0.228609	0.013319	-0.530175	-0.513682	0.389202	0.210023	1.14716	1.12613	0.507581	0.0228089
DAZAP1	Q96EP5;Q96EP5-2;K7EK33;K7EQ02;K7EQ55	DAZ-associated protein 1...	1	1	FALSE	FALSE	FALSE	FALSE						-0.07255	-0.243425	0.574614	0.708671	0.005095	0.0259378	0.794592	0.983645	0.62395	0.687788	0.607598	0.21802	0.357045	0.418426	0.41437	0.314957	0.0570975	0.269362	0.558335	0.67662
OSBPL9	Q96SU4;Q96SU4-2;Q96SU4-3;A0A096LPC8;H0YE19;Q96SU4-4;Q96SU4-5;Q96SU4-6;Q96SU4-7	Isoform of Q96SU4, Oxysterol-binding protein-related protein 9...	2	2	FALSE	FALSE	FALSE	FALSE						0.02081	0.0989203	0.380937	0.836534	0.039215	0.0837388	0.465213	0.87954	-1.06696	-1.06233	0.41983	0.018459	-1.06884	-1.04715	0.437449	0.0327666	-0.00122952	-0.0151816	0.359221	0.965569
RBFOX1;RBFOX2;RBFOX3	O43251;Q9NWB1;A6NFN3;O43251-2;Q9NWB1-2;O43251-3;Q9NWB1-3;A0A087X2B1;A0A0G2JRA5;A0A0G2JRD1;A0A0G2JSB3;A0A286YEU2;A0A3B3ITL7;A0A6Q8PFM4;A0A6Q8PGE0;A0A6Q8PH77;A0A6Q8PHA3;B0QYV1;B0QYY4;B0QYY6;B0QYY7;B7Z1U7;F5H0M1;F8VRS4;F8VZG9;J3KNW3;J3QQZ2;J3QRF4;O43251-4;Q9NWB1-4;S4R3K7;S4R469;A6NFN3-2;O43251-5;Q9NWB1-5;O43251-6;F8VR27;F8VZY7;I3L1D4;O43251-7;O43251-8;O43251-9;O43251-10	Isoform of A6NFN3, RNA binding protein fox-1 homolog 3...	7	7	FALSE	FALSE	FALSE	FALSE						0.06022	0.0803724	0.102706	0.458801	-0.1738	-0.185347	0.175086	0.3004	-0.501195	-0.51043	0.153968	6.25438e-05	-0.251235	-0.244711	0.121087	0.054992	-0.247183	-0.265719	0.212941	0.193185
MSH2	P43246;P43246-2;A0A2R8Y6P0;A0A2R8Y7S8;A0A2R8YFH0;A0A2R8YG02;E9PHA6	DNA mismatch repair protein Msh2...	1	1	FALSE	FALSE	FALSE	FALSE						0.673415	1.2078	1.53867	0.434354	0.74577	1.27692	1.68035	0.455196	0.01859	0.0654672	0.571011	0.947712	-0.00153	-0.00365336	0.47638	0.976878	0.00498522	0.0691205	0.470988	0.924993
ERGIC3	Q9Y282;Q9Y282-2;Q9Y282-3;A0A1W2PPS8;H0Y5K5;H0Y621;H0Y6Z0;H0Y802	Endoplasmic reticulum-Golgi intermediate compartment protein 3...	5	5	FALSE	FALSE	FALSE	FALSE						1.4769	1.48097	0.159922	1.82815e-27	1.52815	1.53301	0.179111	2.20147e-25	0.240415	0.243412	0.150342	0.0970826	0.1823	0.191373	0.160043	0.223216	0.0165199	0.0520381	0.180666	0.785005
ESYT1	Q9BSJ8;Q9BSJ8-2;F8VZB1	Extended synaptotagmin-1...	26	26	FALSE	FALSE	FALSE	FALSE		+	+			3.52442	3.54105	0.207908	2e-30	3.68113	3.6824	0.192943	2e-30	-0.088715	-0.0916263	0.109185	0.405345	-0.22507	-0.232977	0.183047	0.200524	0.0803506	0.141351	0.197251	0.512509
IKBKB	O14920;O14920-2;A0A499FJS7;G3V105;O14920-4;A0A7P0SVL5	Inhibitor of nuclear factor kappa-B kinase subunit beta...	2	2	FALSE	FALSE	FALSE	FALSE						0.533365	0.677625	0.697727	0.320671	0.739525	0.803205	0.706122	0.237054	0.58898	0.610284	0.526315	0.189844	0.49606	0.484705	0.31598	0.136986	0.0173695	0.12558	0.483729	0.827249
LACTB	P83111;P83111-2;H0YNN5	Isoform of P83111, Serine beta-lactamase-like protein LACTB, mitochondrial...	1	1	FALSE	FALSE	FALSE	FALSE						2.99035	2.89129	1.04584	0.0171166	3.52613	3.33611	0.93911	0.00742475	1.04145	1.01483	0.479158	0.0489424	0.519605	0.570007	0.701483	0.418567	0.202036	0.44482	0.669149	0.526849
FMNL1	O95466;O95466-2;O95466-3;A0A0A0MR62;K7EJE6;K7EK60;K7EMY8;K7ERL1	Formin-like protein 1...	5	5	FALSE	FALSE	FALSE	FALSE						0.94385	0.947469	0.157398	1.61552e-17	0.87246	0.862884	0.192468	0.000388097	-0.39691	-0.406114	0.179938	0.021154	-0.329275	-0.32153	0.145871	0.0413184	-0.0282247	-0.0845849	0.196269	0.707486
DBF4B	Q8NFT6;Q8NFT6-2;B4E099;Q8NFT6-4	Isoform of Q8NFT6, Protein DBF4 homolog B...	1	1	FALSE	FALSE	FALSE	FALSE						1.12418	1.11918	0.598183	0.065796	1.06363	0.975519	0.999936	0.222711	-3.20645	-3.31244	2.35613	0.148703	-3.06291	-3.16878	2.33517	0.170535	-0.00638136	-0.143657	0.808455	0.922373
EIF3K	Q9UBQ5;Q9UBQ5-2;A0A087WVB9;K7EQM4;K7ERF1;K7ES31	Eukaryotic translation initiation factor 3 subunit K...	2	2	FALSE	FALSE	FALSE	FALSE						0.26896	0.276278	0.204873	0.17345	0.225065	0.210378	0.347274	0.442191	-0.64668	-0.662674	0.328507	0.035881	-0.60159	-0.596774	0.257061	0.0266861	-0.00908949	-0.0658992	0.316827	0.869266
ATP2B3	Q16720;Q16720-2;Q16720-3;Q16720-4;Q16720-5;Q16720-6;Q16720-7;Q16720-8	Isoform of Q16720, Plasma membrane calcium-transporting ATPase 3...	4	1	FALSE	FALSE	FALSE	FALSE						0.888295	1.4729	1.7388	0.401759	0.944735	1.48208	1.86344	0.440593	-0.060525	-0.155754	0.845481	0.872189	-0.025645	-0.164933	0.712721	0.853592	1.82012e-05	0.00917878	0.574239	0.988953
SCYL1	Q96KG9;Q96KG9-2;Q96KG9-3;E9PK59;E9PPN3;E9PS17;Q96KG9-4;Q96KG9-5;Q96KG9-6	Isoform of Q96KG9, N-terminal kinase-like protein...	1	1	FALSE	FALSE	FALSE	FALSE						0.02991	0.130871	0.375002	0.794489	0.06406	0.128313	0.613063	0.831533	-0.81623	-0.813335	0.649295	0.183238	-0.810065	-0.810777	0.474275	0.0846593	-0.000108939	-0.00255849	0.498879	0.992222
HDAC1;HDAC2	Q13547;Q92769;Q92769-3;E5RFI6;E5RFP9;E5RG37;E5RGV4;E5RH52;E5RHE7;E5RJ04;H3BM24;Q5TEE2	Histone deacetylase 1...	1	1	FALSE	FALSE	FALSE	FALSE						0.1847	0.260895	0.324921	0.436874	0.15782	0.193406	0.362702	0.593227	-0.37664	-0.397251	0.347665	0.238275	-0.304035	-0.329762	0.29358	0.262698	-0.0105368	-0.0674888	0.296141	0.853963
PYCR1	P32322;P32322-2;P32322-3;E2QRB3;J3KQ22;J3KSA9;J3QKT4;J3QL23;J3QL24;J3QL32;J3QLK9;J3QR88	Isoform of P32322, Pyrroline-5-carboxylate reductase...	4	4	FALSE	FALSE	FALSE	FALSE		+	+			2.88782	2.9598	0.638151	1.4712e-14	2.96469	3.07474	0.784503	0.000124531	-0.01307	-0.0193794	0.406912	0.955174	-0.035925	-0.134316	0.380463	0.762286	0.0117275	0.114937	0.458931	0.857726
ARL8A;ARL8B	Q96BM9;Q9NVJ2;Q9NVJ2-2;A0A087X2J2	ADP-ribosylation factor-like protein 8A...	5	5	FALSE	FALSE	FALSE	FALSE						1.28231	1.26008	0.293328	0.00377721	1.21691	1.20672	0.321483	0.000707888	-0.43927	-0.426967	0.24641	0.0968667	-0.384535	-0.373604	0.212491	0.0947449	-0.0102915	-0.0533632	0.241253	0.846096
ARL6IP4	Q66PJ3;Q66PJ3-2;Q66PJ3-3;A0A0C4DG62;F5GYV5;F5H7X4;F8WCT1;H7BZV4;Q66PJ3-4;Q66PJ3-7	ADP-ribosylation factor-like protein 6-interacting protein 4...	1	1	FALSE	FALSE	FALSE	FALSE						0.009235	0.0726682	0.570295	0.917447	0.00158	-0.0423927	0.953186	0.997563	-3.03516	-3.14032	2.30866	0.169707	-2.92179	-3.02526	2.26608	0.176474	-0.00503629	-0.115061	0.770754	0.911238
TBCE	Q15813;Q15813-2;A0A2R8Y3S1;A0A2R8Y4P2;A0A2R8Y4V6;A0A2R8Y597;A0A2R8Y5H6;A0A2R8Y5Q8;A0A2R8Y6G3;A0A2R8Y6L2;A0A2R8Y784;A0A2R8Y787;A0A2R8Y7E7;A0A2R8Y7H8;A0A2R8Y809;A0A2R8Y897;A0A2R8YER9;A0A2R8YF12;A0A2R8YFL4;A0A2R8YFM3;A0A2R8YH53;A0A2R8YHI9;A0A2U3TZJ6	Isoform of Q15813, Tubulin-folding cofactor E...	3	2	FALSE	FALSE	FALSE	FALSE						0.1874	0.214407	0.216891	0.332625	0.288295	0.315228	0.289953	0.257177	0.099385	0.133429	0.236939	0.59546	0.010345	0.032608	0.156109	0.847601	0.0288754	0.100821	0.238476	0.719732
UBA5	Q9GZZ9;Q9GZZ9-2;C9J0F6;C9J5W5;C9JRV9;E7EQ61;E7EWE1	Isoform of Q9GZZ9, UFM1-activating enzyme...	3	3	FALSE	FALSE	FALSE	FALSE						0.63862	0.633474	0.184601	0.00236946	0.613255	0.596918	0.282008	0.0566094	-0.06121	-0.090356	0.233403	0.699871	-0.02324	-0.0537995	0.148717	0.745795	-0.00565153	-0.0365565	0.232218	0.8952
AGPAT2	O15120;O15120-2	1-acyl-sn-glycerol-3-phosphate acyltransferase beta...	2	2	FALSE	FALSE	FALSE	FALSE		+	+			2.38693	2.39549	0.266956	1.29557e-23	2.46747	2.48462	0.321383	9.45846e-22	0.08143	0.105336	0.189941	0.594579	0.006935	0.0162054	0.185308	0.888161	0.0245863	0.0891305	0.244967	0.736615
RPS20	P60866;P60866-2;E5RIP1;E5RJX2;G3XAN0;A0A7P0S5H5	40S ribosomal protein S20...	4	4	FALSE	FALSE	FALSE	FALSE						1.09123	1.09147	0.108732	2e-30	1.08145	1.07926	0.16979	4.6765e-07	0.010324	0.0117509	0.153932	0.918188	0.00978	0.0239583	0.0885103	0.806447	-0.00202288	-0.0122074	0.15118	0.943023
MYO10	Q9HD67;Q9HD67-3;A0A0A0MQX1;E9PEW5	Isoform of Q9HD67, Unconventional myosin-X...	1	1	FALSE	FALSE	FALSE	FALSE						0.07799	0.266127	0.592593	0.69646	0.09925	0.168504	0.932135	0.80987	-1.31623	-1.32469	0.925098	0.110508	-1.28134	-1.22707	0.584823	0.0594297	-0.00455794	-0.0976228	0.735177	0.920948
HSPH1	Q92598;Q92598-2;Q92598-3;A0A0A0MSM0;Q92598-4;R4GN69	Heat shock protein 105 kDa...	2	2	FALSE	FALSE	FALSE	FALSE						1.29924	1.29846	0.265965	0.000187795	1.29832	1.29725	0.304213	0.000575012	0.146055	0.164278	0.245176	0.480686	0.12205	0.165492	0.202649	0.424048	8.80925e-05	-0.00121394	0.249989	0.994269
CANX	P27824;P27824-2;P27824-3;D6RAQ8;D6RAU8;D6RD16;D6RFL1;D6RGY2;A0A7P0T840;A0A7P0T8G1;A0A7P0T8N1;A0A7P0T937;A0A7P0T9L0;A0A7P0T9S1;A0A7P0T9S4;A0A7P0TA04;A0A7P0TAE9;A0A7P0TAN9;A0A7P0TAR9;A0A7P0TB65;A0A7P0Z484;A0A7P0Z4D6;A0A7P0Z4H2	Calnexin...	45	44	FALSE	FALSE	FALSE	FALSE		+	+		+	5.82744	5.82838	0.0652928	2e-30	5.2726	5.27371	0.0705598	2e-30	0.56535	0.565319	0.0511202	2e-30	1.11967	1.11999	0.0673603	2e-30	-0.556085	-0.554671	0.0912834	6.9011e-16
NCKAP1	Q9Y2A7;Q9Y2A7-2	Isoform of Q9Y2A7, Nck-associated protein 1...	8	8	FALSE	FALSE	FALSE	FALSE						0.860025	0.852333	0.163185	4.20213e-09	0.837795	0.833028	0.190532	0.000422015	-0.051755	-0.0633957	0.152926	0.664618	-0.023765	-0.0440913	0.0972404	0.673061	-0.00412418	-0.0193045	0.150235	0.907293
NONO	Q15233;Q15233-2;A0A7I2V464;A0A7I2V4J2;A0A7I2V4K9;A0A7I2V4N2;A0A7I2V535;A0A7I2V5Y7;A0A7I2YQK8;C9IZL7;C9J4X2;C9JYS8;H7C367;A0A7P0MRW0	Isoform of Q15233, Non-POU domain-containing octamer-binding protein...	15	13	FALSE	FALSE	FALSE	FALSE						0.67949	0.68011	0.0702371	9.78117e-28	0.588735	0.5808	0.095603	2.18437e-11	-0.372267	-0.378585	0.0849519	5.10811e-12	-0.282555	-0.279275	0.0664887	0.00014559	-0.0761136	-0.0993101	0.112078	0.377955
NELFCD	Q8IXH7;H0UI80;Q8IXH7-4;X6RLT1	Isoform of Q8IXH7, Negative elongation factor C/D...	1	1	FALSE	FALSE	FALSE	FALSE						0.105415	0.226471	0.408059	0.594589	0.196935	0.33928	0.721444	0.61241	-0.00078	0.00349993	0.742424	0.999132	-0.01373	-0.109308	0.61367	0.894138	0.00741106	0.112808	0.600152	0.903889
XRN1	Q8IZH2;Q8IZH2-2;H7C5E4	5'-3' exoribonuclease 1...	2	2	FALSE	FALSE	FALSE	FALSE						0.2623	0.440154	0.590849	0.478322	0.2408	0.326748	0.757863	0.636312	0.07288	0.0804924	0.611599	0.821524	0.085665	0.193898	0.37166	0.641824	-0.00836532	-0.113406	0.539845	0.888539
SRPK1;SRPK2;SRPK3	P78362;Q96SB4;Q9UPE1;P78362-2;Q96SB4-3;Q9UPE1-2;A8MPP7;A8MPY5;D6RBF8;E7ETV6;H3BLV9;H7C2I2;H7C521;H7C5L6;Q96SB4-4;Q9UPE1-3;Q9UPE1-4	Isoform of P78362, SRSF protein kinase 2...	4	4	FALSE	FALSE	FALSE	FALSE						1.38241	1.38981	0.181432	2.31481e-22	1.42453	1.43748	0.238731	1.60129e-14	-0.28884	-0.279093	0.22387	0.202815	-0.329875	-0.326767	0.202041	0.107133	0.00668392	0.0476739	0.229174	0.88006
MYADM	Q96S97;A0A494C017;A0A499FIY8;C9JC07;C9JJV6;C9JZL8	Isoform of Q96S97, Myeloid-associated differentiation marker (Fragment)...	1	1	FALSE	FALSE	FALSE	FALSE						3.07305	3.09658	2.32035	0.192958	2.92795	2.9585	2.42093	0.238854	-0.879435	-1.54407	2.00061	0.45	-0.62147	-1.406	1.90815	0.481405	-0.00836599	-0.138074	0.807508	0.885415
DDHD1	Q8NEL9;Q8NEL9-2;Q8NEL9-3;A0A087X0H7;A0A669KAW5;A0A669KB51;A0A6E1W401;Q8NEL9-4	Isoform of Q8NEL9, Phospholipase DDHD1...	1	1	FALSE	FALSE	FALSE	FALSE						1.49591	1.46763	0.420578	0.00616547	1.635	1.64563	0.455347	0.00231826	0.51949	0.547694	0.46686	0.214798	0.32721	0.369692	0.364508	0.326629	0.0318725	0.178001	0.457751	0.74518
MAPK1	P28482;P28482-2	Isoform of P28482, Mitogen-activated protein kinase 1...	2	2	FALSE	FALSE	FALSE	FALSE						0.713355	0.7105	0.189353	0.000660047	0.769485	0.778967	0.244889	0.00191194	-0.006445	-0.00274391	0.208071	0.96181	-0.031435	-0.0712107	0.157531	0.685962	0.0135668	0.0684668	0.223783	0.809432
EIF3G	O75821;K7EL20;K7EL60;K7ENA8;K7EP16;K7ER90	Eukaryotic translation initiation factor 3 subunit G...	6	6	FALSE	FALSE	FALSE	FALSE						0.7897	0.788786	0.103931	2.71541e-21	0.35268	0.362183	0.198615	0.0613857	-0.820675	-0.809317	0.179942	3.75615e-12	-0.38466	-0.382714	0.113334	0.00360317	-0.43526	-0.426603	0.233107	0.0756311
GPATCH1	Q9BRR8;K7EQ19	G patch domain-containing protein 1...	1	1	FALSE	FALSE	FALSE	FALSE						0.03647	0.17696	0.584098	0.797116	0.03678	0.0224767	0.967405	0.919926	0.010965	-0.0792509	0.845455	0.971907	0.018935	0.0752324	0.340238	0.845307	-0.00721962	-0.154483	0.77882	0.909923
MGLL	Q99685;Q99685-2;A0A0C4DFN3;A0A3B3ITT3;C9J8Q3;E7EWX8;H7C4E0;H7C599;H7C5K5	Isoform of Q99685, Monoglyceride lipase...	2	2	FALSE	FALSE	FALSE	FALSE						2.40611	2.71524	2.43177	0.27017	2.27528	2.5836	2.51847	0.321089	-0.7119	-1.36439	1.94133	0.502946	-0.4543	-1.23275	1.8377	0.53029	-0.00661645	-0.13164	0.787454	0.913203
CWC22	Q9HCG8;B7WP74	Isoform of Q9HCG8, Pre-mRNA-splicing factor CWC22 homolog (Fragment)...	1	1	FALSE	FALSE	FALSE	FALSE						1.15613	1.15684	0.357779	0.00290304	0.885755	0.856701	0.412921	0.0605305	-0.9867	-1.0003	0.368909	0.00850439	-0.721685	-0.700159	0.315049	0.0420524	-0.144534	-0.300141	0.426632	0.501935
SLC2A1	P11166;A0A6Q8PFI8	Isoform of P11166, Solute carrier family 2, facilitated glucose transporter member 1...	2	2	FALSE	FALSE	FALSE	FALSE						1.49404	1.53403	0.889366	0.0645634	1.46756	1.49493	0.955983	0.0924134	-0.02632	-0.0640441	0.514044	0.917461	-0.0027	-0.0249455	0.478022	0.958343	-0.00213002	-0.0390987	0.41305	0.950485
PEX16	Q9Y5Y5;Q9Y5Y5-2;E9PLS4;E9PMM3;E9PP98	Isoform of Q9Y5Y5, Peroxisomal membrane protein PEX16...	2	2	FALSE	FALSE	FALSE	FALSE		+	+			5.6328	5.69847	1.3222	1.23678e-07	5.69062	5.77677	1.43921	0.000142042	0.098255	0.151125	0.389873	0.721539	0.01822	0.072817	0.373339	0.850821	0.00887956	0.0783081	0.368437	0.862717
NME4	O00746;O00746-2;A0A087WVT9;F2Z2X0;H0Y6J0;Q4TT34	Isoform of O00746, Nucleoside diphosphate kinase...	2	2	FALSE	FALSE	FALSE	FALSE		+	+			2.01847	2.05206	0.477838	0.000254984	2.21193	2.2807	0.648107	0.000548977	0.44834	0.469122	0.315671	0.112734	0.190755	0.240484	0.341095	0.455456	0.0896149	0.228638	0.434077	0.605682
SMARCA1;SMARCA5	O60264;P28370;P28370-2;A0A0A0MRP6;B7ZLQ5	Isoform of P28370, Probable global transcription activator SNF2L1...	4	4	FALSE	FALSE	FALSE	FALSE						0.216855	0.242852	0.226775	0.281436	0.15739	0.160427	0.231152	0.46534	-0.22942	-0.254425	0.24031	0.239469	-0.161855	-0.172	0.148616	0.253258	-0.0169164	-0.0824253	0.239072	0.791066
PRPF31	Q8WWY3;Q8WWY3-2;Q8WWY3-3;E7EN72;E7ESX0;E7EU94;E7EVX8;Q8WWY3-4	Isoform of Q8WWY3, Pre-mRNA-processing factor 31...	14	14	FALSE	FALSE	FALSE	FALSE						0.50054	0.498505	0.0851087	1.46479e-14	0.69395	0.705387	0.16223	7.7126e-12	-0.36453	-0.35511	0.141681	0.0183647	-0.562015	-0.561992	0.0969983	4.66531e-16	0.188138	0.206881	0.185009	0.264368
STXBP2	Q15833;Q15833-2;Q15833-3;M0R0M7	Isoform of Q15833, Syntaxin-binding protein 2...	1	1	FALSE	FALSE	FALSE	FALSE						2.31557	2.42868	2.02446	0.237722	2.28438	2.39999	2.15506	0.290002	-0.14719	-0.246209	0.664126	0.726313	-0.059115	-0.217524	0.595422	0.75074	-0.00249199	-0.0286853	0.490336	0.95158
CTSD	P07339;A0A1B0GV23;A0A1B0GVD5;A0A1B0GVP3;A0A1B0GW44;A0A1B0GWE8;C9JH19;F8W787;F8WD96;A0A1B0GU03;A0A1B0GU92;H7C469	Cathepsin D...	7	7	FALSE	FALSE	FALSE	FALSE						1.64252	1.64329	0.151558	2e-30	1.38823	1.37569	0.203392	4.51218e-18	-0.441855	-0.456162	0.179414	0.00412176	-0.186665	-0.188561	0.152921	0.232648	-0.236903	-0.267601	0.248773	0.292859
CD44	P16070;P16070-3;H0Y2P0;H0YD13;H0YE40;J3KN83;P16070-4;P16070-5;P16070-6;P16070-7;P16070-8;P16070-10;P16070-11;P16070-12;P16070-13;P16070-14;P16070-16;P16070-17;P16070-18	CD44 antigen...	4	4	FALSE	FALSE	FALSE	TRUE	-	+		-		2.47367	2.47078	0.116849	2e-30	1.47703	1.48094	0.174502	7.60905e-25	-1.11059	-1.11148	0.135056	2.37523e-24	-0.104655	-0.121634	0.128079	0.355816	-1.00216	-0.989844	0.208539	2.69614e-05
DDX17	Q92841;Q92841-1;Q92841-2;Q92841-3;A0A1X7SBZ2;A0A5H1ZRQ2	Isoform of Q92841, Probable ATP-dependent RNA helicase DDX17...	18	11	FALSE	FALSE	FALSE	FALSE						0.79235	0.786931	0.114784	4.33005e-19	0.67958	0.673024	0.119515	2.66583e-12	-0.18499	-0.19175	0.116997	0.0837686	-0.0699	-0.0778425	0.0815813	0.35617	-0.0849931	-0.113907	0.141237	0.442831
ELP1	O95163;A0A6Q8PEX6;A0A6Q8PF66;A0A6Q8PF69;A0A6Q8PFB7;A0A6Q8PFH9;A0A6Q8PFN8;A0A6Q8PG86;A0A6Q8PGR0;A0A6Q8PGW3;A0A6Q8PH48;A0A6Q8PHA0;A0A6Q8PHC9;A0A6Q8PHF4;A0A6Q8PHI5;F5H2T0	Elongator complex protein 1...	5	5	FALSE	FALSE	FALSE	FALSE						0.85065	0.830161	0.307756	0.0172867	1.20455	1.23404	0.407235	0.00107471	0.418445	0.461878	0.363569	0.162589	0.026405	0.0579999	0.23013	0.777773	0.290944	0.403878	0.449536	0.3592
CHD3;CHD4;CHD5	Q12873;Q14839;Q8TDI0;Q12873-2;Q14839-2;Q12873-3;A0A0C4DGG9;A0A2R8Y212;A0A2R8Y425;A0A2R8Y4X2;A0A2R8Y521;A0A2R8Y5J0;A0A2R8Y5M9;A0A2R8Y5Z7;A0A2R8Y685;A0A2R8Y7I0;A0A2R8Y8B3;A0A2R8Y8C1;A0A2R8YD40;A0A2R8YDJ9;A0A2R8YDW2;A0A2R8YE38;A0A2R8YER1;A0A2R8YFD8;A0A2R8YFK9;A0A2U3TZM0;A0A5F9ZHX5;F5GWX5;K7EMY3;A0A2R8Y445	Chromodomain-helicase-DNA-binding protein 3...	2	2	FALSE	FALSE	FALSE	FALSE						0.339815	0.381143	0.384847	0.331697	0.778105	0.793058	0.48934	0.0920902	0.263905	0.408275	0.51391	0.446418	-0.00071	-0.00363959	0.140462	0.978639	0.224991	0.411915	0.532432	0.464759
SOGA1	O94964;O94964-2;O94964-3;H0YDM2;O94964-4;X6R3R3	Isoform of O94964, Protein SOGA1...	4	4	FALSE	FALSE	FALSE	FALSE						1.20647	1.20035	0.278768	0.00112104	1.1976	1.18117	0.414829	0.0222988	-0.143075	-0.194966	0.383447	0.584838	-0.107665	-0.175784	0.250793	0.508679	-0.000838732	-0.0191822	0.35073	0.977163
GOLM1	Q8NBJ4;Q8NBJ4-2;C9J941;C9JYM4;F8WAT9	Golgi membrane protein 1...	3	3	FALSE	FALSE	FALSE	FALSE						1.01763	0.999989	0.326809	0.0154268	0.770225	0.74855	0.336218	0.0414642	-0.019135	-0.0689139	0.344839	0.92869	0.146665	0.182525	0.197019	0.359515	-0.12144	-0.251438	0.372967	0.526134
CTBP1;CTBP2	P56545;Q13363;P56545-2;Q13363-2;P56545-3;A0A087WYL1;D6RAX2;E7EPF8;E7ESU7	C-terminal-binding protein 1...	1	1	FALSE	FALSE	FALSE	FALSE						0.03185	0.108533	0.32556	0.77731	0.07244	0.118396	0.419164	0.782354	0.000775	-0.00228987	0.353431	0.998918	-0.001905	-0.012153	0.220067	0.960485	0.00164527	0.00986318	0.300026	0.958114
SUN1	O94901;E9PHI4;H0Y6N5;H0Y742;H7C2K3;O94901-5;O94901-6;O94901-8;O94901-9	Isoform of O94901, SUN domain-containing protein 1...	1	1	FALSE	FALSE	FALSE	FALSE						0.032705	0.12188	0.382475	0.784763	-0.370525	-0.412056	0.574687	0.469341	-0.79166	-0.799946	0.420839	0.0505155	-0.180295	-0.266009	0.407018	0.521597	-0.436945	-0.533937	0.552097	0.34421
NUMB	P49757;P49757-2;P49757-3;G3V3Z8;P49757-4;P49757-9	Isoform of P49757, Protein numb homolog...	2	2	FALSE	FALSE	FALSE	FALSE						0.87994	0.844372	0.474831	0.0954539	1.06096	1.10424	0.740913	0.106113	0.043405	0.170605	0.652133	0.87817	-0.03216	-0.089267	0.273539	0.770378	0.0400504	0.259872	0.652515	0.737611
KANK2	Q63ZY3;Q63ZY3-2;Q63ZY3-3	Isoform of Q63ZY3, KN motif and ankyrin repeat domain-containing protein 2...	1	1	FALSE	FALSE	FALSE	FALSE						1.44417	1.44354	0.238714	1.66678e-12	1.36058	1.33994	0.310543	0.00190354	-0.073255	-0.124463	0.278489	0.670225	-0.006495	-0.0208608	0.13507	0.88195	-0.0242778	-0.103602	0.273518	0.74948
ABHD16A	O95870;O95870-2;A0A0G2JI89;A0A0G2JJD3	Isoform of O95870, Alpha/beta hydrolase domain-containing protein 16A...	4	4	FALSE	FALSE	FALSE	FALSE		+				5.23758	5.28648	1.3898	0.000194692	5.28526	5.34515	1.55916	0.00123313	0.048415	0.102617	0.690285	0.880041	0.004935	0.043949	0.564856	0.936657	0.00419126	0.0586682	0.519692	0.937486
SRI	P30626;P30626-2;P30626-3;C9J0K6	Isoform of P30626, Sorcin...	1	1	FALSE	FALSE	FALSE	FALSE						0.000605	-0.00568481	0.726611	0.990302	0.07312	0.16801	0.889766	0.851265	0.281985	0.470632	0.794384	0.55597	0.10708	0.296937	0.581067	0.647307	0.0179037	0.173695	0.621127	0.821358
PSMD1	Q99460;Q99460-2;A0A087WW66;A0A7I2V262;A0A7I2V2K8;A0A7I2V479;A0A7I2V491;A0A7I2V4A5;A0A7I2V4X0;A0A7I2V523;A0A7I2V5C8;A0A7I2V641;A0A7I2YQI9;A0A7I2YQY1;C9J9M4;F8WCE3;H7BZR6;A0A7P0MW50	26S proteasome non-ATPase regulatory subunit 1...	19	19	FALSE	FALSE	FALSE	FALSE						0.67671	0.676892	0.0714023	2.09702e-26	0.53515	0.530738	0.107995	3.809e-07	-0.14609	-0.151813	0.0967712	0.0955186	-0.00223	-0.0056591	0.0595094	0.912147	-0.137637	-0.146154	0.121356	0.218766
EEF1E1;EEF1E1-BLOC1S5	O43324;O43324-2;D6RBD7;H0YAL7;C9J1V9	EEF1E1-BLOC1S5 readthrough, EEF1E1-BLOC1S5 readthrough (NMD candidate)...	2	2	FALSE	FALSE	FALSE	FALSE						1.27649	1.27195	0.26644	3.93654e-12	1.02689	1.01395	0.320345	0.00398916	-0.451665	-0.467512	0.257818	0.0476433	-0.18856	-0.209518	0.211868	0.338082	-0.171089	-0.257994	0.314537	0.433573
ARRB2	P32121;P32121-2;P32121-3;I3L412;K7ENA6;P32121-4;P32121-5	Beta-arrestin-2...	1	1	FALSE	FALSE	FALSE	FALSE						0.506615	0.494795	0.242256	0.0528304	0.55599	0.556178	0.256769	0.0343016	-0.14499	-0.148394	0.243402	0.502713	-0.189615	-0.209777	0.195088	0.279843	0.0113387	0.0613833	0.235533	0.829828
VDAC2	P45880;P45880-1;P45880-2;A0A0A0MR02;A2A3S1;Q5JSD1;Q5JSD2	Isoform of P45880, Outer mitochondrial membrane protein porin 2 (Fragment)...	6	6	FALSE	FALSE	FALSE	FALSE		+	+			2.71475	2.72637	0.233207	2e-30	3.06446	3.09875	0.402497	1.61026e-22	0.44062	0.451628	0.194006	0.0111389	0.06017	0.0792498	0.262663	0.692732	0.330922	0.372378	0.380495	0.302786
RAB13	P51153;A0A087WWB9	Isoform of P51153, Ras-related protein Rab-13...	7	4	FALSE	FALSE	FALSE	FALSE						0.93778	0.940029	0.240899	0.000182348	0.87932	0.870354	0.281138	0.00617173	-0.36785	-0.371387	0.232691	0.107765	-0.293795	-0.301711	0.236725	0.202635	-0.0175294	-0.0696756	0.238962	0.792561
TMEM38B	Q9NVV0;A0A0A0MRS4;H7C3B3	Isoform of Q9NVV0, Transmembrane protein 38B...	2	2	FALSE	FALSE	FALSE	FALSE		+	+			2.89474	2.91498	0.654134	3.24156e-05	2.93777	2.96534	0.637766	2.94065e-08	0.09969	0.144235	0.331692	0.686457	0.026635	0.093877	0.350021	0.800065	0.00746275	0.0503582	0.312537	0.88715
HEXA	P06865;P06865-2;H3BP20;H3BS10;H3BTD4;H3BU85	Beta-hexosaminidase subunit alpha...	2	2	FALSE	FALSE	FALSE	FALSE						1.86381	1.86222	0.605829	0.00777885	1.7966	1.69871	1.02532	0.0957786	-1.52163	-1.97435	2.00425	0.316937	-1.27214	-1.81084	1.92066	0.353142	-0.00865869	-0.163512	0.834992	0.90463
PSEN1;PSEN2	P49768;P49810;P49768-2;P49768-3;P49810-3;A0A7I2V2W1;A0A7I2V355;A0A7I2V3R9;A0A7I2V551;A0A7I2V5L1;A0A7I2V5S6;B1AP22;E5RG63;E7ES96;P49768-5;E5RFW4;P49768-6	Isoform of P49768, Presenilin...	1	1	FALSE	FALSE	FALSE	FALSE						0.712985	0.710969	0.486508	0.146807	0.787665	0.788013	0.431216	0.064793	0.0854	0.138711	0.341008	0.710422	0.01885	0.0616671	0.229886	0.813511	0.0113419	0.0770441	0.309892	0.848251
MAGOH;MAGOHB	P61326;Q96A72;F5H6N1;F5H3U9;F5H6P7	Isoform of Q96A72, Protein mago nashi homolog 2...	2	2	FALSE	FALSE	FALSE	FALSE						0.93022	0.930113	0.167143	9.85277e-12	0.872485	0.863157	0.22352	0.00194938	-0.22761	-0.23927	0.189355	0.181258	-0.160895	-0.172314	0.153587	0.261663	-0.0201863	-0.0669559	0.19603	0.761799
ANTXR1	Q9H6X2;Q9H6X2-2;Q9H6X2-3;H0YC24;Q9H6X2-4;Q9H6X2-5;Q9H6X2-6;A0A7P0T9B0;A0A7P0Z463	Anthrax toxin receptor 1...	2	2	FALSE	FALSE	FALSE	FALSE						5.10032	4.91798	2.08699	0.0315175	4.87267	4.6877	2.24465	0.0566364	-0.997585	-1.60733	1.93741	0.403231	-0.65505	-1.37706	1.81124	0.458481	-0.0137095	-0.230275	0.894042	0.86264
TEX10	Q9NXF1;Q9NXF1-2;A0A0A0MSR3	Isoform of Q9NXF1, Testis-expressed protein 10...	3	3	FALSE	FALSE	FALSE	FALSE						0.032345	0.142171	0.691335	0.829463	0.23721	0.373766	0.823517	0.639167	0.29106	0.408836	0.704688	0.541323	0.062325	0.17724	0.530925	0.729903	0.0382168	0.231596	0.642123	0.75215
RAP1GAP	P47736;P47736-2;P47736-3;A0A0A0MQY8;F2Z357;J3KPC5;P47736-4;X6R8W7	Isoform of P47736, RAP1, GTPase activating protein 1...	1	1	FALSE	FALSE	FALSE	FALSE						2.01184	1.9434	0.642608	0.020919	1.88021	1.814	0.561823	0.0146059	-0.044425	-0.105971	0.532059	0.865279	0.00425	0.0234224	0.28931	0.938383	-0.0223727	-0.129394	0.470768	0.796532
HDGFL2	Q7Z4V5;Q7Z4V5-2;Q7Z4V5-3;A0A087WT54;A0A087WX58;K7EPS6;Q7Z4V5-4	Hepatoma-derived growth factor-related protein 2...	2	2	FALSE	FALSE	FALSE	FALSE						0.02454	0.137729	0.615467	0.848765	0.006935	-0.0367057	0.995395	0.984267	-0.351385	-0.627209	1.11724	0.571369	-0.1679	-0.452774	0.790253	0.602385	-0.00925969	-0.174435	0.814794	0.892222
POF1B	Q8WVV4;Q8WVV4-1	Isoform of Q8WVV4, Protein POF1B...	3	3	FALSE	FALSE	FALSE	FALSE						0.99224	0.987903	0.178492	2.44926e-10	1.07695	1.08872	0.223155	1.96435e-14	0.020875	0.0407022	0.187149	0.872629	-0.02351	-0.0601144	0.146496	0.720211	0.0321164	0.100816	0.22115	0.684188
OPA1	O60313;O60313-2;A0A2R8Y3X5;A0A2R8Y4G4;A0A2R8Y4Q3;A0A2R8YD53;A0A2R8YDM2;A0A2R8YE54;A0A2R8YE78;A0A2R8YFD1;A0A2R8YGE5;C9JMB8;E5KLJ9;H7C141;O60313-9;O60313-10;O60313-11;O60313-13	Dynamin-like 120 kDa protein, mitochondrial...	3	3	FALSE	FALSE	FALSE	FALSE		+	+			2.21412	2.22387	0.38553	2.02092e-16	2.42699	2.51881	0.668641	0.000154057	0.375235	0.410325	0.375782	0.24416	0.07312	0.11539	0.37176	0.665854	0.10758	0.294934	0.538056	0.566424
C17orf97;LIAT1	Q6ZQX7;H7C5B9;I3L0T0;Q6ZQX7-4;Q6ZQX7-2;Q6ZQX7-3	Isoform of Q6ZQX7, Chromosome 17 open reading frame 97...	1	1	FALSE	FALSE	FALSE	FALSE						0.94799	0.91287	0.4388	0.0510084	1.17494	1.18601	0.554805	0.03387	0.064255	0.137964	0.434867	0.810164	-0.054515	-0.135179	0.293089	0.673584	0.0892957	0.273143	0.475788	0.597919
TBXAS1	P24557;P24557-2;P24557-3;A0A0A0MSK3;A0A0C4DH47;A0A498U6I9;C9JS68;F8WC80;F8WD37;P24557-4;Q53F23	Isoform of P24557, HCG14925...	2	2	FALSE	FALSE	FALSE	FALSE						2.64456	2.79063	2.31126	0.23865	2.49717	2.65312	2.43805	0.296447	-0.856465	-1.50287	1.97292	0.466143	-0.57136	-1.36536	1.88916	0.498918	-0.00634695	-0.137508	0.806782	0.912994
DOCK11	Q5JSL3;A0A0J9YW64;A6NIW2	Dedicator of cytokinesis protein 11...	1	1	FALSE	FALSE	FALSE	FALSE						0.76135	0.746931	0.490834	0.13632	0.941	0.961706	0.628212	0.111716	0.14001	0.23209	0.435026	0.608289	0.002665	0.0173145	0.217122	0.944268	0.0570227	0.214775	0.44132	0.666332
DNPEP	Q9ULA0;B9ZVU2;E3W974;E7EPX3	Aspartyl aminopeptidase...	1	1	FALSE	FALSE	FALSE	FALSE						1.43469	1.35515	0.880542	0.151151	1.38501	1.32195	0.853391	0.146884	-0.260125	-0.322321	0.422065	0.449698	-0.143635	-0.289122	0.4861	0.569504	-0.00612624	-0.0331991	0.362369	0.905451
EEF1AKNMT	Q8N6R0;Q8N6R0-1;Q8N6R0-2;Q8N6R0-3;Q8N6R0-4	Isoform of Q8N6R0, eEF1A lysine and N-terminal methyltransferase...	2	2	FALSE	FALSE	FALSE	FALSE		+		-		2.10187	2.11078	0.301121	9.58399e-12	1.93976	1.91424	0.324119	2.79574e-11	-1.11138	-1.12966	0.287162	0.000280159	-0.93369	-0.933121	0.273205	0.00205846	-0.0667507	-0.19654	0.35423	0.614049
SRRM1	Q8IYB3;Q8IYB3-2;A9Z1X7;E9PCT1;M0QXG5;M0R088;M0R1E7	Isoform of Q8IYB3, Serine/arginine repetitive matrix protein 1...	4	4	FALSE	FALSE	FALSE	FALSE						0.79343	0.791362	0.115425	1.27375e-17	0.627655	0.610119	0.175149	0.00299169	-0.601955	-0.619024	0.160052	3.47492e-12	-0.438795	-0.437781	0.119204	0.000155988	-0.136167	-0.181243	0.204417	0.382771
CAMK2G	Q13555;Q13555-2;Q13555-3;A0A2Q3DQE3;H0Y6G2;Q13555-4;Q5SWX3;Q8WU40;Q13555-5;Q13555-6;Q13555-7;Q13555-8;Q13555-9;Q13555-10;Q13555-11	Calcium/calmodulin-dependent protein kinase type II subunit gamma...	3	1	FALSE	FALSE	FALSE	FALSE						-0.27306	-0.956734	1.59085	0.590471	-0.50194	-1.09161	1.73291	0.558043	0.32248	0.305431	0.896164	0.558648	0.359755	0.440306	0.460349	0.335364	-0.00655599	-0.134876	0.773119	0.901105
LNPK	Q9C0E8;Q9C0E8-2;Q9C0E8-3;C9JL94;C9JM95;Q9C0E8-4	Endoplasmic reticulum junction formation protein lunapark...	7	7	FALSE	FALSE	FALSE	FALSE		+	+			3.83338	4.00379	1.01204	2.25052e-15	3.64215	3.79632	1.07107	3.66155e-13	-0.130495	-0.144455	0.364391	0.636731	-0.0001	0.0630158	0.456428	0.998091	-0.0484811	-0.20747	0.49056	0.665361
NFIC	P08651;P08651-2;P08651-3;A0A286YEX4;P08651-4;P08651-5;P08651-6	Isoform of P08651, Nuclear factor 1...	1	1	FALSE	FALSE	FALSE	FALSE						0.11725	0.228063	0.382893	0.572104	0.422955	0.499402	0.519067	0.320277	0.06334	0.136262	0.465699	0.83037	-0.06204	-0.135078	0.303374	0.665699	0.0971566	0.271339	0.459099	0.582539
VPS13A	Q96RL7;Q96RL7-2;Q96RL7-3;Q96RL7-4	Isoform of Q96RL7, Vacuolar protein sorting-associated protein 13A...	5	5	FALSE	FALSE	FALSE	FALSE						1.34718	1.34165	0.24411	0.000820552	1.4015	1.40169	0.261169	0.000163615	-0.05429	-0.0627339	0.263201	0.771041	-0.074215	-0.122775	0.182339	0.523508	0.0116991	0.0600412	0.236051	0.835028
TCTN3	Q6NUS6;Q6NUS6-2;A0A0C4DFN5;Q6NUS6-3;A0A7P0T8X6;A0A7P0TA64;A0A7P0TB57	Isoform of Q6NUS6, Chromosome 10 open reading frame 61...	1	1	FALSE	FALSE	FALSE	FALSE						3.2186	3.21705	0.844376	0.00385769	3.22652	3.23102	0.786007	0.001691	-0.038505	-0.095575	0.655493	0.900113	-0.01449	-0.109544	0.604912	0.884844	0.00039087	0.0139686	0.44546	0.99387
RAB21	Q9UL25	Ras-related protein Rab-21	6	6	FALSE	FALSE	FALSE	TRUE	+	+	+	+		3.34166	3.34406	0.18341	2e-30	4.80696	4.80689	0.205457	2e-30	1.17139	1.1718	0.161203	3.7551e-18	-0.296085	-0.291036	0.173463	0.101289	1.4626	1.46283	0.26154	1.6083e-14
POLK	Q9UBT6;Q9UBT6-2;Q9UBT6-3;D6R9M8;D6RAE5;Q9UBT6-4;Q9UBT6-5;Q9UBT6-6;Q9UBT6-7;Q9UBT6-8	DNA polymerase kappa...	1	1	FALSE	FALSE	FALSE	FALSE						-0.007865	-0.0773356	0.47218	0.916234	-0.228095	-0.519837	0.996219	0.65761	-0.47161	-0.678467	0.829532	0.367752	-0.1195	-0.235965	0.405846	0.576454	-0.0829011	-0.442502	0.851371	0.660387
USP14	P54578;P54578-2;P54578-3;A6NJA2	Isoform of P54578, Ubiquitin carboxyl-terminal hydrolase...	1	1	FALSE	FALSE	FALSE	FALSE						0.941975	0.922525	0.393959	0.0308688	0.96671	0.960087	0.480918	0.0505583	-0.043605	-0.0716055	0.360033	0.842858	-0.03568	-0.109168	0.270543	0.732706	0.00315262	0.037562	0.352054	0.941916
BTN2A1;BTN2A2	Q7KYR7;Q7KYR7-1;Q8WVV5;Q8WVV5-2;C9IY66;H7BYC3;Q7KYR7-4;Q8WVV5-3;Q7KYR7-6;C9JAJ6	Butyrophilin subfamily 2 member A1...	1	1	FALSE	FALSE	FALSE	FALSE						1.30044	1.83039	1.93182	0.361176	1.28242	1.79143	1.98928	0.400103	-0.168125	-0.245015	0.49708	0.626155	-0.074015	-0.206049	0.487389	0.683223	-0.00404592	-0.0389661	0.403723	0.920285
TICAM2;TMED7;TMED7-TICAM2	Q9Y3B3;Q86XR7-2;Q9Y3B3-2;A0A0A6YYA0	Isoform of Q86XR7, TIR domain-containing adapter molecule 2...	5	5	FALSE	FALSE	FALSE	FALSE					+	1.77391	1.77401	0.117632	2e-30	0.800215	0.799709	0.178062	4.29367e-06	0.04296	0.0436211	0.141221	0.760439	1.01928	1.01792	0.133053	4.72736e-20	-0.975874	-0.974302	0.217743	0.000331736
ESYT2	A0FGR8;A0FGR8-2;A0A087WXU3;A0A499FIX8;A0FGR8-4;H7BXI1;A0FGR8-5;A0FGR8-6	Extended synaptotagmin-2...	19	19	FALSE	FALSE	FALSE	FALSE		+	+			3.68438	3.67683	0.11451	2e-30	3.64063	3.63435	0.133118	2e-30	-0.081954	-0.0861339	0.0815156	0.286283	-0.031585	-0.0436527	0.0735281	0.558645	-0.0207324	-0.0424811	0.0988556	0.680417
SPAST	Q9UBP0;Q9UBP0-2;Q9UBP0-3;A0A2R8Y481;A0A2R8Y4I8;A0A2R8Y5I6;A0A2R8Y5N9;A0A2R8Y7K2;A0A2R8YCL5;A0A2R8YEA0;A0A2R8YFC9;A0A2R8YFW8;A0A2R8YGN6;A0A2U3TZR0;Q9UBP0-4	Isoform of Q9UBP0, Spastin...	2	2	FALSE	FALSE	FALSE	FALSE						0.25675	0.301733	0.311611	0.34187	0.40539	0.46171	0.469864	0.294532	-0.151195	-0.144916	0.346494	0.611603	-0.27823	-0.304892	0.265277	0.244076	0.0378074	0.159977	0.37357	0.713158
NLRP2	Q9NX02;Q9NX02-2;Q9NX02-3;A0A0G2JLQ8;A0A0G2JLX3;A0A0G2JMG8;A0A0G2JNC8;A0A0G2JP37;A0A0G2JPB6;A0A0G2JPQ2;F5GYZ4;J3KN39;K7EPE6;Q9NX02-4;Q9NX02-5	Isoform of Q9NX02, NACHT, LRR and PYD domains-containing protein 2...	1	1	FALSE	FALSE	FALSE	FALSE						0.057065	0.227761	0.621822	0.752425	0.06486	0.108484	0.984883	0.865021	-2.01714	-2.32107	2.11876	0.27201	-1.83531	-2.20179	2.05487	0.284482	-0.00558006	-0.119278	0.784116	0.921099
MICU1	Q9BPX6;Q9BPX6-3;A0A0U1RRK1;A0A286YF11;F6XEV2;Q9BPX6-4;Q9BPX6-5	Calcium uptake protein 1, mitochondrial...	1	1	FALSE	FALSE	FALSE	FALSE		+	+			2.80675	2.8046	0.315023	5.74272e-23	2.79583	2.79439	0.350238	7.34342e-22	-0.176575	-0.199371	0.240838	0.41125	-0.12554	-0.189164	0.256723	0.464526	-0.00241049	-0.010207	0.240242	0.939107
ITPR1	Q14643;Q14643-2;Q14643-3;A0A3B3ITQ1;A0A3B3ITU8;A0A3B3IU04;A0A3B3IU05;A0A3B3IU13;A0A3F2YNW8;Q14643-4;Q14643-5;Q14643-6;Q14643-7;Q14643-8	Inositol 1,4,5-trisphosphate receptor type 1...	2	1	FALSE	FALSE	FALSE	FALSE						2.56914	2.4326	1.54531	0.13445	2.47816	2.35569	1.63631	0.173171	-0.327095	-0.42114	0.560889	0.477323	-0.16421	-0.344228	0.566988	0.579363	-0.0108318	-0.0769116	0.441223	0.870664
ADSL	P30566;P30566-2;A0A096LNY4;A0A096LNY5;A0A096LNY6;A0A096LP72;A0A096LP76;A0A096LP92;A0A096LPA2;A0A0A6YY92;A0A1B0GTG9;A0A1B0GTJ7;A0A1B0GWF8;A0A1B0GWJ0;B4DEP1;V9GY96;A0A7P0T8E4;A0A7P0T9A7;A0A7P0Z472;A0A1W2PRX2	Adenylosuccinate lyase...	6	6	FALSE	FALSE	FALSE	FALSE						1.39803	1.39875	0.132252	2e-30	1.40955	1.41173	0.177221	2.0538e-17	-0.275755	-0.274037	0.155595	0.0821174	-0.2893	-0.287019	0.143276	0.0470811	0.00169934	0.012982	0.163544	0.947113
ASAH1	Q13510;Q13510-2;A0A1B0GTM3;A0A1B0GTP7;A0A1B0GTZ5;A0A1B0GU06;A0A1B0GU62;A0A1B0GUA4;A0A1B0GUB3;A0A1B0GUE3;A0A1B0GUH5;A0A1B0GUJ3;A0A1B0GUW4;A0A1B0GV95;A0A1B0GVA3;A0A1B0GVE7;A0A1B0GVG2;A0A1B0GVJ1;A0A1B0GW48;A0A1B0GW66;A0A1B0GW68;E7EMM4	Acid ceramidase...	2	2	FALSE	FALSE	FALSE	FALSE						0.61566	0.630156	0.460354	0.165489	0.6248	0.630628	0.421612	0.128911	-0.290525	-0.307707	0.332023	0.344044	-0.26994	-0.308179	0.299462	0.304596	1.49214e-05	0.000471732	0.276374	0.997767
BUB3	O43684;O43684-2;J3QSX4;J3QT28	Isoform of O43684, Mitotic checkpoint protein BUB3...	5	5	FALSE	FALSE	FALSE	FALSE						0.70711	0.699313	0.193713	0.00130015	0.07833	0.0813228	0.325309	0.806458	-0.780195	-0.784246	0.285228	0.00160575	-0.131895	-0.166256	0.189505	0.396	-0.633838	-0.61799	0.379726	0.109515
	CON__P02754		11	11	FALSE	TRUE	FALSE	FALSE	-			-		0.761195	0.760055	0.0685942	2e-30	-0.31124	-0.314541	0.118986	0.00609499	-1.66848	-1.67002	0.0918297	2e-30	-0.597365	-0.595419	0.0801854	1.22559e-20	-1.07262	-1.0746	0.135057	4.31293e-23
SMG7	Q92540;Q92540-2;B1ALB4;D6RAD0;E9PD50;E9PEK3;Q92540-4;Q92540-5	Isoform of Q92540, Protein SMG7...	2	2	FALSE	FALSE	FALSE	FALSE						0.25973	0.328933	0.361924	0.375646	0.16128	0.0242211	1.02212	0.722643	-0.80205	-0.983786	1.09099	0.249439	-0.626845	-0.679074	0.590192	0.233417	-0.0241341	-0.304712	0.970928	0.819361
DIAPH1	O60610;O60610-2;O60610-3;A0A0G2JH68;A0A140T8Z0;A0A2R8Y5N1;H7C2W8;H9KV28	Isoform of O60610, Protein diaphanous homolog 1...	5	5	FALSE	FALSE	FALSE	FALSE						0.575045	0.59344	0.374532	0.0928697	0.338555	0.341667	0.301549	0.248751	0.136515	0.144387	0.298896	0.598189	0.370255	0.396159	0.313043	0.190716	-0.0949994	-0.251772	0.397759	0.564662
STXBP1	P61764;P61764-2;A0A0D9SG72;A0A1B0GTP9;A0A1B0GVQ5;A0A1B0GW76;A0A1B0GWF2;A0A2R8Y5D4	Isoform of P61764, Syntaxin-binding protein 1...	3	3	FALSE	FALSE	FALSE	FALSE						1.31811	1.31235	0.220131	0.000190165	1.39441	1.42266	0.360086	0.000544345	-0.17336	-0.158134	0.324117	0.536844	-0.250695	-0.268444	0.22702	0.230957	0.0187389	0.110309	0.356667	0.806933
NDUFB9	Q9Y6M9;A0A3B3IT57;A0A7I2V620;A0A7I2YQN0;E7EWZ0;E9PF49;E9PH64	Isoform of Q9Y6M9, Complex I-B22...	1	1	FALSE	FALSE	FALSE	FALSE						0.99205	1.46511	1.62514	0.352126	1.19025	1.62838	1.7217	0.316056	0.24022	0.349632	0.534995	0.530221	0.05391	0.186366	0.513402	0.738167	0.0288131	0.163266	0.481222	0.765359
DARS2	Q6PI48;A0A3B3IS01;A0A3B3IS54;A0A3B3ISK7;A0A3B3IT01;A0A3B3ITK9;A0A3B3ITS3	Aspartate--tRNA ligase, mitochondrial...	3	3	FALSE	FALSE	FALSE	FALSE						1.44103	1.79103	1.59473	0.238317	1.5275	1.62323	1.15798	0.138893	-0.06974	-0.309118	1.06256	0.867619	-0.020555	-0.141326	0.497766	0.853753	-0.00201473	-0.167792	0.927345	0.971763
ARHGAP12	Q8IWW6;Q8IWW6-2;Q8IWW6-3;Q1RLN5;Q8IWW6-4	Isoform of Q8IWW6, ARHGAP12 protein...	1	1	FALSE	FALSE	FALSE	FALSE						0.59827	0.618714	0.593266	0.309208	0.523595	0.470264	0.966741	0.487084	-0.009985	-0.118758	0.827381	0.968316	0.00723	0.0296919	0.272932	0.910128	-0.00750463	-0.14845	0.78432	0.908443
SKP1	P63208;P63208-2;E5RJR5;E7ERH2;F8W8N3	Isoform of P63208, Cyclin-A/CDK2-associated protein p19 (Fragment)...	3	3	FALSE	FALSE	FALSE	FALSE						0.519245	0.51694	0.148533	0.00156374	0.585375	0.593143	0.164235	0.000566147	-0.1627	-0.157283	0.151879	0.295685	-0.23315	-0.233486	0.142292	0.100947	0.025714	0.0762028	0.171338	0.700199
NDUFA12	Q9UI09;Q9UI09-2;F8VRD8;F8VXI1;H0YID5	Isoform of Q9UI09, NADH dehydrogenase [ubiquinone] 1 alpha subcomplex subunit 12...	1	1	FALSE	FALSE	FALSE	FALSE						4.14722	4.05512	2.27006	0.0846249	4.11926	4.02092	2.35736	0.104807	-0.17404	-0.365579	0.856816	0.709153	-0.07957	-0.331382	0.787991	0.729246	-0.00195953	-0.0341969	0.536277	0.957062
NELFA	Q9H3P2;A0A0C4DFX9;H0Y3X6;Q9H3P2-7	Isoform of Q9H3P2, Negative elongation factor A...	1	1	FALSE	FALSE	FALSE	FALSE						0.691745	0.665492	0.421122	0.130113	0.55463	0.352242	1.13333	0.440522	1.12435	1.01966	1.62939	0.523071	1.59673	1.33291	1.38617	0.396728	-0.021317	-0.31325	1.05748	0.813906
TJP1	Q07157;Q07157-2;A0A087X0K9;A0A0G2JNH2;A0A7I2V5U5;G3V1L9;G5E9E7;H0YKB1	Isoform of Q07157, Tight junction protein 1 (Zona occludens 1)...	4	4	FALSE	FALSE	FALSE	FALSE						1.5812	1.58613	0.216326	6.79895e-21	1.66081	1.66566	0.219062	2.83021e-21	-0.296385	-0.295557	0.200136	0.144859	-0.380475	-0.37508	0.220378	0.0920791	0.0211678	0.0795233	0.216997	0.755782
NAP1L1	P55209;P55209-2;P55209-3;B7Z9C2;F5H4R6;F8VRJ2;F8VUX1;F8VV59;F8VXI6;F8VY35;F8W020;F8W0J6;F8W118;H0YHC3;H0YIV4	Isoform of P55209, Nucleosome assembly protein 1-like 1...	2	1	FALSE	FALSE	FALSE	FALSE						-0.264875	-0.944816	1.60063	0.591004	-0.435115	-1.02958	1.73407	0.583648	-0.79364	-1.37807	1.84133	0.47271	-0.57556	-1.29331	1.75814	0.490546	-0.0043148	-0.0847599	0.727657	0.924275
UBE4B	O95155;O95155-2;O95155-3;K7ERA7;O95155-4	Isoform of O95155, Ubiquitin conjugation factor E4 B...	1	1	FALSE	FALSE	FALSE	FALSE						0.10551	0.211032	0.362231	0.589716	0.460225	0.649209	0.774765	0.361146	0.265185	0.455953	0.685534	0.527924	0.003265	0.0177763	0.309167	0.950856	0.12344	0.438177	0.730608	0.584278
PHGDH	O43175;A0A286YER3;A0A286YF22;A0A286YF34;A0A286YF78;A0A286YFA2;A0A286YFB2;A0A286YFC8;A0A286YFE1;A0A286YFF3;A0A286YFK5;A0A286YFL2;A0A286YFM8;A0A2C9F2M7	D-3-phosphoglycerate dehydrogenase...	4	4	FALSE	FALSE	FALSE	FALSE						1.33454	1.33433	0.316528	5.80044e-05	1.33979	1.34226	0.324695	0.000513601	-0.369795	-0.375478	0.304732	0.214155	-0.369385	-0.383402	0.309911	0.214552	0.000391411	0.00792443	0.271177	0.987836
ODR4	Q5SWX8;Q5SWX8-2;Q5SWX8-3;Q5SWX8-4	Isoform of Q5SWX8, Protein odr-4 homolog...	2	2	FALSE	FALSE	FALSE	FALSE		+	+			4.45174	4.54716	1.36415	4.88144e-06	4.71263	4.81184	1.50783	6.31561e-06	0.74399	0.769066	0.543944	0.141759	0.39839	0.504393	0.583258	0.391288	0.0671557	0.264673	0.560555	0.667245
GDAP1	Q8TB36;Q8TB36-2;A0A6Q8PEX8;A0A6Q8PFF4;A0A6Q8PFG4;A0A6Q8PGL3;A0A6Q8PGS2;A0A6Q8PH79;A0A6Q8PH88;A0A6Q8PH97;A0A6Q8PHC1;A0A6Q8PHN7;A0A7I2RYU0;B4DIH2	Ganglioside-induced differentiation-associated protein 1...	1	1	FALSE	FALSE	FALSE	FALSE						1.66199	1.62127	0.516503	0.00930117	1.60981	1.58753	0.547254	0.00854774	-0.15145	-0.194498	0.326158	0.5542	-0.079985	-0.160762	0.287323	0.599032	-0.00514842	-0.0337354	0.302074	0.904648
CTNNA1;CTNNA2	P26232;P35221;P26232-2;P35221-2;P26232-3;P35221-3;A0A0A0MRI5;A0A0A0MTJ6;E5RFM3;E5RG03;E5RGD2;E5RGY6;E5RGY7;E5RHV7;E5RIB1;E5RIE0;E5RIT8;E5RJ41;E5RJL0;E5RJP7;E5RJZ2;G3XAM7;P26232-4;P26232-5;P26232-6	Catenin alpha-1...	7	7	FALSE	FALSE	FALSE	FALSE						1.54197	1.53889	0.190252	2.43612e-18	1.57306	1.55641	0.374673	0.00627003	-0.768375	-0.764983	0.271813	0.0111525	-0.800305	-0.782503	0.279939	0.0213439	0.00466769	0.0175199	0.334859	0.915064
SLC22A18	Q96BI1;A0A024RCG2;A0A0J9YWM3;E9PRM7	Isoform of Q96BI1, Solute carrier family 22 (Organic cation transporter), member 18...	1	1	FALSE	FALSE	FALSE	FALSE		+	+			3.72336	3.75365	0.482893	7.26601e-23	3.75713	3.78853	0.551806	8.21746e-14	0.03847	0.0608484	0.314103	0.85036	0.005125	0.0259615	0.306401	0.929114	0.00305494	0.0348869	0.315262	0.932105
PIP4K2C	Q8TBX8;Q8TBX8-2;Q8TBX8-3	Isoform of Q8TBX8, Phosphatidylinositol 5-phosphate 4-kinase type-2 gamma...	1	1	FALSE	FALSE	FALSE	FALSE						0.056615	0.270077	0.716502	0.75138	0.05032	0.0957109	1.08214	0.893885	-0.02004	-0.111313	1.00679	0.951296	0.00702	0.0630537	0.611324	0.933143	-0.00998705	-0.174366	0.823287	0.863091
PPP6R3	Q5H9R7;Q5H9R7-2;Q5H9R7-3;E9PKF6;E9PQP7;H0YEN2;H0YEV0;H7BXH2;Q5H9R7-4;Q5H9R7-5;Q5H9R7-6	Isoform of Q5H9R7, Serine/threonine-protein phosphatase 6 regulatory subunit 3...	1	1	FALSE	FALSE	FALSE	FALSE						-0.104295	-0.276735	0.516366	0.63782	-0.021695	-0.0655788	0.586124	0.940049	0.10396	0.225145	0.587962	0.753388	-0.000595	0.0139893	0.347463	0.985916	0.0427896	0.211156	0.517984	0.722804
LBR	Q14739;A0A494C1L1;C9JES9;C9JXK0	Delta(14)-sterol reductase LBR...	7	7	FALSE	FALSE	FALSE	FALSE		+	+			2.77941	2.77843	0.224196	2e-30	2.85799	2.85925	0.266087	2e-30	0.116395	0.128756	0.143814	0.367637	0.025645	0.0479412	0.114933	0.686434	0.0350654	0.0808144	0.163242	0.638624
SCFD1	Q8WVM8;Q8WVM8-2;Q8WVM8-3;A0A7I2V2U5;A0A7I2V320;A0A7I2V321;A0A7I2V362;A0A7I2V3B4;A0A7I2V3C9;A0A7I2V3G4;A0A7I2V3Y3;A0A7I2V414;A0A7I2V448;A0A7I2V4B8;A0A7I2V4B9;A0A7I2V4R0;A0A7I2V4U2;A0A7I2V534;A0A7I2V590;A0A7I2V5H5;A0A7I2V5I2;A0A7I2V5R9;A0A7I2V5Z4;A0A7I2YQQ1;A0A7I2YQR2;B7Z5N7;G3V2M8;G3V363;G3V3K9;G3V4I1;G3V5E2;G3V5F3;H0YIZ7;H0YJS6;H0YJY1;J3KNG4	Isoform of Q8WVM8, Sec1 family domain-containing protein 1...	10	10	FALSE	FALSE	FALSE	FALSE		+	+			2.6573	2.66564	0.126115	2e-30	2.58606	2.58094	0.138418	2e-30	-0.02704	-0.0378005	0.108883	0.761992	0.02038	0.0468974	0.102526	0.691943	-0.040672	-0.084698	0.144811	0.58542
MOB1A;MOB1B	Q7L9L4;Q9H8S9;Q7L9L4-2;Q9H8S9-2;D6RCK3	Isoform of Q7L9L4, MOB kinase activator 1B...	1	1	FALSE	FALSE	FALSE	FALSE						0.82535	0.816342	0.398027	0.0471258	0.93886	0.946716	0.410587	0.0228759	-0.208105	-0.224458	0.324849	0.468499	-0.28072	-0.354831	0.377096	0.326374	0.0166351	0.130374	0.396498	0.813019
DERL1	Q9BUN8;Q9BUN8-2;B4E1G1;E5RGY0	Derlin-1...	6	6	FALSE	FALSE	FALSE	FALSE		+	+			4.10199	4.14482	0.45535	2e-30	4.1064	4.16299	0.577944	1.72691e-20	-0.116005	-0.119284	0.206395	0.513426	-0.074145	-0.137453	0.273127	0.565862	-0.00318784	0.0181691	0.337823	0.94084
DDB1	Q16531;F5GWI0;F5GY55;A0A7P0T870;A0A7P0T965;A0A7P0TAK7;A0A7P0TB30;A0A7P0Z3Z5;A0A7P0Z4B9	DNA damage-binding protein 1...	1	1	FALSE	FALSE	FALSE	FALSE						0.787165	0.926908	0.997657	0.380446	0.7102	0.779218	1.25672	0.500108	-0.48305	-0.729433	1.19333	0.540898	-0.30232	-0.581743	0.91536	0.559745	-0.00760379	-0.14769	0.797572	0.886828
RPL17;RPL17-C18orf32	P18621;P18621-2;P18621-3;A0A087WWH0;A0A087WXM6;A0A087WY81;J3KRB3;J3KRX5;J3KSJ0;J3QLC8;J3QQT2;J3QS96;A0A0A0MRF8;A0A0A6YYL6	60S ribosomal protein L17...	8	8	FALSE	FALSE	FALSE	FALSE						1.2551	1.25587	0.0641064	2e-30	1.22804	1.2257	0.0878788	2e-30	-0.264927	-0.268085	0.0726729	0.000444336	-0.238598	-0.237914	0.0656314	0.0010989	-0.0120252	-0.0301709	0.088702	0.766091
EBNA1BP2	Q99848;H7C2Q8	Isoform of Q99848, EBNA1 binding protein 2...	2	2	FALSE	FALSE	FALSE	FALSE						-0.00021	0.0129183	0.209881	0.993079	-0.080835	-0.176475	0.464567	0.735305	-0.15654	-0.257773	0.487908	0.618014	-0.01544	-0.0683794	0.301093	0.858456	-0.0395634	-0.189393	0.436879	0.705038
DERL2;DERL3	Q96Q80;Q9GZP9;Q96Q80-2;Q96Q80-3;I3L0R8;I3L1S8;I3L1T3;Q96Q80-4;Q96Q80-5	Derlin-2...	1	1	FALSE	FALSE	FALSE	FALSE		+	+			3.78766	3.77169	0.537315	7.55895e-20	3.24723	3.24937	0.686313	0.000142476	-0.293095	-0.358493	0.524869	0.512439	0.069505	0.163829	0.331792	0.651776	-0.347739	-0.522322	0.605786	0.38777
YTHDF2	Q9Y5A9;Q9Y5A9-2;S4R3J8;S4R3V3	Isoform of Q9Y5A9, YTH domain-containing family protein 2...	11	7	FALSE	FALSE	FALSE	FALSE						0.330135	0.328436	0.133312	0.0166835	0.10471	0.097406	0.163576	0.540522	-0.631575	-0.6434	0.163487	1.55864e-06	-0.415805	-0.41237	0.10871	0.00100983	-0.20669	-0.23103	0.209716	0.270211
PALLD	Q8WX93;Q8WX93-2;Q8WX93-3;A0A3B3ISX8;F8WA26;Q8WX93-4;Q8WX93-5;Q8WX93-7;Q8WX93-8;Q8WX93-9	Isoform of Q8WX93, Palladin...	4	4	FALSE	FALSE	FALSE	FALSE						1.02716	1.02597	0.238663	4.72102e-05	1.02897	1.0249	0.254667	0.000280776	-0.007505	-0.00799359	0.189932	0.953213	-0.00141	-0.00692021	0.131706	0.962106	-0.000547099	-0.0010734	0.188865	0.978712
SHC1	P29353;P29353-2;Q5T181;Q5T182;P29353-6;P29353-7	Isoform of P29353, SHC-transforming protein 1...	1	1	FALSE	FALSE	FALSE	FALSE						1.61176	1.60875	0.293804	7.64754e-06	1.3291	1.29686	0.365609	0.00392027	-0.192365	-0.283248	0.390021	0.485674	0.00667	0.0286439	0.159757	0.89062	-0.173084	-0.311892	0.410772	0.458427
ATF6	P18850;A0A7P0T8R5;A0A7P0T9H5;A0A7P0T9V3;A0A7P0TAF2;A0A7P0TAH1;A0A7P0TB89;A0A7P0Z421;A0A7P0Z4I7	Cyclic AMP-dependent transcription factor ATF-6 alpha...	1	1	FALSE	FALSE	FALSE	FALSE						0.44596	0.603464	0.771926	0.401184	0.368975	0.394174	1.12994	0.603471	-0.34612	-0.54484	1.0563	0.564165	-0.18612	-0.335551	0.676475	0.600348	-0.0146701	-0.20929	0.841284	0.839639
SDE2	Q6IQ49;Q6IQ49-2;Q6IQ49-3	Isoform of Q6IQ49, Replication stress response regulator SDE2...	1	1	FALSE	FALSE	FALSE	FALSE				-		-0.00747	-0.0262171	0.170901	0.888698	-0.10436	-0.174506	0.349872	0.633661	-1.16093	-1.1909	0.34228	0.000429133	-1.0437	-1.04261	0.263444	0.00135744	-0.035243	-0.148289	0.345094	0.713859
MATR3	P43243;P43243-2;A0A0R4J2E8;A0A1B0GX04;A8MXP9;B3KM87;D6R8Z5;D6R991;D6R9F3;D6RAM9;D6RAY2;D6RB45;D6RBI2;D6RBK5;D6RBS2;D6RCM3;D6RE02;D6REK4;D6REM6;D6RIA2;H0Y8T4	Isoform of P43243, Matrin-3...	34	34	FALSE	FALSE	FALSE	FALSE						0.666384	0.666714	0.0404916	2e-30	0.38011	0.378908	0.0960355	1.66997e-06	-0.263684	-0.264769	0.0913021	0.00240385	0.016625	0.023037	0.0381423	0.569831	-0.286767	-0.287806	0.103669	0.00501243
CDK9	P50750;P50750-2;X6RE90	Cyclin-dependent kinase 9...	5	4	FALSE	FALSE	FALSE	FALSE						-0.0045	-0.0131657	0.121422	0.914025	0.00603	0.0133294	0.172967	0.957826	-0.688725	-0.68595	0.16404	0.000242919	-0.71293	-0.712445	0.137487	2.5078e-13	0.00547739	0.026495	0.157386	0.886533
CYP2S1	Q96SQ9;Q96SQ9-2;M0R057;M0R152;M0R2G8	Cytochrome P450 2S1...	14	14	FALSE	FALSE	FALSE	FALSE		+	+			3.99004	3.98994	0.12233	2e-30	4.21404	4.23707	0.224504	2e-30	0.14799	0.154627	0.113689	0.159158	-0.04151	-0.0925041	0.158231	0.63296	0.198253	0.247131	0.234776	0.240424
DENND4A	Q7Z401;Q7Z401-2;A0A0U1RR27;A0A7I2RAZ6;H3BTW5	C-myc promoter-binding protein...	1	1	FALSE	FALSE	FALSE	FALSE				+	+	0.02777	0.0720338	0.228829	0.764221	0.3353	0.595574	0.828958	0.443869	2.99878	3.02699	0.741487	0.000431056	2.55419	2.50345	0.555846	2.82634e-06	0.174167	0.523541	0.821063	0.54662
CLPB	Q9H078;Q9H078-2;Q9H078-3;A0A2R8Y602;H0YGM0;Q9H078-4;Q9H078-5	Caseinolytic peptidase B protein homolog...	1	1	FALSE	FALSE	FALSE	FALSE						1.26007	1.25055	0.651282	0.05975	1.41652	1.3994	0.68223	0.0444601	0.323625	0.374652	0.426717	0.367075	0.12125	0.225805	0.397094	0.57573	0.0327808	0.148847	0.42959	0.744215
GTF2H2;GTF2H2C;GTF2H2C_2	Q13888;Q6P1K8;D6RGC9;D6RID8;D6RIT7;D6RJD3;R4GMS9;D6RAW1;R4GMV2	General transcription factor IIH subunit 2...	4	4	FALSE	FALSE	FALSE	FALSE						0.753635	0.752967	0.143273	4.48346e-12	0.67379	0.66367	0.179602	0.00254486	-0.74482	-0.755794	0.157134	2.0204e-11	-0.67222	-0.666497	0.131293	1.42495e-07	-0.0335172	-0.0892967	0.186609	0.670944
IFT20	Q8IY31;Q8IY31-2;Q8IY31-3;A0A087X2B4;J3QR43;J3QRC6;J3QRH2;Q8IY31-4	Intraflagellar transport protein 20 homolog...	1	1	FALSE	FALSE	FALSE	FALSE						1.8993	2.33335	2.27422	0.313158	1.79303	2.20513	2.38051	0.374529	-0.642375	-1.28011	1.84955	0.511373	-0.400175	-1.15189	1.74103	0.538697	-0.00696728	-0.128221	0.750565	0.896084
TELO2	Q9Y4R8;H3BRS3	Isoform of Q9Y4R8, Telomere length regulation protein TEL2 homolog...	2	2	FALSE	FALSE	FALSE	FALSE						0.79812	1.00391	1.07667	0.298599	0.921315	1.12727	1.1917	0.290351	-0.09601	-0.129631	0.425458	0.738607	-0.099185	-0.252988	0.544702	0.617887	0.00750707	0.123356	0.572269	0.880818
ST7	Q9NRC1;Q9NRC1-2;Q9NRC1-3;B7Z4L1;B7Z4U3;C9JU30;E7ENZ9;E7EPD9;E7EPW5;E9PCV1;G3XAH9;H7BXS2;Q9NRC1-4;Q9NRC1-5;Q9NRC1-6;Q9NRC1-7	Isoform of Q9NRC1, Suppression of tumorigenicity 7...	2	2	FALSE	FALSE	FALSE	FALSE		+	+			3.1013	3.10917	0.363077	1.72432e-24	3.17872	3.19601	0.403088	3.14696e-23	0.047535	0.067134	0.209019	0.765716	-0.001515	-0.0197104	0.213278	0.968582	0.0191517	0.0868444	0.252068	0.762409
RUSF1	Q96GQ5;H3BR29;H3BSM7;I3L2V0	Isoform of Q96GQ5, RUS family member 1...	5	5	FALSE	FALSE	FALSE	FALSE		+	+			2.77027	2.76545	0.45579	4.28483e-18	3.39685	3.41822	0.506719	5.31963e-21	0.46523	0.467909	0.25473	0.0627257	-0.03737	-0.184862	0.476969	0.7979	0.511922	0.652772	0.606906	0.193736
MANBAL	Q9NQG1	Protein MANBAL	2	2	FALSE	FALSE	FALSE	FALSE		+	+			3.17347	3.17593	0.190814	2e-30	3.28319	3.29161	0.228202	2e-30	0.241895	0.249244	0.180258	0.150741	0.108105	0.133566	0.156005	0.407297	0.0547349	0.115679	0.208532	0.598902
TPD52L1	Q16890;Q16890-2;Q16890-3;E9PNK6;E9PNQ9;E9PPQ1;J3KNE7;Q16890-4;Q16890-5	Isoform of Q16890, Tumor protein D53...	4	4	FALSE	FALSE	FALSE	FALSE						1.02699	0.938371	0.430551	0.103729	1.07513	1.05733	0.319485	0.0124614	0.018935	0.111501	0.405317	0.89902	-0.002085	-0.00746222	0.138701	0.952118	0.00983151	0.118964	0.391666	0.856937
RPL38	P63173;J3KSP2;J3KT73;J3QL01	60S ribosomal protein L38...	3	3	FALSE	FALSE	FALSE	FALSE						0.906173	0.905138	0.129972	4.05352e-19	0.922485	0.924822	0.143518	2.29845e-16	-0.070003	-0.0748716	0.123402	0.525292	-0.0788041	-0.0945557	0.105512	0.376741	0.00330274	0.0196841	0.130428	0.902015
ATP1B1	P05026;P05026-2	Isoform of P05026, Sodium/potassium-transporting ATPase subunit beta-1...	3	3	FALSE	FALSE	FALSE	TRUE	-	+		-		2.91228	2.91804	0.271598	2e-30	1.23298	1.23648	0.411536	0.00247368	-1.39057	-1.39069	0.2365	1.68202e-15	0.262445	0.290867	0.28474	0.320352	-1.65664	-1.68156	0.424598	4.33316e-05
PAFAH1B3	Q15102;M0QXS6;M0QZT2;M0R1K3;M0R323;M0R389	Isoform of Q15102, Platelet-activating factor acetylhydrolase IB subunit alpha1 (Fragment)...	1	1	FALSE	FALSE	FALSE	FALSE						0.029445	0.127694	0.467013	0.818742	0.050485	0.11349	0.554296	0.862513	0.058165	0.0828913	0.29638	0.776044	0.03875	0.0970956	0.236884	0.712605	-0.000602765	-0.0142043	0.276037	0.976987
DNMBP	Q6XZF7;Q6XZF7-2;A0A1B0GTX1;A0A1C7CYY6	Dynamin-binding protein...	3	3	FALSE	FALSE	FALSE	FALSE						1.30418	1.30869	0.228172	1.66188e-08	0.9908	0.972621	0.297471	0.00317432	-0.160615	-0.201263	0.289018	0.532353	0.090525	0.13481	0.181934	0.471741	-0.256719	-0.336074	0.353449	0.338973
ECI2	O75521;O75521-2;A0A0C4DGA2;C9JB63;F1LLU7;F8W6J1;F8WAW4	Enoyl-CoA delta isomerase 2...	7	7	FALSE	FALSE	FALSE	FALSE		+	+			4.60964	4.64598	0.428219	2e-30	4.7062	4.76	0.575845	4.73801e-24	0.52951	0.538347	0.242595	0.0204394	0.425105	0.424322	0.352586	0.208777	0.0309009	0.114025	0.414705	0.771984
NDUFA5	Q16718;Q16718-2;A0A087X1G1;A0A7I2V2W4;A0A7I2V3L8;C9IZN5;F8WAS3;H7BYD0	Isoform of Q16718, Complex I subunit B13...	1	1	FALSE	FALSE	FALSE	FALSE						1.74582	1.7492	0.490947	0.000842598	1.79244	1.8154	0.589188	0.00280055	0.00522	0.0176955	0.340952	0.975045	-0.00718	-0.048502	0.339912	0.916034	0.00602576	0.0661975	0.393007	0.89691
RAB34	Q9BZG1;Q9BZG1-2;C9JBG0;C9JY26;E7ES60;J3QLC6;Q96PJ7;Q9BZG1-4	Isoform of Q9BZG1, Ras-related GTP-binding protein RAB39...	6	6	FALSE	FALSE	FALSE	FALSE		+	+			2.63537	2.63336	0.222399	2e-30	3.07527	3.07713	0.242626	2e-30	0.37985	0.375278	0.189783	0.0524954	-0.028955	-0.0684865	0.222948	0.773509	0.426169	0.443765	0.320216	0.146032
SLAIN1	Q8ND83;Q8ND83-2;A0A0A0MSS3;A0A0C4DFN6;C9JD09;C9JP03;C9JUW9;Q5T6P1;Q5T6P2;Q8ND83-4;X6RDJ2;X6RGK9	Isoform of Q8ND83, SLAIN motif-containing protein 1...	1	1	FALSE	FALSE	FALSE	FALSE						0.918205	0.905924	0.399584	0.0300637	0.691915	0.676042	0.407026	0.111809	-0.61289	-0.628812	0.350514	0.0614125	-0.395615	-0.39893	0.291801	0.171661	-0.0867577	-0.229882	0.389015	0.594977
IDH3B	O43837;O43837-2;O43837-3;A0A087WZN1;A0A087X2E5;A0A0D9SG66	Isocitrate dehydrogenase [NAD] subunit beta, mitochondrial...	9	9	FALSE	FALSE	FALSE	FALSE		+	+			2.29193	2.29743	0.176968	2e-30	2.33234	2.34234	0.221065	2e-30	0.04555	0.0557537	0.118372	0.643114	0.00408	0.0108388	0.110833	0.900939	0.0123602	0.0449149	0.154416	0.783745
STX5	Q13190;Q13190-2;Q13190-3;E9PNU4;H7C3X5;Q13190-4	Isoform of Q13190, Syntaxin-5...	4	4	FALSE	FALSE	FALSE	FALSE						1.94406	1.9487	0.214384	1.11767e-27	1.7656	1.74868	0.271049	6.49084e-17	-0.176925	-0.205698	0.221618	0.349525	-0.003005	-0.00567719	0.152929	0.939986	-0.123828	-0.200021	0.262397	0.453301
POLR2E	P19388;A0A087WVN5;A0A087WVZ9;A0A087WWX0;A0A0A0MQR7;K7EJ87;K7EQN2	DNA-directed RNA polymerases I, II, and III subunit RPABC1...	6	6	FALSE	FALSE	FALSE	FALSE						0.710825	0.714443	0.12746	1.26664e-15	0.63403	0.611568	0.194287	0.0153716	-0.8113	-0.823995	0.156491	8.2276e-08	-0.731535	-0.721119	0.146745	0.00127405	-0.0346226	-0.102875	0.210567	0.668831
HPGD	P15428;P15428-2;D6RHF8;E9PBZ2;E9PD69;P15428-4;P15428-5	15-hydroxyprostaglandin dehydrogenase [NAD(+)]...	1	1	FALSE	FALSE	FALSE	FALSE						-9e-05	0.00795198	0.303519	0.995944	-0.02337	-0.11335	0.820385	0.929903	-2.16759	-2.15543	1.09387	0.0513279	-2.11223	-2.03413	0.817822	0.0346998	-0.00482867	-0.121302	0.764278	0.9399
MRPL19	P49406;S4R3W9;S4R455	39S ribosomal protein L19, mitochondrial...	1	1	FALSE	FALSE	FALSE	FALSE						1.5374	1.738	1.48895	0.211959	1.71626	1.92143	1.61272	0.197725	0.28981	0.388833	0.522875	0.471826	0.06728	0.2054	0.495199	0.707284	0.0386196	0.183434	0.461193	0.719182
OAS3	Q9Y6K5;F8VS35;F8VWK9;A0A7P0T7V2;A0A7P0T884;A0A7P0T8J8;A0A7P0T8S7;A0A7P0T9J0;A0A7P0T9W6;A0A7P0T9Z5;A0A7P0TA44;A0A7P0TA50;A0A7P0TAC0;A0A7P0TAC8;A0A7P0TAS0;A0A7P0TAT5;A0A7P0TAU8;A0A7P0TAV3;A0A7P0TB73;A0A7P0Z4D0;A0A7P0Z4F1;A0A7P0Z4F5	2'-5'-oligoadenylate synthase 3...	4	4	FALSE	FALSE	FALSE	FALSE						0.43005	0.424912	0.251187	0.0935416	0.744365	0.7782	0.352914	0.01324	0.317455	0.401823	0.40262	0.293031	0.01864	0.0485347	0.142634	0.770019	0.232576	0.353289	0.417517	0.414897
PAIP1	Q9H074;Q9H074-2;D6R9H8;D6REB4	Isoform of Q9H074, Polyadenylate-binding protein-interacting protein 1...	1	1	FALSE	FALSE	FALSE	FALSE						-0.03348	-0.0914373	0.373471	0.782565	-0.036065	-0.0274764	0.589244	0.898269	0.010805	0.0232393	0.400943	0.959028	-0.00347	-0.0407217	0.347269	0.947281	0.00526122	0.0639609	0.427745	0.915983
IST1	P53990;P53990-2;P53990-3;H3BMU1;H3BQF7;H3BUI0;J3KR23;P53990-4;P53990-5	IST1 homolog...	1	1	FALSE	FALSE	FALSE	FALSE						1.1661	1.16075	0.295602	0.000575732	1.16008	1.15596	0.31664	0.000910044	-0.046415	-0.0660984	0.241241	0.781441	-0.02531	-0.0613089	0.171703	0.74497	-0.000130263	-0.00478951	0.229035	0.992628
RNPS1	Q15287;Q15287-2;Q15287-3;H3BMM9;H3BMS0;H3BPG5;H3BTC0;H3BV80	Isoform of Q15287, RNA-binding protein with serine-rich domain 1...	2	2	FALSE	FALSE	FALSE	FALSE						0.77572	0.753111	0.348449	0.0443186	0.836425	0.827985	0.387552	0.0432399	-0.134335	-0.139621	0.335482	0.610112	-0.17809	-0.214495	0.223343	0.343197	0.0115348	0.0748739	0.300884	0.841486
CD276	Q5ZPR3;Q5ZPR3-2;Q5ZPR3-3;A0A0C4DGH0;H0YK40;H0YK59;H0YL10;Q5ZPR3-4	CD276 antigen...	1	1	FALSE	FALSE	FALSE	FALSE						1.77581	1.77045	0.547815	0.00626659	1.86312	1.87096	0.597742	0.00286069	0.02785	0.0787332	0.46999	0.906922	-0.00266	-0.0217696	0.321638	0.959472	0.00991091	0.100503	0.455453	0.870081
ABI1	Q8IZP0;Q8IZP0-2;Q8IZP0-3;A0A0A0MRT6;B6VEX4;Q8IZP0-4;Q8IZP0-5;Q8IZP0-6;Q8IZP0-7;Q8IZP0-8;Q8IZP0-9;Q8IZP0-10;Q8IZP0-11;Q8IZP0-12	Abl interactor 1...	3	3	FALSE	FALSE	FALSE	FALSE						0.72804	0.722587	0.326587	0.0314234	0.70776	0.694876	0.366068	0.0708182	0.125995	0.143281	0.296453	0.576794	0.124115	0.170992	0.214942	0.442351	-0.00285082	-0.0277105	0.280668	0.937398
ADPGK	Q9BRR6;Q9BRR6-2;Q9BRR6-3;H3BRS6;H3BU35;Q9BRR6-4;Q9BRR6-5	ADP-dependent glucokinase...	8	8	FALSE	FALSE	FALSE	FALSE		+	+			3.97898	3.9801	0.131269	2e-30	4.02742	4.04035	0.190702	2e-30	0.398292	0.400544	0.110961	0.000118325	0.35248	0.340288	0.147912	0.0459177	0.0160171	0.0602562	0.182149	0.781273
PHKG2	P15735;P15735-2;H3BN16;H3BP07;H3BTW6;J3KNN3	Isoform of P15735, Phosphorylase b kinase gamma catalytic chain, liver/testis isoform...	1	1	FALSE	FALSE	FALSE	FALSE						0.09971	0.277764	0.645686	0.684362	0.41973	0.52722	0.689812	0.434257	0.97539	1.47954	1.711	0.366955	0.53786	1.23009	1.65659	0.484332	0.055711	0.249456	0.566421	0.686702
RIF1	Q5UIP0;Q5UIP0-2	Isoform of Q5UIP0, Telomere-associated protein RIF1...	2	2	FALSE	FALSE	FALSE	FALSE						0.016995	0.0800808	0.57239	0.871266	0.25036	0.413405	0.774167	0.563906	0.20204	0.32184	0.617093	0.588675	0.003165	-0.0114846	0.510876	0.95164	0.0700474	0.333324	0.736412	0.643182
SCARB1	Q8WTV0;Q8WTV0-2;Q8WTV0-3;B7ZKQ9;F5H4X0;F5H5E8;Q8WTV0-4;A0A0S2Z3I2;Q8WTV0-5;A0A7P0T913;A0A7P0T9B3;A0A7P0T9I2;A0A7P0Z4E3	Isoform of Q8WTV0, SCARB1 protein...	4	4	FALSE	FALSE	FALSE	FALSE		+	+			4.45669	4.47063	0.368045	2e-30	4.41605	4.40014	0.690786	3.12946e-07	-1.37383	-1.41348	0.563763	0.0059967	-1.3366	-1.343	0.747524	0.0734747	-0.00585409	-0.0704855	0.608415	0.927724
POLR1C	O15160;O15160-2;A0A2R8Y5D3;A0A2R8Y8D6;A0A2R8YEZ4;E7EQB9	DNA-directed RNA polymerases I and III subunit RPAC1...	1	1	FALSE	FALSE	FALSE	FALSE						0.666245	0.658046	0.273857	0.023819	0.682735	0.681065	0.327624	0.0429303	0.006875	0.012033	0.231512	0.961013	-0.001525	-0.0109867	0.172839	0.966378	0.00213278	0.0230197	0.236202	0.941855
CRELD2	Q6UXH1;Q6UXH1-2;Q6UXH1-3;A6PWM2;Q6UXH1-4;Q6UXH1-5;Q6UXH1-6	Isoform of Q6UXH1, Protein disulfide isomerase CRELD2...	2	2	FALSE	FALSE	FALSE	FALSE		+	+			3.83745	3.83772	0.338169	2e-30	3.9086	3.91071	0.335719	2e-30	0.38728	0.394405	0.271304	0.141754	0.299765	0.321422	0.288802	0.264833	0.0166684	0.0729828	0.289264	0.811066
RCL1	Q9Y2P8;Q9Y2P8-2;Q5VZU2;Q5VZU3	Isoform of Q9Y2P8, RNA 3'-terminal phosphate cyclase-like protein...	1	1	FALSE	FALSE	FALSE	FALSE						-0.247135	-8.61583	19.7973	0.51612	-0.45726	-10.6928	24.619	0.645402	0.070145	-1.26513	4.82588	0.908245	0.360265	0.811868	1.25578	0.5562	-0.0275029	-2.077	4.99745	0.754468
CLK3	P49761;P49761-1;P49761-3;H3BNQ5;H3BRE4;H3BRW2	Dual specificity protein kinase CLK3...	1	1	FALSE	FALSE	FALSE	FALSE						-0.15935	-0.714953	1.40502	0.663767	-0.31812	-0.800925	1.54738	0.644589	-0.50774	-0.616504	0.896366	0.425782	-0.439965	-0.530532	0.565236	0.356798	-0.00330518	-0.0859719	0.711878	0.931501
YIPF3	Q9GZM5;D6RA04;D6RAY4;D6RBQ1;D6RFI3;E7EQR8;H0Y9A1	Isoform of Q9GZM5, Protein YIPF3...	2	2	FALSE	FALSE	FALSE	FALSE						0.588105	0.580922	0.326342	0.0788633	0.526105	0.527363	0.320757	0.0978456	0.050485	0.0623164	0.273927	0.795684	0.062305	0.115875	0.212116	0.607909	-0.00785053	-0.0535582	0.255877	0.871297
INO80B;INO80B-WBP1	Q9C086;B8ZZ93;B8ZZH7;C9JKY0;F8WCL7;H7C171;J3KQ70	INO80 complex subunit B...	2	2	FALSE	FALSE	FALSE	FALSE				-		0.57227	0.574367	0.225906	0.0135337	0.30274	0.206752	0.477957	0.568632	-1.23813	-1.26744	0.345118	1.58487e-05	-0.940495	-0.899825	0.352864	0.0290564	-0.166617	-0.367615	0.52232	0.507342
STAG2	Q8N3U4;Q8N3U4-2;B1AMT1;B1AMT2;B1AMT3;B1AMT4	Cohesin subunit SA-2...	2	2	FALSE	FALSE	FALSE	FALSE						-0.034145	-0.0884591	0.217629	0.718413	0.454045	0.512041	0.510025	0.315567	0.491405	0.522432	0.413291	0.190126	-0.01989	-0.078068	0.242386	0.804401	0.5281	0.6005	0.543963	0.238552
NAV2;NAV3	Q8IVL0;Q8IVL1;Q8IVL0-2;Q8IVL1-2;Q8IVL0-3;Q8IVL1-3;A0A0A0MTE8;A0A0A0MTL4;A0A2R8YFX5;E9PNV5;H0YHA8;H0YI14;Q8IVL1-4;Q8IVL1-5;Q8IVL1-6;Q8IVL1-8;Q8IVL1-9;Q8IVL1-10;Q8IVL1-11;Q8IVL1-12;Q8IVL1-13	Isoform of Q8IVL0, Neuron navigator 3...	3	3	FALSE	FALSE	FALSE	FALSE						1.95748	1.83361	0.716415	0.0476285	1.78598	1.68239	0.774188	0.0649881	0.05678	0.0608659	0.587245	0.858465	0.10162	0.212084	0.391528	0.61842	-0.0171472	-0.151218	0.544292	0.826355
ANKRD28	O15084;O15084-1;B4DIW9;O15084-4	Isoform of O15084, Serine/threonine-protein phosphatase 6 regulatory ankyrin repeat subunit A...	1	1	FALSE	FALSE	FALSE	FALSE						0.09151	0.302118	0.624165	0.679391	0.057315	0.156271	0.720033	0.877199	1.13114	1.07209	0.733106	0.166095	1.25777	1.21794	0.782902	0.135692	-0.0173257	-0.145847	0.522232	0.825507
GRSF1	Q12849;F5H5I6;H0Y8R1;H0YAK1;H0YAM1;Q12849-5	G-rich sequence factor 1...	3	3	FALSE	FALSE	FALSE	FALSE						0.54089	0.627757	0.571992	0.218301	0.580815	0.681264	0.714205	0.283513	-0.065975	-0.0981807	0.349762	0.777755	-0.04943	-0.151688	0.370116	0.700779	0.00202133	0.0535071	0.429433	0.957393
RPS6KA4	O75676;O75676-2;A0A0A6YYC0;E9PJN1	Isoform of O75676, Ribosomal protein S6 kinase...	3	3	FALSE	FALSE	FALSE	FALSE						0.570825	0.563926	0.241845	0.0279875	0.590595	0.594161	0.420618	0.122315	-0.041455	-0.0667431	0.400149	0.852438	-0.03543	-0.0969774	0.238641	0.720719	0.0036425	0.0302342	0.356648	0.937181
MRPL13	Q9BYD1;E5RFI2;E5RJI7	39S ribosomal protein L13, mitochondrial...	1	1	FALSE	FALSE	FALSE	FALSE						0.874055	1.43759	1.68788	0.408598	0.969415	1.49724	1.81226	0.425139	0.008655	0.0426935	0.752397	0.973572	-0.00135	-0.0169538	0.630362	0.971233	0.00350906	0.0596473	0.543862	0.946985
DST	Q03001;Q03001-3;A0A0U1RQJ2;A0A494C073;A0A494C1D7;E7ETB9;E9PHM6;F6QMI7;F8W9J4;Q6P0N6;A0A7P0T890;Q03001-8;Q03001-9;Q03001-14	Dystonin...	2	2	FALSE	FALSE	FALSE	FALSE						0.53354	0.520887	0.28211	0.0740552	1.1171	1.12668	0.429912	0.00392464	0.459195	0.4617	0.366077	0.221623	-0.071405	-0.144093	0.264558	0.632932	0.568183	0.605793	0.483647	0.190364
SON	P18583;P18583-2;P18583-3;H7C1M2;J3QSZ5;P18583-4;P18583-5;P18583-6;P18583-7;P18583-8;P18583-9;P18583-10	Isoform of P18583, Protein SON...	13	13	FALSE	FALSE	FALSE	FALSE						0.75787	0.760733	0.122221	2.15142e-17	0.59222	0.586669	0.135846	1.33913e-06	-0.157465	-0.170123	0.140448	0.210239	0.00026	0.00394089	0.0817856	0.986607	-0.15436	-0.174064	0.162457	0.27706
AIFM1	O95831;O95831-2;O95831-3;A0A6Q8PF87;A0A6Q8PFA7;A0A6Q8PFE1;A0A6Q8PFM5;A0A6Q8PFQ8;A0A6Q8PFS4;A0A6Q8PFW2;A0A6Q8PG15;A0A6Q8PHC0;A0A6Q8PHJ4;A0A6Q8PHJ9;A0A7I2PK44;A0A7I2RLJ8;E9PMA0;O95831-4;O95831-5	Apoptosis-inducing factor 1, mitochondrial...	11	11	FALSE	FALSE	FALSE	FALSE		+	+			3.90247	3.91105	0.157752	2e-30	4.64775	4.63829	0.23745	2e-30	0.974102	0.974123	0.14529	1.18389e-17	0.23237	0.246885	0.190822	0.171447	0.746707	0.727238	0.288054	0.0222938
STRN3	Q13033;Q13033-2;G3V340;G3V3G7	Isoform of Q13033, Striatin-3...	1	1	FALSE	FALSE	FALSE	FALSE						0.447045	0.727953	0.912151	0.433651	0.431895	0.617427	1.17035	0.555193	-0.92731	-1.50482	1.86132	0.436563	-0.710315	-1.39429	1.76896	0.451133	-0.00593036	-0.110525	0.754582	0.915012
UBXN8	O00124;O00124-2;O00124-3;A0A087WT23;A0A087WUA4;A0A087WV67	Isoform of O00124, UBX domain-containing protein 8...	2	2	FALSE	FALSE	FALSE	FALSE		+	+			2.33134	2.35664	0.422998	1.00843e-16	2.30937	2.32756	0.499294	0.000159651	-0.06712	-0.0922786	0.228643	0.694582	-0.020245	-0.0632054	0.237624	0.794926	-0.00457639	-0.0290732	0.279273	0.903215
MED15	Q96RN5;Q96RN5-2;Q96RN5-3;G3V1P5;H7C308	Isoform of Q96RN5, Mediator of RNA polymerase II transcription subunit 15...	1	1	FALSE	FALSE	FALSE	FALSE						0.053955	0.0987994	0.18218	0.614127	0.008365	-0.021586	0.348927	0.963362	-1.16327	-1.18132	0.31754	0.00115855	-1.06384	-1.06094	0.275282	0.00105911	-0.0257096	-0.120385	0.331245	0.755338
AGRN	O00468;O00468-2;O00468-3;A0A087X208;A0A494C0G5;A0A494C1I6;O00468-4;O00468-5;O00468-6;O00468-7	Agrin...	3	3	FALSE	FALSE	FALSE	FALSE		+	+			3.28008	3.27975	0.318931	6.26464e-27	2.9232	2.80691	0.638485	0.00076196	-0.521475	-0.629038	0.574542	0.208053	-0.08385	-0.156201	0.293259	0.611866	-0.221985	-0.472837	0.655033	0.486265
MPRIP	Q6WCQ1;Q6WCQ1-2;Q6WCQ1-3;A0A1W2PPU9;A0A494BZV2;H0Y2S9;H0Y7E2;H7C3G6;J3KSW8;J3QRL2;K7EL39	Isoform of Q6WCQ1, Myosin phosphatase Rho-interacting protein...	10	10	FALSE	FALSE	FALSE	FALSE						1.22843	1.2295	0.114422	2e-30	0.847335	0.845678	0.229716	0.00038408	-0.771685	-0.774858	0.1972	6.74286e-12	-0.39144	-0.391035	0.134366	0.0050306	-0.383744	-0.383823	0.267914	0.15033
TOPBP1	Q92547;A0A2R8YD63	DNA topoisomerase 2-binding protein 1...	1	1	FALSE	FALSE	FALSE	FALSE						0.794135	1.41705	1.71656	0.437093	0.795995	1.30103	1.89065	0.516318	-0.457135	-1.0068	1.62817	0.571101	-0.25608	-0.890783	1.4781	0.594217	-0.00489591	-0.116019	0.780495	0.916631
CBR1;CBR3	O75828;P16152;P16152-2;A8MTM1;E9PQ63	Carbonyl reductase [NADPH] 1...	1	1	FALSE	FALSE	FALSE	FALSE						0.038745	0.240749	0.900799	0.824593	0.223145	0.508453	1.13168	0.67948	2.24626	2.50288	2.05769	0.202586	1.88756	2.23517	2.06887	0.275651	0.0258786	0.267704	0.7967	0.778052
CGGBP1	Q9UFW8;C9JUJ0	CGG triplet repeat-binding protein 1...	2	2	FALSE	FALSE	FALSE	FALSE						0.481415	0.478699	0.251953	0.0595025	0.48254	0.480681	0.295482	0.103472	-0.78063	-0.778487	0.271636	0.00723451	-0.784895	-0.780469	0.260044	0.00823883	0.000247472	0.00198213	0.229978	0.989923
PSMC2	P35998;P35998-2;C9JLS9;C9JX88	26S proteasome regulatory subunit 7...	13	13	FALSE	FALSE	FALSE	FALSE						0.693945	0.694864	0.0903537	1.50274e-22	0.45277	0.450588	0.131405	0.00100875	-0.202645	-0.203593	0.125758	0.102294	0.024405	0.0406834	0.0742154	0.621051	-0.240927	-0.244276	0.158945	0.114328
GPRC5C	Q9NQ84;Q9NQ84-2;A0A0C4DFY5;A8MXZ4;J9JIE0	G-protein coupled receptor family C group 5 member C...	2	2	FALSE	FALSE	FALSE	FALSE						2.33095	2.07128	1.38139	0.180524	2.10248	1.86862	1.56048	0.265566	-0.671705	-1.06829	1.44364	0.493404	-0.360775	-0.865633	1.24216	0.548995	-0.0131236	-0.202659	0.835982	0.856558
NUDT21	O43809;H3BND3;H3BV41	Cleavage and polyadenylation specificity factor subunit 5...	15	15	FALSE	FALSE	FALSE	FALSE						0.936719	0.936297	0.0675054	2e-30	0.47196	0.471095	0.113327	5.37822e-06	-0.716552	-0.71749	0.0989867	6.23104e-21	-0.252285	-0.252288	0.0723912	0.000582691	-0.466388	-0.465202	0.134529	0.000934919
GALNT14	Q96FL9;Q96FL9-2;Q96FL9-3;Q96FL9-4	Isoform of Q96FL9, Polypeptide N-acetylgalactosaminyltransferase 14...	1	1	FALSE	FALSE	FALSE	FALSE						0.04421	0.153501	0.53962	0.771481	0.26268	0.344032	0.576532	0.544466	0.47002	0.547344	0.595583	0.328671	0.244835	0.356812	0.44117	0.43121	0.0397134	0.190531	0.49198	0.725636
NEDD1	Q8NHV4;Q8NHV4-2;Q8NHV4-3;G3V2M9;G3V2V3;G3V4L2	Isoform of Q8NHV4, Protein NEDD1...	3	3	FALSE	FALSE	FALSE	FALSE						0.514005	0.565441	0.49501	0.249043	0.43013	0.462697	0.554096	0.394197	-0.731745	-0.743499	0.518088	0.137449	-0.6462	-0.640755	0.432435	0.143192	-0.0130837	-0.102744	0.387632	0.844216
TMEM30A;TMEM30B	Q3MIR4;Q9NV96;Q9NV96-2;Q9NV96-3;A0A669KB92;A0A669KBA0;A0A669KBE6;A0A669KBF5	Cell cycle control protein 50A...	7	7	FALSE	FALSE	FALSE	FALSE		+	+			3.73082	3.72538	0.243592	2e-30	3.43079	3.38465	0.397745	6.77117e-21	-0.769925	-0.793793	0.282005	0.0010054	-0.47426	-0.453069	0.302553	0.158386	-0.204391	-0.340723	0.419826	0.442707
EIF5B	O60841;A0A087WUT6	Eukaryotic translation initiation factor 5B...	8	8	FALSE	FALSE	FALSE	FALSE						1.01618	1.01638	0.134688	1.55763e-18	0.93322	0.932714	0.184882	0.000143204	-0.061805	-0.0720242	0.159711	0.607276	0.002395	0.0116441	0.0890974	0.933316	-0.042603	-0.0836683	0.169713	0.621904
HNRNPDL	O14979;O14979-2;O14979-3;A0A087WUK2	Heterogeneous nuclear ribonucleoprotein D-like...	1	1	FALSE	FALSE	FALSE	FALSE						0.80188	0.797743	0.211103	0.000981514	0.75938	0.752936	0.246384	0.00625714	-0.043415	-0.0630798	0.193988	0.756459	-0.003655	-0.0182733	0.13559	0.917861	-0.00912103	-0.0448064	0.200034	0.851361
GOLGB1	Q14789;Q14789-2;Q14789-3;E7EU81;H0Y867;H7C5I7;Q14789-4	Golgin subfamily B member 1...	64	64	FALSE	FALSE	FALSE	FALSE						1.29108	1.29278	0.0594187	2e-30	0.812325	0.812384	0.0614528	2e-30	0.42735	0.426983	0.0583039	7.16502e-19	0.906255	0.907383	0.054341	2e-30	-0.478986	-0.480399	0.0852607	5.10774e-14
ZC3H18	Q86VM9;E7ERS3;H3BP01;H3BRH3;H3BRN6	Isoform of Q86VM9, Zinc finger CCCH domain-containing protein 18...	5	5	FALSE	FALSE	FALSE	FALSE						1.03326	0.946135	0.796771	0.270282	1.55913	1.58818	0.539696	0.0014118	-0.19038	-0.0826962	0.869292	0.819926	-0.78324	-0.72474	0.488264	0.180248	0.300013	0.642044	0.841578	0.487782
TXLNG	Q9NUQ3;Q9NUQ3-2	Gamma-taxilin...	2	2	FALSE	FALSE	FALSE	FALSE						0.130435	0.198834	0.283843	0.502571	0.228425	0.260808	0.321668	0.419366	0.276765	0.296286	0.300486	0.299952	0.201185	0.234312	0.232233	0.315452	0.0114357	0.0619741	0.273235	0.842171
ERGIC2	Q96RQ1;A0A087WU02;F8VPA6;F8VR88;F8VUZ2;F8W0R1;H0YI50	Endoplasmic reticulum-Golgi intermediate compartment protein 2...	2	2	FALSE	FALSE	FALSE	FALSE						1.84377	1.84513	0.220424	5.8124e-24	1.92287	1.93846	0.281709	9.59161e-18	0.161335	0.185381	0.223448	0.395637	0.05465	0.0920473	0.162227	0.592545	0.0308833	0.0933339	0.224805	0.70185
NSF	P46459;P46459-2;I3L0L3;I3L0N3;I3L2G1;I3L338;I3L4Q9;K7EQD6	Isoform of P46459, Vesicle-fusing ATPase...	11	10	FALSE	FALSE	FALSE	FALSE						0.890905	0.893712	0.101928	1.40312e-25	0.843075	0.836674	0.13134	3.21258e-15	-0.32786	-0.330878	0.105959	0.00179924	-0.27971	-0.27384	0.11421	0.0297145	-0.0192112	-0.057038	0.139777	0.729783
SLC12A4;SLC12A6;SLC12A7	Q9UHW9;Q9UP95;Q9Y666;Q9UHW9-2;Q9UP95-2;Q9UHW9-3;Q9UP95-3;A0A0G2JNW7;A0A0G2JQE3;A0A0U1RR18;A0A6Q8PH21;B3KXX3;H0YB78;I3L4N6;Q9UHW9-4;Q9UHW9-5;Q9UP95-5;Q9UHW9-6;Q9UP95-6;Q9UP95-7	Isoform of Q9UHW9, Solute carrier family 12 member 6...	1	1	FALSE	FALSE	FALSE	FALSE						1.74262	1.74855	0.348221	5.50706e-13	1.43954	1.41794	0.400166	0.00278062	-0.87969	-0.893258	0.320668	0.00486481	-0.58441	-0.562652	0.325425	0.101646	-0.189115	-0.330606	0.424021	0.458526
CYBC1	Q9BQA9;Q9BQA9-2;J3KS78;J3KSB6;J3KSJ5;J3KTF4;J3KTI1;J3QKS6;J3QKZ6;J3QLB7;J3QQQ4;J3QRG5;J3QRZ2;J3QS53	Cytochrome b-245 chaperone 1...	2	2	FALSE	FALSE	FALSE	FALSE						4.36904	4.47031	1.49525	0.00454247	4.54732	4.72602	1.78432	0.00655611	0.35615	0.514983	0.760475	0.515404	0.08324	0.259274	0.615717	0.705002	0.0363475	0.255709	0.670506	0.739274
CTNND1	O60716;O60716-2;O60716-3;A0A669KB05;A0A669KB62;C9JZR2;E9PKY0;H0YC95;O60716-4;O60716-5;O60716-6;O60716-7;O60716-8;O60716-9;O60716-10;O60716-11;O60716-12;O60716-13;O60716-14;O60716-15;O60716-16;O60716-17;O60716-18;O60716-19;O60716-20;O60716-21;O60716-22;O60716-23;O60716-24;O60716-25;O60716-26;O60716-27;O60716-28;O60716-29;O60716-30;O60716-31;O60716-32	Catenin delta-1...	11	11	FALSE	FALSE	FALSE	FALSE						1.26778	1.26607	0.0993759	2e-30	0.97672	0.974758	0.157952	3.54101e-16	-0.40428	-0.408884	0.145897	0.00090944	-0.112295	-0.11757	0.0953224	0.219098	-0.291492	-0.291314	0.186638	0.114412
COMMD10	Q9Y6G5;D6RC04;D6RJ90;H0Y9N4	COMM domain-containing protein 10...	1	1	FALSE	FALSE	FALSE	FALSE						0.06178	0.192957	0.488769	0.730833	0.25473	0.366441	0.61677	0.561961	-0.093175	-0.161455	0.71013	0.819395	-0.15798	-0.334939	0.55534	0.580984	0.0293278	0.173484	0.484908	0.763561
EFR3A	Q14156;Q14156-2;Q14156-3;A0A1B0GUZ7	Isoform of Q14156, Protein EFR3 homolog A...	1	1	FALSE	FALSE	FALSE	FALSE						0.572165	1.28263	1.72165	0.486985	0.621135	1.1948	1.851	0.550733	-0.33354	-0.811755	1.50693	0.632415	-0.169815	-0.723925	1.38068	0.644546	-0.00388239	-0.0878306	0.709231	0.940705
MLLT3	P42568;P42568-2	Isoform of P42568, Protein AF-9...	1	1	FALSE	FALSE	FALSE	FALSE						-0.095145	-0.548953	1.2648	0.72767	-0.210215	-0.612994	1.42866	0.717226	-0.341815	-0.789597	1.47392	0.638577	-0.190945	-0.725556	1.33079	0.637975	-0.00273032	-0.064041	0.704411	0.947032
CTSL	P07711;P07711-3;A0A7I2V2H7;A0A7I2V484;A0A7I2V5M3;A0A7I2V601;A0A7I2YQA2;A0A7I2YQB5;Q5T8F0	Isoform of P07711, Procathepsin L...	4	4	FALSE	FALSE	FALSE	FALSE		+				2.7662	2.74557	0.445707	2.83468e-17	1.63138	1.60311	0.671727	0.0260646	-1.58761	-1.60686	0.564387	0.00164453	-0.383005	-0.4644	0.488717	0.364682	-1.16283	-1.14246	0.817291	0.170394
MTHFD1L	Q6UB35;A0A087WVM4;B7ZM99;H0Y327	Isoform of Q6UB35, Formyltetrahydrofolate synthetase...	1	1	FALSE	FALSE	FALSE	FALSE						1.34015	1.51631	0.95912	0.0111306	1.32662	1.50526	1.00727	0.0294171	-0.061935	-0.105827	0.237485	0.639738	-0.01727	-0.0947811	0.256604	0.770372	-0.00719834	-0.0110459	0.299792	0.878611
SEPTIN8	Q92599;Q92599-2;A0A087X142;A6NFQ9;A6NMH6;F8W8I8;Q92599-4	Isoform of Q92599, Septin...	2	1	FALSE	FALSE	FALSE	FALSE						1.90567	1.85949	0.784401	0.038436	1.97087	1.94832	0.75842	0.0244962	0.015645	0.00820859	0.577458	0.952237	-0.006335	-0.0806219	0.551594	0.923893	0.00874168	0.0888304	0.433224	0.868846
BAG6	P46379;P46379-2;P46379-3;A0A024RCR6;A0A0G2JIA9;A0A0G2JIB3;A0A0G2JJ92;A0A0G2JJM1;A0A0G2JJR8;A0A0G2JK23;A0A0G2JL47;A0A1B0GX79;A0A7I2V3H1;A0A7I2V508;F6S6P2;F6TC96;F6U1F2;F6U341;F6UR09;F6VEM6;F6WML8;F6X9W3;F6XTU0;H0Y4L1;H0Y710;H0Y759;H0Y7K4;P46379-4;X6REW1;P46379-5;A0A7P0MQS5	Isoform of P46379, BCL2-associated athanogene 6...	11	11	FALSE	FALSE	FALSE	FALSE						0.879595	0.878596	0.118584	2.92235e-20	0.98616	1.01849	0.218693	8.91158e-13	-0.08491	-0.0762159	0.145257	0.554655	-0.20236	-0.216111	0.151245	0.114568	0.0673036	0.139895	0.218469	0.547639
SVIL	O95425;O95425-2;O95425-3;A0A0J9YWY6;A0A6I8PIX7;O95425-4	Isoform of O95425, Supervillin...	3	3	FALSE	FALSE	FALSE	FALSE						1.30264	1.29924	0.253427	2.17431e-10	0.989995	0.94721	0.402513	0.0345961	-0.675335	-0.695463	0.331408	0.0235711	-0.3307	-0.343428	0.298209	0.266342	-0.22584	-0.352034	0.431821	0.438366
PRDX5	P30044;P30044-2;P30044-3;P30044-4	Isoform of P30044, Peroxiredoxin-5, mitochondrial...	3	3	FALSE	FALSE	FALSE	FALSE						5.50289	5.47448	1.65591	0.00116188	5.74366	5.7532	1.78899	0.00117339	0.598585	0.679838	0.7766	0.387188	0.180985	0.401117	0.69761	0.597892	0.0456873	0.278721	0.654099	0.717168
POP4	O95707;K7EK50;K7EQV2;K7ERD7;K7ESH8	Isoform of O95707, Ribonuclease P protein subunit p29...	2	2	FALSE	FALSE	FALSE	FALSE						0.13867	0.171695	0.183422	0.353206	0.072365	0.0705736	0.234836	0.707586	-0.595785	-0.608831	0.229555	0.00619326	-0.517135	-0.507709	0.200987	0.0208061	-0.0276047	-0.101121	0.241291	0.725787
EXOSC2	Q13868;Q13868-2;Q13868-3;A3KFL1;A3KFL2;A3KFL5	Exosome complex component RRP4...	1	1	FALSE	FALSE	FALSE	FALSE						0.419895	0.455117	0.406979	0.255456	0.352095	0.27695	0.909221	0.53236	-0.426925	-0.583191	0.925742	0.416659	-0.317275	-0.405024	0.446169	0.359728	-0.0110726	-0.178168	0.815848	0.881618
SAE1	Q9UBE0;Q9UBE0-2;Q9UBE0-3;A0A590UK93;A0A590UKA0;A0A590UKC5;B3KNJ4;M0QX65;M0QYM8;M0QZS6;M0R054;M0R286;M0R375	Isoform of Q9UBE0, SUMO-1 activating enzyme subunit 1...	4	4	FALSE	FALSE	FALSE	FALSE						0.011915	0.0344947	0.200099	0.855069	0.14034	0.167567	0.234047	0.482668	0.100175	0.14319	0.259593	0.59533	0.00227	0.010118	0.15726	0.951929	0.0534392	0.133072	0.247956	0.622566
SPCS1	Q9Y6A9;A0A5F9YFS9;C9JBL1	Isoform of Q9Y6A9, Microsomal signal peptidase 12 kDa subunit...	1	1	FALSE	FALSE	FALSE	FALSE						4.39767	4.22638	2.45016	0.0995567	4.23802	4.05767	2.58053	0.138137	-0.946115	-1.66215	2.13577	0.445207	-0.624505	-1.49343	2.03416	0.486542	-0.00976682	-0.168715	0.831881	0.892122
PDCD6	O75340;O75340-2;A0A024QZ42	Isoform of O75340, HCG1985580...	2	2	FALSE	FALSE	FALSE	FALSE						1.48494	1.47823	0.38237	0.00247501	1.16424	1.13859	0.376431	0.00934442	-0.2242	-0.326224	0.442979	0.474782	0.00077	0.013418	0.196547	0.979394	-0.160754	-0.339642	0.481218	0.503648
DYNC2I1	Q8WVS4;H7C022	Cytoplasmic dynein 2 intermediate chain 1...	2	2	FALSE	FALSE	FALSE	FALSE						0.78015	0.769431	0.31066	0.0197652	0.58464	0.570659	0.337881	0.1065	-0.179375	-0.238879	0.338815	0.487873	-0.01293	-0.0401072	0.221786	0.860582	-0.0803612	-0.198772	0.334387	0.583089
ATP5MF;ATP5MF-PTCD1	P56134;P56134-2;P56134-3;C9JU26;P56134-4;C9JJT5;G3V325	ATP synthase subunit f, mitochondrial...	1	1	FALSE	FALSE	FALSE	FALSE						0.64778	1.20987	1.5781	0.425876	0.809945	1.38634	1.8094	0.415728	0.17509	0.379972	0.814148	0.66669	0.037305	0.203501	0.663025	0.799906	0.0196059	0.176471	0.633141	0.822867
TCERG1	O14776;O14776-2;G3V220;A0A7P0T8N8	Isoform of O14776, Transcription elongation regulator 1...	9	9	FALSE	FALSE	FALSE	FALSE						0.749615	0.748747	0.0986301	8.80993e-21	0.684605	0.668849	0.159259	0.00195238	-0.3356	-0.352901	0.144066	0.00707958	-0.275	-0.273003	0.0894484	0.00467899	-0.0327816	-0.079898	0.159766	0.650183
LRRFIP1;LRRFIP2	Q32MZ4;Q9Y608;Q32MZ4-2;Q9Y608-2;Q32MZ4-3;C9JSU1;Q32MZ4-4;Q9Y608-4;Q9Y608-5	Isoform of Q32MZ4, Leucine-rich repeat flightless-interacting protein 1...	9	9	FALSE	FALSE	FALSE	FALSE						0.507575	0.486692	0.197968	0.0384753	0.853935	0.854103	0.213829	0.000503186	-0.040455	-0.0335556	0.239639	0.88095	-0.40002	-0.400967	0.104846	7.59028e-05	0.356401	0.367411	0.276193	0.175878
MRPL48	Q96GC5;Q96GC5-3;F5H702	39S ribosomal protein L48, mitochondrial...	1	1	FALSE	FALSE	FALSE	FALSE		+	+			2.89463	2.86648	0.556963	0.000478503	2.9051	2.90975	0.505558	1.97335e-15	1.29887	1.27591	0.464243	0.0130472	1.27218	1.23264	0.571907	0.0518093	0.00305296	0.0432708	0.419865	0.951171
TBK1	Q9UHD2;A0A494C045;A0A494C079;A0A494C0A8;A0A494C0R4;A0A494C0X2;A0A494C148;A0A494C167;A0A494C1I2;A0A494C1M6;A0A7I2V2F4;A0A7I2V322;A0A7I2V3B7;A0A7I2V3E0;A0A7I2V3Y6;A0A7I2V463;A0A7I2V4W4;A0A7I2V4Y1;A0A7I2V4Z2;A0A7I2V615;A0A7I2V643;A0A7I2V646	Isoform of Q9UHD2, Serine/threonine-protein kinase TBK1...	3	3	FALSE	FALSE	FALSE	FALSE						0.1077	0.216453	0.358	0.573733	0.03953	-0.145662	1.10775	0.905415	-0.966185	-1.1827	1.12422	0.105132	-0.824975	-0.820583	0.453778	0.0670116	-0.0282804	-0.362115	1.0528	0.767688
PHKA1	P46020;P46020-2;P46020-3;A6NIT2;A6NMN0	Isoform of P46020, Phosphorylase b kinase regulatory subunit...	4	4	FALSE	FALSE	FALSE	FALSE						1.06106	1.05092	0.429862	0.0207732	0.98626	0.980471	0.426278	0.0250686	-0.151205	-0.182125	0.271026	0.484616	-0.06286	-0.111678	0.192093	0.579749	-0.0155739	-0.0704474	0.266655	0.813438
PLAA	Q9Y263;E5RIM3;H0YBW4	Isoform of Q9Y263, Phospholipase A-2-activating protein...	1	1	FALSE	FALSE	FALSE	FALSE						0.16724	0.242352	0.316672	0.462123	0.23403	0.268892	0.327779	0.417655	-0.381945	-0.386193	0.364426	0.295719	-0.40379	-0.412733	0.328697	0.214016	0.00297153	0.0265398	0.265153	0.930297
SLC25A13	Q9UJS0;Q9UJS0-2;R4GN64	Calcium-binding mitochondrial carrier protein Aralar2...	4	4	FALSE	FALSE	FALSE	FALSE						4.00071	4.04612	1.77006	0.0192428	4.19904	4.26371	1.85236	0.0166776	0.62978	0.689576	0.632338	0.244651	0.302985	0.471988	0.634451	0.457915	0.0458437	0.217588	0.539279	0.71021
TKT	P29401;P29401-2;A0A0B4J1R6;E9PFF2;F8W888;F8WAX4	Isoform of P29401, Transketolase...	25	25	FALSE	FALSE	FALSE	FALSE						0.977356	0.976981	0.0464748	2e-30	1.52458	1.52509	0.0733196	2e-30	-0.339262	-0.339674	0.0607013	2.13485e-16	-0.887922	-0.887778	0.0501528	2e-30	0.547457	0.548104	0.0866896	5.62782e-18
ELOVL5	Q9NYP7;Q9NYP7-2;Q9NYP7-3;A0A0A0MTI6	Elongation of very long chain fatty acids protein 5...	1	1	FALSE	FALSE	FALSE	FALSE						1.24639	1.40811	1.27133	0.239452	1.22385	1.38772	1.3504	0.301396	-0.03838	-0.0477376	0.36785	0.869578	-0.0091	-0.0273442	0.362131	0.908666	-0.00220714	-0.0203934	0.330756	0.942001
GPRC5A	Q8NFJ5;A0A3B3ITN8;H0YFN2	Isoform of Q8NFJ5, Retinoic acid-induced protein 3...	2	2	FALSE	FALSE	FALSE	FALSE						1.99322	1.99953	0.26548	4.82111e-18	1.95727	1.9332	0.563234	0.011886	-0.37178	-0.460074	0.556024	0.396388	-0.242935	-0.393743	0.540404	0.46715	-0.00813418	-0.0663304	0.492254	0.881984
NT5DC2	Q9H857;Q9H857-2;Q9H857-3;H7C519;Q9H857-4	5'-nucleotidase domain-containing protein 2...	1	1	FALSE	FALSE	FALSE	FALSE						1.02365	1.32947	1.40485	0.339908	1.03498	1.33601	1.59995	0.410866	-0.08837	-0.112707	0.634761	0.807227	-0.03805	-0.119251	0.52007	0.798196	-0.000362359	0.00654352	0.511777	0.984868
RRP1	P56182;D6RE82	Isoform of P56182, Ribosomal RNA-processing protein 1 homolog A...	7	7	FALSE	FALSE	FALSE	FALSE						0.305025	0.309918	0.209447	0.133	-0.09852	-0.106244	0.312037	0.745504	-0.120555	-0.136341	0.220986	0.571488	0.26828	0.279821	0.234836	0.241915	-0.375311	-0.416162	0.361598	0.247868
EEFSEC	P57772;C9J8T0	Isoform of P57772, Selenocysteine-specific elongation factor...	1	1	FALSE	FALSE	FALSE	FALSE						0.07527	0.186794	0.378613	0.65784	0.12899	0.203364	0.445471	0.665005	-0.233685	-0.27775	0.40344	0.487648	-0.227065	-0.294319	0.336606	0.395678	0.00167329	0.0165696	0.304334	0.965634
	CON__P15636		6	6	FALSE	TRUE	FALSE	FALSE						0.28381	0.284619	0.0802083	0.000814323	0.776384	0.775263	0.133628	1.12785e-15	0.32663	0.324901	0.108689	0.00693471	-0.166071	-0.165744	0.094365	0.0792739	0.492561	0.490644	0.159996	0.00395272
ATG16L1	Q676U5;Q676U5-2;Q676U5-3;C9J1B2;C9J8C6;E7EVC7	Autophagy-related protein 16-1...	2	2	FALSE	FALSE	FALSE	FALSE						-0.111655	-0.612996	1.34057	0.706079	-0.252325	-0.678984	1.4832	0.690054	-0.38723	-0.859114	1.5127	0.607919	-0.227	-0.793126	1.38457	0.610674	-0.00294203	-0.0659878	0.698093	0.939283
CDV3	Q9UKY7;Q9UKY7-2	Isoform of Q9UKY7, Protein CDV3 homolog...	1	1	FALSE	FALSE	FALSE	FALSE						-0.001965	-0.0320807	0.518503	0.968073	0.02002	0.0414485	0.560167	0.941218	0.038495	0.0856572	0.51566	0.879954	0.002065	0.012128	0.431442	0.967889	0.00774131	0.0735291	0.428674	0.891345
BANF1	O75531;E9PJJ8	Barrier-to-autointegration factor...	4	4	FALSE	FALSE	FALSE	FALSE		+	+			3.39843	3.40126	0.126762	2e-30	3.3072	3.29093	0.183574	2e-30	0.01072	-0.000348859	0.132375	0.92633	0.089635	0.109979	0.118312	0.346341	-0.0523631	-0.110328	0.180135	0.577699
AKAP9	Q99996;Q99996-1;Q99996-3;A0A0A0MRF6;A0A2R8Y590;Q99996-4;Q99996-5;Q99996-6;A0A7P0T8N5;A0A7P0T928;A0A7P0T939;A0A7P0T9A9;A0A7P0TAA2;A0A7P0TAD6;A0A7P0TAX3;A0A7P0TBH8;A0A7P0TBI4;A0A7P0Z4N5;A0A7P0Z4Q5	A-kinase anchor protein 9...	3	3	FALSE	FALSE	FALSE	FALSE						0.53931	0.635567	0.627435	0.314357	0.67837	0.71532	0.634168	0.252494	-0.23258	-0.312934	0.600945	0.602281	-0.254805	-0.392687	0.505558	0.456963	0.0103436	0.0797525	0.429991	0.872888
AKIRIN1;AKIRIN2	Q53H80;Q9H9L7;Q9H9L7-2;B4DQP0	Akirin-1...	1	1	FALSE	FALSE	FALSE	FALSE						-0.15397	-0.670718	1.36392	0.670805	-0.289785	-0.747432	1.51472	0.661643	-0.47694	-0.976594	1.5561	0.566517	-0.27935	-0.89988	1.43608	0.57726	-0.00210346	-0.0767135	0.711125	0.964035
NSUN2	Q08J23;Q08J23-2;Q08J23-3;A0A140T9Y7	Isoform of Q08J23, RNA cytosine C(5)-methyltransferase NSUN2...	9	9	FALSE	FALSE	FALSE	FALSE						0.928375	0.929111	0.0952467	2.14413e-27	0.64234	0.640913	0.163068	8.3747e-07	-0.174395	-0.175717	0.15184	0.275694	0.10804	0.112481	0.0898181	0.207685	-0.285081	-0.288198	0.196011	0.132755
DDX19A;DDX19B;hCG_2043426	Q9NUU7;Q9UMR2;Q9NUU7-2;Q9UMR2-2;Q9UMR2-3;F6QDS0;H3BMQ5;H3BQK0;H3BTB3;I3L0H8;I3L352;Q9UMR2-4;H3BN59	ATP-dependent RNA helicase DDX19A...	8	8	FALSE	FALSE	FALSE	FALSE						0.790025	0.787911	0.101674	5.68068e-21	0.78159	0.779969	0.113814	3.93252e-17	-0.302615	-0.304479	0.105695	0.00774704	-0.296775	-0.296537	0.0839937	0.000629429	-0.00117309	-0.00794271	0.111746	0.954605
FDXR	P22570;P22570-2;P22570-3;A0A0A0MSZ4;A0A0A0MT64;A0A0A0MTN9;A0A0A0MTR6;A0A0C4DFN8;A0A0C4DGN7;J3QKZ8;J3QQW7;J3QQX3;P22570-4;P22570-5;P22570-6;P22570-7	Isoform of P22570, NADPH:adrenodoxin oxidoreductase, mitochondrial...	7	7	FALSE	FALSE	FALSE	FALSE						0.297855	0.330822	0.307208	0.281482	0.354845	0.389485	0.389845	0.293039	-0.250645	-0.239936	0.233512	0.284867	-0.2746	-0.298599	0.271288	0.245933	0.00585164	0.0586634	0.305501	0.905677
TPM2	P07951;P07951-2;P07951-3;A7XZE4;Q5TCU3;CON__Q3SX28	Isoform of P07951, Beta tropomyosin isoform...	7	2	FALSE	TRUE	FALSE	FALSE			+			1.61387	1.59398	0.391559	0.00205047	2.35942	2.37059	0.505077	3.42573e-13	0.72853	0.738942	0.4879	0.116083	-0.008015	-0.0376612	0.242773	0.895759	0.75452	0.776603	0.583437	0.168152
YIPF6	Q96EC8;Q96EC8-2;B1AV70	Isoform of Q96EC8, Protein YIPF (Fragment)...	2	2	FALSE	FALSE	FALSE	FALSE		+	+			2.58604	2.59381	0.384081	1.03472e-19	2.58656	2.59364	0.521712	0.000692778	-0.028305	-0.0430014	0.268638	0.873005	-0.01088	-0.0428308	0.25343	0.870721	-0.000217284	-0.000170597	0.313203	0.993129
ATP6V1G1;ATP6V1G2;ATP6V1G2-DDX39B	O75348;O95670;O95670-2;A0A7I2V2N1;A0A7I2V375;A0A7I2V3Q6;A0A7I2V4K4;A0A7I2YQH3;F2Z307	ATP6V1G2-DDX39B readthrough, V-type proton ATPase subunit G...	2	2	FALSE	FALSE	FALSE	FALSE						0.023375	0.109611	0.655703	0.858144	0.170945	0.293334	0.750713	0.690609	0.284445	0.412533	0.671686	0.528134	0.0876	0.22881	0.466911	0.65495	0.024067	0.183723	0.583476	0.788026
UCHL5	Q9Y5K5;Q9Y5K5-2;Q9Y5K5-3;H0Y4E0;H0Y4K0;H0Y636;H0Y6Y4;Q5LJA5;Q5LJA9;Q9Y5K5-4	Isoform of Q9Y5K5, Ubiquitin carboxyl-terminal hydrolase...	1	1	FALSE	FALSE	FALSE	FALSE						0.320615	0.351711	0.313099	0.260108	0.380565	0.444733	0.613684	0.367393	-0.36938	-0.349184	0.63614	0.463355	-0.420995	-0.442206	0.373296	0.237926	0.00592532	0.0930214	0.545266	0.904208
ASCC1	Q8N9N2;Q8N9N2-2;A0A5F9ZH79;A0A5F9ZHP1;A0A5F9ZI10;A0A5F9ZI37;A0A5K1VW55;H0YCB3;H0YE76;H0YER2	Activating signal cointegrator 1 complex subunit 1...	2	2	FALSE	FALSE	FALSE	FALSE						1.00945	0.99896	0.35267	0.0105679	0.850735	0.770756	0.651706	0.259929	-0.955985	-0.961677	0.333777	0.00492124	-0.776765	-0.733473	0.484508	0.156684	-0.0490491	-0.228204	0.562486	0.724772
H2BC1;H2BC10;H2BC11;H2BC12;H2BC13;H2BC14;H2BC15;H2BC17;H2BC18;H2BC19P;H2BC20P;H2BC21;H2BC3;H2BC5;H2BC9;H2BE1;H2BS1;H2BU1	O60814;P06899;P23527;P33778;P57053;P58876;P62807;Q16778;Q5QNW6;Q8N257;Q93079;Q96A08;Q99877;Q99879;Q99880;Q5QNW6-2;A0A2R8Y619;U3KQK0;Q6DN03;Q6DRA6	Histone H2B type 1-A...	6	6	FALSE	FALSE	FALSE	FALSE						1.5443	1.54381	0.0815594	2e-30	1.51446	1.51127	0.10406	2e-30	-0.08971	-0.0944195	0.0904655	0.286191	-0.0523794	-0.0618809	0.0714432	0.402055	-0.0122389	-0.0325386	0.100907	0.769344
AMOTL2	Q9Y2J4;Q9Y2J4-2;Q9Y2J4-3;Q9Y2J4-4	Angiomotin-like protein 2...	1	1	FALSE	FALSE	FALSE	FALSE						0.028835	0.216459	0.881699	0.842546	0.03448	0.11203	1.1514	0.92397	-5.16858	-5.04319	2.42837	0.0451037	-5.07396	-4.93876	2.40511	0.0480917	-0.00366525	-0.104429	0.752014	0.940956
RBM23	Q86U06;Q86U06-2;Q86U06-3;G3V546;G3XAP0;H0YJJ3;Q86U06-4;Q86U06-5	Isoform of Q86U06, Probable RNA-binding protein 23...	2	2	FALSE	FALSE	FALSE	FALSE				-		0.33949	0.359464	0.317773	0.262599	0.157535	0.126977	0.459522	0.690746	-1.44955	-1.48839	0.418353	3.03788e-05	-1.26791	-1.2559	0.336841	0.00197627	-0.0657132	-0.232487	0.45987	0.647156
PCNP	Q8WW12;Q8WW12-2	Isoform of Q8WW12, PEST proteolytic signal-containing nuclear protein...	2	2	FALSE	FALSE	FALSE	FALSE						0.13143	0.202459	0.288565	0.510787	0.234235	0.267842	0.295462	0.360077	-0.01157	-0.0160088	0.258986	0.943949	-0.03485	-0.0813914	0.19242	0.707358	0.0144391	0.0653825	0.26769	0.812297
DHRS1	Q96LJ7;H0YNC2	Dehydrogenase/reductase SDR family member 1...	1	1	FALSE	FALSE	FALSE	FALSE						2.67999	2.80007	2.29633	0.229188	2.52935	2.66694	2.41499	0.284618	-0.699185	-1.38828	1.94085	0.497384	-0.451975	-1.25515	1.83173	0.526217	-0.00688868	-0.133127	0.757703	0.906334
MRPS22	P82650;P82650-2;G5E9W7;H7C5F2;H7C5H3;A0A7P0MKV3	28S ribosomal protein S22, mitochondrial...	2	2	FALSE	FALSE	FALSE	FALSE						2.14835	2.14987	0.899174	0.02867	2.32317	2.34044	0.930305	0.0186513	0.240495	0.336045	0.54483	0.553599	0.038065	0.145478	0.558791	0.791873	0.0360302	0.190567	0.500265	0.732103
SCD5	Q86SK9;Q86SK9-2	Isoform of Q86SK9, Stearoyl-CoA desaturase 5...	2	2	FALSE	FALSE	FALSE	FALSE		+	+			3.14242	3.16063	0.882402	0.000273711	2.68331	2.77317	0.908784	5.91024e-05	-0.751265	-0.727584	0.347153	0.0473797	-0.280765	-0.340123	0.516684	0.483642	-0.225682	-0.38746	0.537261	0.482221
TXNRD2	Q9NNW7;Q9NNW7-2;Q9NNW7-3;A0A096LPD9;A0A096LPK7;A0A182DWF2;A0A182DWF3;D3YTF8;E7EWK1	Isoform of Q9NNW7, Thioredoxin reductase 2, mitochondrial...	1	1	FALSE	FALSE	FALSE	FALSE						3.8151	3.89046	1.37405	0.00673652	3.93908	4.0495	1.51348	0.00833559	0.26001	0.339143	0.511168	0.517128	0.06206	0.180105	0.488532	0.718008	0.0281911	0.159038	0.474069	0.764674
ARPC4;ARPC4-TTLL3	P59998;P59998-2;P59998-3;A0A0A6YYG9;F8WCF6;F8WDD7;F8WE39;H7C0A3	ARPC4-TTLL3 readthrough, ARPC4-TTLL3 readthrough...	1	1	FALSE	FALSE	FALSE	FALSE						1.02294	1.02151	0.180391	3.27592e-13	1.01618	1.01673	0.213417	2.04313e-07	0.00018	-0.00291186	0.174416	0.993752	0.000395	0.00186852	0.119002	0.986572	-0.000663959	-0.00478039	0.172473	0.973541
LSM14B	Q9BX40;Q9BX40-3;Q5TBP9;Q5TBQ0;Q5TBQ1	Isoform of Q9BX40, Protein LSM14 homolog B...	2	2	FALSE	FALSE	FALSE	FALSE						0.154325	0.245701	0.361866	0.521473	0.231875	0.281986	0.429719	0.506524	-0.04408	-0.0689737	0.388613	0.844584	-0.036605	-0.105259	0.296393	0.745259	0.00321821	0.0362851	0.363659	0.943103
RRM1	P23921;E9PL69	Isoform of P23921, Ribonucleoside-diphosphate reductase large subunit...	7	7	FALSE	FALSE	FALSE	FALSE						0.97423	0.973448	0.11044	7.0578e-25	0.862145	0.847468	0.166378	1.59412e-11	-0.323955	-0.332629	0.130864	0.00477624	-0.21227	-0.206649	0.121021	0.0989971	-0.0777345	-0.12598	0.176165	0.506489
NOL10	Q9BSC4;Q9BSC4-2;Q9BSC4-3;H7C1Z3;Q9BSC4-4	Isoform of Q9BSC4, Nucleolar protein 10...	3	3	FALSE	FALSE	FALSE	FALSE				-		0.43262	0.436534	0.289371	0.127622	0.05012	0.00802665	0.413942	0.894035	-1.01094	-1.06342	0.367066	0.000532388	-0.65719	-0.634909	0.279218	0.0353999	-0.262273	-0.428507	0.516409	0.414371
ECE1	P42892;P42892-2;P42892-3;A0A3B3ISF9;B4DKB2;P42892-4	Endothelin-converting enzyme 1...	3	3	FALSE	FALSE	FALSE	FALSE						0.00011	0.0841728	0.750979	0.998505	-0.078235	-0.208779	1.13007	0.850135	-3.41255	-3.3321	1.33863	0.03448	-3.28417	-3.03915	1.08545	0.0469192	-0.0242874	-0.292952	0.940944	0.800144
PHF6	Q8IWS0;Q8IWS0-2;Q8IWS0-3;A0A0D9SGE8;Q5JRC6;Q8IWS0-4;Q8IWS0-5	Isoform of Q8IWS0, PHD finger protein 6...	9	9	FALSE	FALSE	FALSE	FALSE						1.15346	1.15715	0.0892552	2e-30	0.937171	0.931179	0.141907	2.90289e-18	-0.46117	-0.466329	0.115174	7.27186e-13	-0.2458	-0.24036	0.106288	0.0346523	-0.214551	-0.225969	0.176624	0.190524
VPS35L	Q7Z3J2;Q7Z3J2-2;C9J7I2;E7EWW0;F5H7K1;H3BRV8;H3BVG8	Isoform of Q7Z3J2, VPS35 endosomal protein-sorting factor-like...	1	1	FALSE	FALSE	FALSE	FALSE						0.46369	0.636331	0.818773	0.448449	0.40188	0.48899	1.10678	0.592497	-0.33837	-0.53714	1.0542	0.595479	-0.183245	-0.389799	0.751398	0.615185	-0.00846393	-0.147341	0.773293	0.885304
SEC16A	O15027;O15027-2;O15027-3;A0A0C4DH09;A0A3F2YNX0;A0A3F2YNZ0;F1T0I1;O15027-4;X6RGP5;O15027-5	Isoform of O15027, Protein transport protein Sec16A...	3	3	FALSE	FALSE	FALSE	FALSE						-0.09741	-0.402373	0.870879	0.692583	-0.102415	-0.26581	0.928118	0.812672	0.49169	0.586444	0.721796	0.374346	0.376725	0.449881	0.480261	0.3681	0.0120068	0.136563	0.596605	0.852825
RBM15	Q96T37;Q96T37-2;Q96T37-3;A0A087WWP4;A0A494C001;A0A499FJY3;Q96T37-4	Isoform of Q96T37, RNA-binding protein 15...	7	7	FALSE	FALSE	FALSE	FALSE						0.87784	0.87233	0.149083	4.82588e-11	0.352015	0.356173	0.186569	0.0561624	-0.521325	-0.517235	0.196656	0.00940279	4e-05	-0.00107821	0.0921581	0.999513	-0.523632	-0.516157	0.234045	0.0350921
ZC3H11A;ZC3H11B	O75152;A0A1B0GTU1;A0A1W2PPR9;A0A494C0C4;E9PBY7;E9PQ61	Isoform of A0A1B0GTU1, Zinc finger CCCH domain-containing protein 11B...	7	7	FALSE	FALSE	FALSE	FALSE						0.591405	0.591311	0.14235	2.10723e-05	0.52932	0.515881	0.200554	0.0263406	-0.649045	-0.659408	0.17161	0.000245194	-0.588555	-0.583977	0.150749	0.000614567	-0.0214476	-0.0754306	0.195541	0.739976
PVR	P15151;P15151-2;P15151-3;A0A0A0MSA9;A0A0C4DG49;P15151-4	Isoform of P15151, Poliovirus receptor...	3	3	FALSE	FALSE	FALSE	FALSE						1.85282	1.8652	0.351114	2.26384e-05	1.89083	2.01486	0.794568	0.00199412	-0.557475	-0.56861	0.469164	0.216548	-0.61803	-0.718273	0.683108	0.200504	0.00443509	0.149664	0.731071	0.939647
ABCC1	P33527;P33527-2;P33527-3;A0A0A0MS99;A0A7I2V2E0;A0A7I2V4C6;I3L4X2;P33527-4;P33527-5;P33527-6;P33527-7;P33527-8;P33527-9	Isoform of P33527, ABC-type glutathione-S-conjugate transporter...	9	9	FALSE	FALSE	FALSE	FALSE		+	+			2.48903	2.4952	0.243168	1.09725e-27	2.36504	2.34733	0.325791	2.61738e-19	-0.573885	-0.579598	0.23112	0.00927288	-0.446295	-0.431736	0.275101	0.136521	-0.0526176	-0.147861	0.297602	0.669658
CEP290	O15078;A0A5F9ZHU6;A0A5K1VW81;A0A6Q8PGB1;A0A6Q8PGC3;A0A6Q8PH24;A0A6Q8PH78;J3KNF5	Centrosomal protein of 290 kDa...	1	1	FALSE	FALSE	FALSE	FALSE						0.23597	0.55378	0.913748	0.591148	0.017675	-1.44323	4.54405	0.972418	-0.28573	-2.2102	4.7985	0.654144	-0.0359	-0.213187	0.727505	0.75471	-0.0354076	-1.99701	4.81628	0.737662
DIAPH2	O60879;O60879-2;O60879-3;A6NML8;C9J6U3;K4DI95	Isoform of O60879, Diaphanous homolog 2 (Drosophila)...	2	2	FALSE	FALSE	FALSE	FALSE						1.11475	1.10169	0.338048	0.00611394	-0.26241	-0.239221	0.503218	0.589925	-1.37339	-1.33191	0.482344	0.0183882	0.001645	0.00899678	0.207199	0.964483	-1.38728	-1.34091	0.55456	0.0368769
IMPDH1	P20839;P20839-2;P20839-3;A0A3B3IRL5;C9J381;P20839-4;P20839-5;P20839-6;P20839-7	Inosine-5'-monophosphate dehydrogenase 1...	4	2	FALSE	FALSE	FALSE	FALSE						0.18613	0.210791	0.202921	0.299393	0.157735	0.161749	0.213436	0.430576	-0.42103	-0.425029	0.220808	0.0492076	-0.382475	-0.375987	0.185976	0.0458923	-0.00889546	-0.0490425	0.206086	0.855785
LMNB1	P20700;A0A0D9SFE5;E9PBF6	Isoform of P20700, Lamin B1...	5	4	FALSE	FALSE	FALSE	FALSE						1.25743	1.25932	0.217408	1.1771e-14	1.30203	1.30611	0.249509	0.000265912	-0.43961	-0.432617	0.247044	0.0890178	-0.487025	-0.47941	0.216573	0.0339833	0.00810804	0.0467932	0.216252	0.859505
SP1	P08047;P08047-3;H3BUU5	Isoform of P08047, Transcription factor Sp1...	1	1	FALSE	FALSE	FALSE	FALSE						0.40439	0.45115	0.424101	0.293456	0.393885	0.417604	0.400862	0.302131	-0.040305	-0.0676128	0.322431	0.838084	-0.009435	-0.0340667	0.185027	0.870025	-0.00298027	-0.0335461	0.292073	0.937289
KRT78	Q8N1N4;Q8N1N4-2;CON__Q7RTT2;CON__Q8N1N4-2	Isoform of Q8N1N4, Keratin, type II cytoskeletal 78...	15	11	FALSE	TRUE	FALSE	FALSE	+					0.01015	0.0225871	0.0859526	0.803156	1.41532	1.41476	0.166776	6.3998e-24	0.748235	0.74857	0.150412	8.66567e-14	-0.642895	-0.643603	0.099765	1.45291e-17	1.39332	1.39217	0.18747	1.7696e-21
TMEM222	Q9H0R3;H0Y861;H0Y870;H0Y8D0;H7C5C5;Q5SSC2;Q8TDQ4	Isoform of Q9H0R3, Chromosome 1 open reading frame 160...	1	1	FALSE	FALSE	FALSE	FALSE						1.29266	1.84699	1.9806	0.361776	1.23459	1.73791	2.1137	0.429818	-0.575385	-1.15447	1.73657	0.532385	-0.34837	-1.04539	1.6253	0.555627	-0.00577949	-0.109081	0.751303	0.912723
NUP153	P49790;P49790-2;P49790-3	Isoform of P49790, Nuclear pore complex protein Nup153...	5	5	FALSE	FALSE	FALSE	FALSE						0.283045	0.300972	0.272062	0.275567	0.3052	0.308088	0.300053	0.295199	0.051825	0.0672696	0.259353	0.761826	0.028945	0.0601528	0.149913	0.703589	0.00141354	0.00711675	0.244767	0.966227
USP9X;USP9Y	Q93008;O00507;O00507-2;Q93008-3	Isoform of O00507, Probable ubiquitin carboxyl-terminal hydrolase FAF-Y...	3	3	FALSE	FALSE	FALSE	FALSE						1.46658	1.45938	0.489276	0.00975824	1.05509	1.04288	0.415566	0.0192689	-0.26679	-0.333194	0.440689	0.451276	0.02718	0.0833099	0.236955	0.768426	-0.264587	-0.416504	0.513269	0.414325
ELMOD2	Q8IZ81;D6RBS5;D6RHX2;V9GY58	ELMO domain-containing protein 2...	4	4	FALSE	FALSE	FALSE	FALSE		+	+			3.35651	3.35672	0.159084	2e-30	3.35533	3.35651	0.18481	2e-30	0.018575	0.0222595	0.110811	0.833301	0.008175	0.0224718	0.0959326	0.833502	4.69177e-06	-0.000212317	0.123009	0.995564
DNAJA2	O60884;A0A087WT48;I3L320	DnaJ homolog subfamily A member 2...	11	11	FALSE	FALSE	FALSE	FALSE						0.763885	0.763575	0.0942886	9.26164e-24	0.614475	0.608837	0.11243	4.0226e-13	-0.341975	-0.348806	0.109058	0.000191177	-0.198315	-0.194068	0.0835992	0.028397	-0.138232	-0.154738	0.144769	0.288568
SAMD4B	Q5PRF9;A0A087WZT0;M0QX45;M0QY61;M0QZ22;M0R0X3	Isoform of Q5PRF9, Protein Smaug homolog 2...	7	7	FALSE	FALSE	FALSE	FALSE						0.967505	0.968007	0.101472	1.27577e-26	0.955185	0.954626	0.127154	2.05354e-17	-0.576185	-0.578124	0.109048	3.02293e-08	-0.56505	-0.564743	0.0958244	8.66451e-08	-0.00215358	-0.0133808	0.120794	0.93014
CELF1;CELF2	O95319;Q92879;O95319-2;Q92879-2;O95319-3;Q92879-3;A0A0J9YX66;A0A0J9YXJ0;A0A1B0GU44;A0A1B0GUN8;E9PC62;E9PKA1;E9PKU1;E9PQK4;E9PSH0;F5H0D8;F5H4Y5;G5EA30;O95319-4;Q5VZZ6;Q92879-4;V9GYD9;O95319-5;Q92879-5;Q92879-6	CUGBP Elav-like family member 1...	11	11	FALSE	FALSE	FALSE	FALSE						0.769807	0.769034	0.0944447	2.7443e-22	1.46693	1.46574	0.154879	2.14888e-26	0.085262	0.0811276	0.129131	0.516003	-0.61422	-0.615575	0.0986367	9.16371e-17	0.697296	0.696703	0.180435	0.00109721
NPC1	O15118;O15118-2;K7EQ23	Isoform of O15118, NPC intracellular cholesterol transporter 1...	4	4	FALSE	FALSE	FALSE	FALSE		+				2.13092	2.13279	0.311536	1.73294e-12	1.03468	1.05432	0.456067	0.0172592	-0.961375	-0.935841	0.472779	0.0558017	0.081305	0.142629	0.256628	0.592751	-1.10071	-1.07847	0.575065	0.065344
ITGB1	P05556;P05556-2;P05556-3;A0A7I2V2F9;A0A7I2V348;A0A7I2V5T3;A0A7I2V5Z8;C9JPK5;E7EQW5;E7EUI6;E9PLR6;E9PQJ2;H7C4K3;H7C4N8;P05556-4;Q5T3E5;Q5T3E6;P05556-5	Integrin beta-1...	20	20	FALSE	FALSE	FALSE	FALSE		+	+			4.9808	4.98226	0.108259	2e-30	4.42118	4.43436	0.195703	2e-30	-0.07659	-0.0755534	0.100398	0.450989	0.48021	0.472342	0.156953	0.00404143	-0.562554	-0.547896	0.225279	0.0277878
MTCH1	Q9NZJ7;Q9NZJ7-2;H0Y8C3	Isoform of Q9NZJ7, Mitochondrial carrier homolog 1...	1	1	FALSE	FALSE	FALSE	FALSE		+				2.19036	2.22016	0.532041	3.63023e-05	2.28688	2.36588	0.756944	0.00331751	0.33588	0.521699	0.743803	0.525413	0.119355	0.375979	0.700926	0.657529	0.0199707	0.14572	0.524344	0.806414
RPL32	P62910;D3YTB1;D3YTI8;F8W727	60S ribosomal protein L32...	8	8	FALSE	FALSE	FALSE	FALSE						1.24724	1.24654	0.11358	2e-30	1.27597	1.27982	0.126589	2e-30	0.507875	0.512107	0.110143	2.5152e-06	0.479825	0.478831	0.100608	1.6708e-05	0.00841949	0.0332765	0.125364	0.82222
SLMAP	Q14BN4;Q14BN4-2;Q14BN4-3;A0A590UJ16;A0A590UJG7;A0A590UJK3;A0A590UJS6;A0A590UJT5;A0A590UJU9;A0A590UK66;A0A5F9VB99;H7BZK0;H7C3M8;Q14BN4-4;Q14BN4-5;Q14BN4-6;Q14BN4-7	Isoform of Q14BN4, Sarcolemmal membrane-associated protein...	4	4	FALSE	FALSE	FALSE	FALSE		+				2.03486	2.11984	0.567037	3.1074e-05	1.97318	2.03627	0.546826	0.000136256	0.00821	0.0174432	0.235853	0.958017	0.01872	0.101005	0.331474	0.827824	-0.00919216	-0.0835622	0.323702	0.856789
EIF4E2	O60573;O60573-2;B4E1E4;B8ZZ50;B8ZZL3;B9A023;B9A044;C9JEL3	Eukaryotic translation initiation factor 4E type 2...	4	4	FALSE	FALSE	FALSE	FALSE						1.13067	1.1314	0.133563	1.83127e-23	1.04229	1.02875	0.164688	4.63356e-15	-0.564855	-0.578805	0.151181	2.07722e-07	-0.48023	-0.476151	0.112532	0.000202468	-0.0497374	-0.102653	0.174844	0.590933
PATL1	Q86TB9;Q86TB9-2;Q86TB9-3;Q86TB9-4	Isoform of Q86TB9, Protein PAT1 homolog 1...	6	6	FALSE	FALSE	FALSE	FALSE						0.949605	0.955071	0.233925	0.000361998	0.877095	0.867199	0.28996	0.0122337	-0.46704	-0.468781	0.265594	0.074462	-0.38924	-0.380908	0.225845	0.101542	-0.0191748	-0.0878728	0.261614	0.785453
UMPS	P11172;E9PFD2;F2Z303;F2Z3P2;F8WDG4	Isoform of P11172, OMPdecase...	1	1	FALSE	FALSE	FALSE	FALSE						1.74076	2.17972	2.15645	0.306786	1.85439	2.29288	2.26255	0.306278	0.03874	0.122924	0.854665	0.911799	0.000435	0.00975611	0.684528	0.990475	0.00697428	0.113168	0.625837	0.907007
DDX54	Q8TDD1;Q8TDD1-2;F8VRX4	ATP-dependent RNA helicase DDX54...	3	3	FALSE	FALSE	FALSE	FALSE						0.569045	0.56637	0.178902	0.00390974	0.562375	0.558658	0.225529	0.0237397	-0.96372	-0.967976	0.230345	0.00026504	-0.95866	-0.960264	0.224831	0.000179289	-0.000499234	-0.00771195	0.200408	0.978176
SEPTIN2	Q15019;Q15019-2;Q15019-3;B5MCX3;B5MD47;C9IY94;C9IZU3;C9J2Q4;C9J938;C9JB25;C9JQJ4;C9JZI2;H7C1T1;H7C2Y0;H7C310	Isoform of Q15019, Septin-2...	6	6	FALSE	FALSE	FALSE	FALSE						1.01555	1.01597	0.125654	1.8995e-20	1.68545	1.69179	0.263112	9.20898e-15	0.249815	0.247498	0.181883	0.187719	-0.42675	-0.428325	0.178847	0.0204169	0.679604	0.675822	0.306034	0.0303134
NTHL1	P78549;P78549-2;P78549-3;A0A494BZZ6;H3BRL9	Endonuclease III-like protein 1...	1	1	FALSE	FALSE	FALSE	FALSE						0.42828	0.438515	0.339747	0.195103	0.430515	0.432166	0.425151	0.286359	-0.88842	-0.880275	0.440784	0.0524345	-0.88578	-0.873925	0.397805	0.0337304	-0.000162407	-0.00634964	0.337318	0.999741
ALG14	Q96F25	UDP-N-acetylglucosamine transferase subunit ALG14 homolog	1	1	FALSE	FALSE	FALSE	FALSE						2.5082	2.38841	0.872543	0.0232226	2.44062	2.34193	0.958498	0.0367626	-0.432175	-0.61934	0.864386	0.481457	-0.302565	-0.572863	0.787101	0.482515	-0.00332257	-0.0464775	0.519602	0.946811
CHCHD3	Q9NX63;A0A286YEX5;C9JRZ6;F8WAR4	Isoform of Q9NX63, MICOS complex subunit MIC19...	4	4	FALSE	FALSE	FALSE	FALSE			+			1.73121	1.75251	0.394698	4.69636e-13	3.35609	3.41594	0.682663	1.35087e-15	1.19437	1.16162	0.373123	0.0195796	-0.434555	-0.501811	0.496692	0.30045	1.6176	1.66344	0.708881	0.0182892
MCU	Q8NE86;Q8NE86-2;Q8NE86-3;S4R468	Calcium uniporter protein, mitochondrial...	2	2	FALSE	FALSE	FALSE	FALSE						4.62301	4.59077	1.70078	0.0120443	4.60561	4.57655	1.7091	0.0106749	-0.01411	-0.0256545	0.611742	0.960161	-0.001265	-0.0114319	0.52719	0.983546	-0.0011935	-0.0142224	0.436495	0.967051
SAP18	O00422;O00422-2;H7BZW6;U3KPY7	Histone deacetylase complex subunit SAP18...	6	6	FALSE	FALSE	FALSE	FALSE						0.357815	0.354346	0.146379	0.0199917	0.405125	0.411404	0.179984	0.0199757	-0.152025	-0.149203	0.15718	0.331352	-0.199945	-0.206262	0.141383	0.132532	0.0151072	0.0570586	0.170927	0.777763
PFKFB3	Q16875;Q16875-2;Q16875-3;A0A1W2PNV9;A0A1W2PR17;F2Z2I2;Q16875-4;Q5VX20;Q5W015	6-phosphofructo-2-kinase/fructose-2,6-bisphosphatase 3...	3	3	FALSE	FALSE	FALSE	FALSE						0.953645	0.942554	0.501242	0.0600769	0.927115	0.920684	0.563657	0.104389	0.030475	0.0457455	0.350244	0.884656	0.0195	0.0676156	0.260179	0.818588	-0.00121174	-0.02187	0.343797	0.97313
MED1	Q15648;Q15648-3	Isoform of Q15648, Mediator of RNA polymerase II transcription subunit 1...	10	10	FALSE	FALSE	FALSE	FALSE						0.415885	0.416098	0.101721	8.56105e-06	0.41123	0.415776	0.148554	0.00896888	-0.670365	-0.666457	0.13451	0.00036966	-0.667025	-0.666134	0.0927357	1.7731e-19	-0.000391773	-0.000322407	0.139949	0.981968
TIA1	P31483;P31483-2;P31483-3;C9JTN7;E5RG67;E5RGV5;F8W8I6	Isoform of P31483, Nucleolysin TIA-1 isoform p40...	2	2	FALSE	FALSE	FALSE	FALSE						0.755005	0.722723	0.400983	0.0920371	0.80362	0.794415	0.528157	0.124771	-0.05028	-0.0460438	0.399997	0.823487	-0.07043	-0.117736	0.18772	0.561328	0.010642	0.0716923	0.382679	0.867705
ACSL1;ACSL5;ACSL6	P33121;Q9UKU0;Q9UKU0-1;Q9ULC5;P33121-2;Q9UKU0-2;P33121-3;Q9UKU0-3;Q9ULC5-3;A0A494BZW8;A0A494C0B6;A0A494C0J9;A0A499FJL5;B7Z3Z9;C9J8C7;D6RER0;E7EPM6;E7ERD7;H0Y9U7;Q9ULC5-4;Q9UKU0-5;Q9UKU0-6;Q9UKU0-7;Q9UKU0-8;Q9UKU0-9;A0A494C116	Isoform of P33121, Long-chain-fatty-acid--CoA ligase 1...	5	5	FALSE	FALSE	FALSE	FALSE						1.30543	1.30579	0.16373	4.54936e-23	1.34512	1.35694	0.24319	0.00012001	-0.49198	-0.48566	0.2312	0.0490239	-0.538515	-0.536808	0.183029	0.00462733	0.00929862	0.0511476	0.224152	0.854091
WDR6	Q9NNW5;A0A087X295;E9PBK6;E9PDU5;Q6PKC6	Isoform of Q9NNW5, WD repeat-containing protein 6...	1	1	FALSE	FALSE	FALSE	FALSE						1.75732	1.65947	0.649442	0.0402359	1.66729	1.5097	0.998189	0.134019	-0.21123	-0.371933	0.85455	0.603445	-0.111005	-0.222166	0.380569	0.575202	-0.00838197	-0.149768	0.773793	0.88491
USP16	Q9Y5T5;Q9Y5T5-2;Q9Y5T5-3;Q9Y5T5-4;Q9Y5T5-5	Isoform of Q9Y5T5, Ubiquitin carboxyl-terminal hydrolase 16...	4	4	FALSE	FALSE	FALSE	FALSE						1.13539	1.12923	0.177882	2.38831e-15	0.61436	0.610862	0.263629	0.0237646	-0.63024	-0.635238	0.257496	0.00413095	-0.08996	-0.11687	0.139453	0.423226	-0.529124	-0.518368	0.322454	0.110742
HNRNPAB	Q99729;Q99729-2;Q99729-3;D6R9P3;D6RBZ0;D6RD18;Q99729-4	Heterogeneous nuclear ribonucleoprotein A/B...	2	2	FALSE	FALSE	FALSE	FALSE						0.759825	0.759229	0.19018	0.000398448	0.75924	0.760588	0.213449	0.000714118	0.01911	0.0268448	0.171722	0.872404	0.00978	0.0254856	0.10183	0.824212	-4.77135e-05	0.0013592	0.167421	0.997481
RBM42	Q9BTD8;Q9BTD8-2;Q9BTD8-3;K7EML2;K7EP90;K7EQ03;K7ER08;Q9BTD8-4	Isoform of Q9BTD8, RNA-binding motif protein 42...	6	6	FALSE	FALSE	FALSE	FALSE						0.463995	0.4657	0.0955329	2.62172e-13	0.266805	0.25104	0.168729	0.167	-0.722015	-0.7322	0.149392	3.27417e-15	-0.52184	-0.51754	0.105445	1.31069e-12	-0.191555	-0.21466	0.194232	0.26563
ARFGEF2	Q9Y6D5;A0A7P0T7Z2;A0A7P0T9L6;A0A7P0T9L9;A0A7P0TA34;A0A7P0Z446	Brefeldin A-inhibited guanine nucleotide-exchange protein 2...	2	2	FALSE	FALSE	FALSE	FALSE						0.848435	0.876707	0.780959	0.291571	0.69319	0.745251	0.7927	0.368219	-0.670265	-0.698924	0.606287	0.254555	-0.46965	-0.567468	0.621015	0.396438	-0.0210566	-0.131456	0.45027	0.802293
SEPTIN10	Q9P0V9;Q9P0V9-2;B5ME97;C9JEW2;C9JNR7;E7EW69;E7EX04	Isoform of Q9P0V9, Septin...	1	1	FALSE	FALSE	FALSE	FALSE						1.22602	1.56281	1.61982	0.346847	1.15487	1.4807	1.78814	0.448181	-0.30216	-0.385411	0.636465	0.55327	-0.138165	-0.303305	0.566623	0.620734	-0.00882622	-0.0821065	0.510381	0.888362
OTUD6B	Q8N6M0;A0A087X0W9;A0A0C4DH76	Deubiquitinase OTUD6B...	1	1	FALSE	FALSE	FALSE	FALSE						0.646635	0.638196	0.363521	0.0856054	0.593875	0.589726	0.43152	0.165613	-0.16229	-0.20548	0.347026	0.527798	-0.09741	-0.157009	0.225821	0.513086	-0.00578474	-0.0484704	0.339297	0.904929
PNKD	Q8N490-3	Isoform of Q8N490, Probable hydrolase PNKD	1	1	FALSE	FALSE	FALSE	FALSE						5.10618	4.90812	1.75334	0.0140382	5.0457	4.84528	1.80572	0.0199852	-0.21967	-0.319206	0.49045	0.528453	-0.09493	-0.256365	0.505509	0.632908	-0.00839877	-0.0628405	0.388619	0.877963
RAP1A;RAP1B	P61224;P62834;P61224-2;P61224-3;A0A075B6Q0;B7ZB78;E7ESV4;F5GWU8;F5GX62;F5GYB5;F5GYH7;F5GZG1;F5H004;F5H077;F5H0B7;F5H491;F5H500;F5H6R7;F5H7Y6;F5H823;P61224-4;F5H4H0;F8WBC0;A6NIZ1	Isoform of P61224, Ras-related protein Rap-1b...	5	5	FALSE	FALSE	FALSE	FALSE						1.49802	1.46444	0.351963	1.25722e-05	1.69318	1.69636	0.502154	0.000257586	0.18009	0.223249	0.267071	0.41003	0.00042	-0.00866698	0.200035	0.984224	0.116189	0.231916	0.339533	0.50603
CALD1	Q05682;Q05682-2;Q05682-3;C9J813;E7EX44;E9PGZ1;Q05682-4;Q05682-5;Q05682-6	Caldesmon...	2	2	FALSE	FALSE	FALSE	FALSE						1.36188	1.32874	0.490636	0.0197198	1.57468	1.55964	0.441169	0.000802771	-0.028015	-0.014265	0.341392	0.898712	-0.17112	-0.245162	0.305734	0.42785	0.0688594	0.230897	0.421655	0.616668
KRT17	Q04695;F5GWP8;K7EPJ9;CON__Q04695	Isoform of Q04695, Keratin, type I cytoskeletal 17...	26	8	FALSE	TRUE	FALSE	FALSE	+		+	+		0.263655	0.263985	0.163772	0.103556	2.03166	2.00769	0.300628	3.17743e-15	1.21433	1.20598	0.215303	8.20555e-14	-0.55262	-0.537721	0.208515	0.0273225	1.76551	1.7437	0.345969	3.81523e-11
AKAP1	Q92667;I3L0W0;I3NI36	A-kinase anchor protein 1, mitochondrial...	1	1	FALSE	FALSE	FALSE	FALSE						1.26512	1.26229	0.403464	0.00478489	1.14789	1.13172	0.535774	0.0501708	-0.34032	-0.365772	0.317744	0.233199	-0.162165	-0.235209	0.346078	0.479665	-0.0353468	-0.130564	0.373868	0.728519
TLCD4;TLCD4-RWDD3	Q96MV1;C9J6J2;C9JJM2;S4R3V7;S4R434	Isoform of Q96MV1, TLC domain-containing protein 4 (Fragment)...	2	2	FALSE	FALSE	FALSE	FALSE						3.48392	3.64684	1.66698	0.0145381	3.70751	3.90349	1.89945	0.0203224	0.53161	0.663266	0.758275	0.380672	0.18952	0.40661	0.674952	0.571999	0.0392546	0.256656	0.643931	0.730207
TMEM165	Q9HC07;Q9HC07-2;V9GY93	Isoform of Q9HC07, GDT1 family protein (Fragment)...	2	2	FALSE	FALSE	FALSE	FALSE						0.086795	0.182458	0.363253	0.627953	0.077925	0.0288238	0.874976	0.82635	-0.03613	-0.175889	0.85803	0.891448	-0.001365	-0.0222544	0.312469	0.977129	-0.00874783	-0.153634	0.797259	0.897754
IGHMBP2	P38935;A0A6Q8PF01;A0A6Q8PFN4;A0A6Q8PGT6;A0A6Q8PHR8	DNA-binding protein SMUBP-2...	2	2	FALSE	FALSE	FALSE	FALSE						0.59685	0.613413	0.50148	0.230478	0.530575	0.475441	0.898831	0.4367	-3.25812	-3.11642	1.8398	0.106497	-3.14013	-2.97844	1.79638	0.116604	-0.00653024	-0.137972	0.762178	0.894952
STAU2	Q9NUL3;Q9NUL3-2;Q9NUL3-3;E5RFK1;E5RGQ5;E5RGT3;E5RJ67;E5RJN7;E7EPX0;E7EVI1;E7EVJ4;H0YBY0;Q9NUL3-4;Q9NUL3-5;Q9NUL3-6;Q9NUL3-7;Q9NUL3-8	Double-stranded RNA-binding protein Staufen homolog 2...	11	9	FALSE	FALSE	FALSE	FALSE						0.52583	0.5239	0.121113	0.00068317	0.567235	0.572829	0.173073	0.00371056	-0.206555	-0.201267	0.161668	0.20424	-0.25159	-0.250196	0.118369	0.03754	0.0133243	0.0489288	0.164931	0.788966
PTMA	P06454;P06454-2;B8ZZA1;B8ZZQ6;B8ZZW7;H7C2N1	Isoform of P06454, Prothymosin alpha...	4	4	FALSE	FALSE	FALSE	TRUE	+		+	+		0.136685	0.247268	0.388757	0.469019	4.46704	4.47302	0.318501	2e-30	3.0438	3.04714	0.284026	2e-30	-1.21636	-1.17862	0.368034	0.0289133	4.2699	4.22575	0.491097	2.03886e-06
WARS1	P23381;P23381-2;G3V227;G3V277;G3V2Y7;G3V3H8;G3V3P2;G3V3Y5;G3V423;G3V456;G3V5U1;H0YJP3	Isoform of P23381, Tryptophan--tRNA ligase, cytoplasmic...	2	2	FALSE	FALSE	FALSE	FALSE					+	0.965655	0.953557	0.444651	0.0310164	0.67209	0.668179	0.430188	0.120755	1.59021	1.5399	0.431074	0.00367598	1.83767	1.82528	0.297726	0.00017164	-0.104862	-0.285378	0.472754	0.575738
ZCRB1	Q8TBF4;F8VXY6;G3V1V1	Isoform of Q8TBF4, U11/U12 small nuclear ribonucleoprotein 31 kDa protein...	1	1	FALSE	FALSE	FALSE	FALSE						0.247845	0.366739	0.489452	0.470483	0.220385	0.213009	0.911627	0.664962	-0.2194	-0.387351	0.874728	0.602197	-0.11545	-0.23362	0.409855	0.586711	-0.00768601	-0.15373	0.779074	0.903591
CCNB1	P14635;P14635-2;D6RHI0;E9PC90;H0YA62	G2/mitotic-specific cyclin-B1...	3	3	FALSE	FALSE	FALSE	FALSE						0.3272	0.335658	0.226997	0.12538	0.15549	0.150911	0.26369	0.533732	-0.590905	-0.607419	0.235434	0.0076764	-0.43619	-0.422672	0.20885	0.0587937	-0.0802482	-0.184747	0.290173	0.561428
LIG1	P18858;P18858-2;P18858-3;B4E135;F5GZ28;M0R0Q7	DNA ligase 1...	4	4	FALSE	FALSE	FALSE	FALSE						0.0853	0.168719	0.298338	0.598991	-0.053745	-0.12101	0.510891	0.857749	-0.16341	-0.228608	0.361597	0.54144	0.009895	0.0611202	0.282544	0.884619	-0.116459	-0.289728	0.449044	0.528547
ESF1	Q9H501;A0A087WX71	ESF1 homolog...	7	7	FALSE	FALSE	FALSE	FALSE						0.719235	0.719237	0.167931	2.45221e-05	0.65315	0.642181	0.216517	0.00896394	-0.340095	-0.347136	0.173435	0.037379	-0.27346	-0.270079	0.145597	0.0679072	-0.0246218	-0.0770567	0.185018	0.719422
BAZ2A	Q9UIF9;Q9UIF9-2;Q9UIF9-3;A0A0C4DGI9;F8VU39;J3KPG5	Bromodomain adjacent to zinc finger domain protein 2A...	1	1	FALSE	FALSE	FALSE	FALSE						0.30005	0.572184	0.822398	0.5036	0.29141	0.475884	1.01865	0.629288	-0.820935	-0.921298	0.875361	0.285335	-0.655335	-0.824998	0.864267	0.346871	-0.007137	-0.0963006	0.609683	0.902641
BAX	Q07812;Q07812-2;Q07812-3;I6LPK7;K4JQN1;Q07812-4;Q07812-5;Q07812-6;Q07812-7;Q07812-8	Apoptosis regulator BAX...	3	3	FALSE	FALSE	FALSE	FALSE			+			1.74672	1.76184	0.406777	0.000315254	2.18853	2.2137	0.50137	1.98189e-12	0.864875	0.876148	0.316621	0.00337206	0.427505	0.424285	0.368869	0.27976	0.312972	0.451863	0.508123	0.40917
GOSR2	O14653;O14653-2;O14653-3;A0A1W2PNV3;A0A1W2PPG1;A0A1W2PPG5;A0A1W2PPJ0;A0A1W2PPP5;A0A1W2PPW8;A0A1W2PQ77;A0A1W2PQE0;A0A1W2PQM3;A0A1W2PQP2;A0A1W2PQS3;A0A1W2PR02;A0A1W2PR23;A0A1W2PRC2;A0A1W2PRD0;A0A1W2PRE6;A0A1W2PRL0;A0A1W2PRP7;A0A1W2PRV0;A0A1W2PS12;A0A1W2PS81;A0A1X7SBU8;I3L0K1;I3L1K7;I3L4Z6;I3NI02;A0A1W2PQ06;A0A1W2PQ12;A0A1W2PQ38;E7EQ34	Golgi SNAP receptor complex member 2...	6	6	FALSE	FALSE	FALSE	FALSE		+	+			2.6341	2.64009	0.2028	2e-30	2.66521	2.67883	0.26162	2e-30	0.04483	0.0586397	0.152136	0.702902	0.00756	0.0199002	0.140743	0.868024	0.00888009	0.0387395	0.184485	0.842722
HECTD1	Q9ULT8;A0A087X2H1;G3V4V5;H0YJP0	E3 ubiquitin-protein ligase HECTD1...	2	2	FALSE	FALSE	FALSE	FALSE						0.08056	0.190344	0.364972	0.631959	0.07243	0.101951	0.366605	0.774073	-0.340365	-0.373531	0.390122	0.31216	-0.2397	-0.285138	0.295287	0.33864	-0.0112207	-0.0883933	0.34003	0.844584
ACACA	Q13085;Q13085-2;Q13085-3;Q13085-4;Q59FY4	Acetyl-CoA carboxylase 1...	2	2	FALSE	FALSE	FALSE	FALSE						0.05268	0.177143	0.480584	0.745083	0.056415	0.120643	0.568236	0.849224	0.062085	0.0764531	0.301102	0.766156	0.072015	0.132953	0.225331	0.590408	-0.00791787	-0.0565002	0.28324	0.881704
LMF1	Q96S06;B4DFZ0;H3BSB7	Isoform of Q96S06, Lipase maturation factor 1...	1	1	FALSE	FALSE	FALSE	FALSE						2.73787	2.80661	2.10048	0.170575	2.76306	2.86923	2.23339	0.19512	-0.01039	-0.0229214	0.804836	0.974295	-0.01063	-0.0855489	0.68132	0.92013	0.00302254	0.0626274	0.564991	0.93976
GPN1	Q9HCN4;Q9HCN4-2;Q9HCN4-3;Q9HCN4-4;Q9HCN4-5	GPN-loop GTPase 1...	2	2	FALSE	FALSE	FALSE	FALSE						0.14285	0.327456	0.542312	0.568304	0.145385	0.259946	0.607697	0.690625	0.05286	0.0748982	0.456739	0.838298	0.05335	0.142408	0.316336	0.695582	-0.0078517	-0.0675094	0.387317	0.889423
OXA1L	Q15070;Q15070-2;Q15070-3;A0A087X0L7;C9JC63;E7EVY0;J3KNA0	Isoform of Q15070, Mitochondrial inner membrane protein OXA1L...	2	2	FALSE	FALSE	FALSE	FALSE						0.09778	0.687835	1.26017	0.702389	2.84244	2.54308	1.48109	0.141548	3.16415	2.80167	1.41785	0.0837103	0.381615	0.946428	1.29928	0.440311	1.8492	1.85524	1.65817	0.329216
SRSF10	O75494;O75494-2;O75494-3;O75494-4;Q5JRI1;Q6IQ42;O75494-5;O75494-6	Isoform of O75494, FUSIP1 protein...	1	1	FALSE	FALSE	FALSE	FALSE						0.705615	0.692235	0.356604	0.0573692	0.58322	0.557373	0.436556	0.195675	-1.02763	-1.05698	0.40468	0.00749201	-0.92451	-0.922121	0.281378	0.00297683	-0.0258527	-0.134862	0.38792	0.765622
CARM1	Q86X55;Q86X55-1;Q86X55-2;K7EQA8	Histone-arginine methyltransferase CARM1...	1	1	FALSE	FALSE	FALSE	FALSE						-0.061245	-0.174204	0.421742	0.703616	-0.16232	-0.349837	0.912943	0.683627	0.09189	0.046265	0.904364	0.813568	0.10237	0.221898	0.404793	0.615725	-0.0109665	-0.175633	0.818868	0.874715
GPS1	Q13098;A0A096LP07;A0A096LPJ3;A8K070;C9JFE4;J3QQX0;Q13098-5;Q13098-6;Q13098-7	COP9 signalosome complex subunit 1...	2	2	FALSE	FALSE	FALSE	FALSE						0.70353	0.694755	0.255642	0.0150029	0.346245	0.297195	0.380534	0.422097	-0.591285	-0.646898	0.377297	0.036246	-0.24635	-0.249337	0.183117	0.171709	-0.293114	-0.397561	0.431484	0.369243
SYNE1	Q8NF91;Q8NF91-2;Q8NF91-3;A0A0C4DG40;E7ENN3;F8WAI0;H0Y325;H0Y326;Q5JV20;Q8NF91-4;Q8NF91-7;Q8NF91-8;Q8NF91-9;Q8NF91-11	Isoform of Q8NF91, Nesprin-1...	5	5	FALSE	FALSE	FALSE	FALSE						0.483775	0.476784	0.34832	0.185753	0.51634	0.517427	0.369048	0.157988	-0.06269	-0.0867386	0.324058	0.783152	-0.05773	-0.127382	0.243952	0.636616	0.00451484	0.0406431	0.283969	0.905348
WASHC2A;WASHC2C	Q641Q2;Q9Y4E1;Q9Y4E1-1;Q641Q2-2;Q9Y4E1-2;Q9Y4E1-3;A0A087WYF6;A0A096LPC5;A0A0A0MR88;E7ESD2;F8W7U3;J3KP36;Q9Y4E1-5;Q9Y4E1-6	Isoform of Q641Q2, WASH complex subunit 2A...	2	2	FALSE	FALSE	FALSE	FALSE						0.417355	0.41242	0.228658	0.0730636	0.38565	0.383606	0.250187	0.123359	-0.23518	-0.243568	0.228512	0.266938	-0.19129	-0.214755	0.199634	0.274186	-0.00512425	-0.0288134	0.216742	0.897691
ARAF;RAF1	P04049;P10398;P04049-2;H7C155	Isoform of P04049, RAF proto-oncogene serine/threonine-protein kinase...	3	3	FALSE	FALSE	FALSE	FALSE						0.20694	0.227255	0.203024	0.259015	0.05093	0.0515951	0.235181	0.798839	-0.15093	-0.188621	0.227249	0.397593	-0.00531	-0.0129608	0.125684	0.895451	-0.0972882	-0.17566	0.244676	0.485738
COPZ1	P61923;P61923-2;P61923-3;F8VUC5;F8VVA7;F8VXB1;F8VYK5;F8VYZ4;F8W156;F8W651;P61923-4;P61923-5	Coatomer subunit zeta-1...	2	2	FALSE	FALSE	FALSE	FALSE						0.061465	0.164331	0.355658	0.687029	0.560895	0.736095	0.799519	0.345103	-1.87884	-1.81548	0.859021	0.0444502	-2.44398	-2.38724	0.646532	0.00727988	0.233973	0.571764	0.79585	0.507422
NCL	P19338;A0A7I2V2S8;A0A7I2V2U7;A0A7I2V349;A0A7I2V3F3;A0A7I2V428;A0A7I2V506;A0A7I2V5M5;A0A7I2V699;C9JLB1;H7BY16	Isoform of P19338, Nucleolin...	14	14	FALSE	FALSE	FALSE	FALSE						0.839455	0.838127	0.103015	1.32846e-21	0.840685	0.841236	0.114034	4.91623e-19	-0.107975	-0.110224	0.103829	0.279167	-0.109055	-0.113333	0.0955866	0.233104	-0.000236898	0.00310895	0.11527	0.991935
PEG10	Q86TG7;Q86TG7-2;A0A087WUL4;A0A087WX23;A0A087WXK2;A0A087WZG9;B4DSP0	Isoform of Q86TG7, HCG1642748...	2	2	FALSE	FALSE	FALSE	FALSE						0.993545	0.993725	0.169003	8.34552e-15	1.05123	1.06838	0.278702	0.000755288	-0.892715	-0.884064	0.232948	0.00205855	-0.95944	-0.958723	0.208863	1.52978e-08	0.0175017	0.0746589	0.258545	0.799082
LIMS1;LIMS4	P48059;P48059-2;P48059-3;A0A0M3HER1;P48059-4;P48059-5;A0A0J9YXC7	Isoform of P0CW19, LIM and senescent cell antigen-like-containing domain protein...	1	1	FALSE	FALSE	FALSE	FALSE						2.46841	2.70881	2.41377	0.274994	2.33093	2.57092	2.51995	0.330505	-0.706775	-1.39136	1.94609	0.496386	-0.451575	-1.25347	1.84669	0.529883	-0.00716568	-0.137893	0.789895	0.893625
SDAD1	Q9NVU7;Q9NVU7-2;E7EW05	Isoform of Q9NVU7, Protein SDA1...	7	7	FALSE	FALSE	FALSE	FALSE						1.01426	1.01725	0.138367	1.06785e-21	0.95262	0.947442	0.165501	7.05083e-14	-0.409475	-0.419949	0.13281	0.00125056	-0.355185	-0.350141	0.112769	0.00676706	-0.0242091	-0.0698074	0.156534	0.698842
CNP	P09543;P09543-2;C9K0L8;K7EN66;K7ERC4;K7ERZ0	2',3'-cyclic-nucleotide 3'-phosphodiesterase...	7	7	FALSE	FALSE	FALSE	FALSE						1.37665	1.37754	0.10183	2e-30	1.37471	1.37405	0.125897	2e-30	0.016865	0.0201973	0.0989972	0.822878	0.01029	0.0236896	0.0759943	0.780743	-0.000346863	-0.00349234	0.103391	0.984528
PTGS2	P35354	Prostaglandin G/H synthase 2	3	3	FALSE	FALSE	FALSE	FALSE						3.45433	3.62794	1.36849	0.00192854	3.63287	3.79823	1.49511	0.00320241	0.415485	0.513379	0.561057	0.328164	0.18175	0.343093	0.545895	0.527205	0.0320387	0.170286	0.484557	0.758382
AUP1	Q9Y679;Q9Y679-3	Isoform of Q9Y679, Lipid droplet-regulating VLDL assembly factor AUP1...	13	13	FALSE	FALSE	FALSE	FALSE		+	+			4.52107	4.52362	0.122878	2e-30	4.54113	4.54507	0.137297	2e-30	0.564908	0.565615	0.0859911	7.66575e-18	0.54638	0.544163	0.110389	0.00124871	0.00438414	0.0214522	0.122264	0.882389
CLN6	Q9NWW5;Q9NWW5-2;A0A0S2Z5D0;A0A1B0GTU6;A0A1B0GUD2;H3BNF1;H3BTY4;H3BUT1;H3BUV4;A0A1B0GTV3;A0A1B0GU90;A0A1B0GW73;H3BRN7	Ceroid-lipofuscinosis neuronal protein 6...	2	2	FALSE	FALSE	FALSE	FALSE		+	+			2.76268	2.77228	0.307418	5.41339e-26	2.75719	2.76152	0.350854	1.1311e-16	0.04944	0.0608421	0.182522	0.735051	0.026125	0.0716006	0.20276	0.737196	0.00013665	-0.0107585	0.22544	0.992517
NIPSNAP2	O75323;O75323-2;F8WBI5	Isoform of O75323, Protein NipSnap homolog 2...	1	1	FALSE	FALSE	FALSE	FALSE						0.47939	1.16868	1.69282	0.517609	1.84411	2.19624	2.00832	0.244581	1.94786	2.29904	2.07987	0.243936	0.56671	1.27148	1.74019	0.488598	0.211284	1.02755	1.68491	0.557158
SQSTM1	Q13501;Q13501-2;C9JRJ8;E3W990;E7EMC7;E9PFW8	Isoform of Q13501, Sequestosome-1...	7	7	FALSE	FALSE	FALSE	FALSE						1.09928	1.09991	0.0994941	2e-30	0.504925	0.514242	0.232463	0.0230365	-0.955465	-0.931955	0.201491	1.15251e-12	-0.351505	-0.346288	0.127336	0.0135293	-0.596942	-0.585667	0.270932	0.0347672
MSH6	P52701;P52701-2;P52701-3;A0A087WWJ1;A0A087WYT6;A0A494C0M1;P52701-4	DNA mismatch repair protein Msh6...	7	7	FALSE	FALSE	FALSE	FALSE						1.10513	1.09844	0.218729	0.00229674	0.63911	0.63574	0.354498	0.0778945	-0.49329	-0.493047	0.286346	0.0845387	-0.006025	-0.0303476	0.178961	0.909283	-0.459708	-0.462699	0.367417	0.208366
BCAP29;DUS4L-BCAP29	Q9UHQ4;Q9UHQ4-2;A0A669KAY5;A0A669KB27;A0A669KBH7;B7Z2L0;C9IYK6;C9JGJ9;C9JTE9;F8WB99;H7C5E2;H0Y7N8	B-cell receptor-associated protein 29...	7	7	FALSE	FALSE	FALSE	FALSE		+	+			4.22337	4.22217	0.14148	2e-30	3.62703	3.62831	0.179633	2e-30	-0.622145	-0.619616	0.142858	9.4669e-05	-0.008905	-0.0257569	0.103703	0.831449	-0.604094	-0.593859	0.196511	0.00882527
EDF1	O60869;O60869-2;O60869-3	Endothelial differentiation-related factor 1...	3	3	FALSE	FALSE	FALSE	FALSE						0.10733	0.16823	0.246082	0.516168	0.5076	0.643977	0.608454	0.233454	-0.02402	-0.0151138	0.506695	0.946672	-0.503935	-0.490862	0.420708	0.28767	0.217977	0.475748	0.643241	0.50419
TNPO1	Q92973;Q92973-2;Q92973-3;E7EW37;A0A7P0T944;A0A7P0T9C0;A0A7P0TBF0;A0A7P0Z4D3	Isoform of Q92973, Transportin-1...	2	2	FALSE	FALSE	FALSE	FALSE						0.270515	0.315769	0.301938	0.297339	0.332575	0.349662	0.29702	0.232517	0.04281	0.0592995	0.255403	0.798021	0.00955	0.0254068	0.146629	0.86333	0.0070286	0.0338928	0.237271	0.879965
MYO5A;MYO5B;MYO5C	Q9NQX4;Q9ULV0;Q9Y4I1;Q9NQX4-2;Q9Y4I1-2;Q9Y4I1-3;E7ERV5;F8WE88;G3V394;H0YM93;H0YMK3;Q9UES5	Isoform of Q9NQX4, Unconventional myosin-Vc...	5	5	FALSE	FALSE	FALSE	FALSE						1.06954	1.07054	0.14391	3.75769e-20	1.13851	1.14956	0.189327	1.68682e-15	0.12139	0.139807	0.159173	0.36514	0.040175	0.0607856	0.102166	0.577341	0.0312605	0.0790212	0.166681	0.676587
PARN	O95453;O95453-2;O95453-3;A0A494BZU6;A0A494BZW7;A0A494C002;A0A494C0K5;A0A494C0P9;A0A494C0Q2;A0A494C0Q6;A0A494C0W0;A0A494C156;A0A494C1G3;A0A494C1K5;A0A494C1N1;F5H1Z4;H3BRK1;O95453-4	Isoform of O95453, Poly(A)-specific ribonuclease PARN...	2	2	FALSE	FALSE	FALSE	FALSE						-0.14235	-0.383076	0.752337	0.634463	-0.269655	-0.489248	1.06096	0.633229	-2.34675	-2.577	2.16407	0.224569	-2.21026	-2.47083	2.13388	0.24287	-0.00545549	-0.106172	0.758448	0.93242
RIC8A	Q9NPQ8;Q9NPQ8-2;Q9NPQ8-3;H0YC88;H0YE35;Q9NPQ8-4	Isoform of Q9NPQ8, Synembryn-A...	2	2	FALSE	FALSE	FALSE	FALSE						-8e-05	-0.000724291	0.206946	0.994374	-0.11342	-0.220657	0.476938	0.683927	-0.217275	-0.306931	0.434753	0.471841	-0.034835	-0.0869984	0.21817	0.725327	-0.0635278	-0.219933	0.423482	0.645747
CPEB4	Q17RY0;Q17RY0-2;B7ZLQ8;E5RJM0	Cytoplasmic polyadenylation element-binding protein 4...	1	1	FALSE	FALSE	FALSE	FALSE						0.10677	0.157287	0.222968	0.498605	0.104565	0.124829	0.23685	0.593226	-0.103605	-0.129649	0.238754	0.581156	-0.05859	-0.0971912	0.16308	0.579701	-0.00391772	-0.0324575	0.212449	0.917181
RC3H1;RC3H2	Q5TC82;Q9HBD1;Q5TC82-2;Q9HBD1-2;Q9HBD1-3;A6NHN2;Q9HBD1-4;Q9HBD1-6	Isoform of Q5TC82, Roquin-1...	1	1	FALSE	FALSE	FALSE	FALSE						0.66816	0.65866	0.39547	0.103804	0.349625	0.330475	0.421792	0.425473	-0.49352	-0.530266	0.411805	0.169124	-0.14274	-0.202081	0.293664	0.517125	-0.157012	-0.328185	0.462613	0.507043
APLP2	Q06481;Q06481-2;Q06481-3;Q06481-4;Q06481-5;Q06481-6	Amyloid-like protein 2...	2	1	FALSE	FALSE	FALSE	FALSE						3.21672	3.25414	2.39987	0.182923	3.08211	3.10043	2.52893	0.236554	-0.915225	-1.55858	2.03674	0.460416	-0.59714	-1.40487	1.9384	0.496885	-0.00733288	-0.15371	0.831608	0.898468
TOX;TOX3;TOX4	O15405;O94842;O94900;O15405-2;O94842-2;O94842-3	Isoform of O15405, TOX high mobility group box family member 3...	1	1	FALSE	FALSE	FALSE	FALSE						0.01541	0.0596367	0.225296	0.826829	-0.079975	-0.137115	0.406823	0.759528	-0.204325	-0.262362	0.357884	0.438307	-0.02723	-0.0656106	0.193416	0.755069	-0.0686654	-0.196752	0.377991	0.628117
CEP41	Q9BYV8;Q9BYV8-2;A0A6Q8PEV5;A0A6Q8PF12;A0A6Q8PFB1;A0A6Q8PFB5;A0A6Q8PGR4;A0A6Q8PGX0;A0A6Q8PH03;A0A7I2PK71;A0A7I2SYM4;Q9BYV8-5	Centrosomal protein of 41 kDa...	1	1	FALSE	FALSE	FALSE	FALSE						0.98101	0.977718	0.28051	0.00219887	0.8659	0.816579	0.435527	0.0940866	-0.411355	-0.457185	0.403392	0.200697	-0.25762	-0.296045	0.283602	0.298062	-0.0357593	-0.161139	0.395929	0.719926
CCAR1	Q8IX12;Q8IX12-2;A0A0C4DGG8;F5H1H2;F5H2E6;F5H3E1	Cell division cycle and apoptosis regulator protein 1...	1	1	FALSE	FALSE	FALSE	FALSE						-0.021805	-0.0871076	0.330034	0.827382	-0.12916	-0.211006	0.46289	0.672945	-0.60294	-0.626507	0.426237	0.113843	-0.4924	-0.502609	0.358232	0.152826	-0.0219703	-0.123898	0.376577	0.79002
SMG9	Q9H0W8;Q9H0W8-2;M0QX70;M0QYR7;M0QZC7;M0QZH1;M0R2N0	Isoform of Q9H0W8, Protein SMG9...	2	2	FALSE	FALSE	FALSE	FALSE						0.05499	0.167926	0.412939	0.713351	-0.038205	-0.0926535	0.570603	0.898787	-0.16739	-0.274628	0.592611	0.655026	-0.00179	-0.0140484	0.428363	0.97581	-0.0719077	-0.260579	0.492548	0.638478
PSME3	P61289;P61289-2;P61289-3;A0A087WTV2;B3KQ25;B7Z8D3;K7EKR3;K7EMD0;K7ENH2;K7EPX6;K7ESG5;K9J957	Isoform of P61289, Proteasome activator complex subunit 3...	7	7	FALSE	FALSE	FALSE	FALSE						0.28069	0.278009	0.162198	0.0841324	0.49657	0.516195	0.234827	0.0141651	-0.28233	-0.265693	0.21142	0.235833	-0.50121	-0.503879	0.167231	0.00437124	0.178147	0.238186	0.279246	0.420397
TBC1D17	Q9HA65;Q9HA65-2;Q9HA65-3	Isoform of Q9HA65, TBC1 domain family member 17...	1	1	FALSE	FALSE	FALSE	FALSE						1.14943	1.16278	0.368279	0.00107683	1.11058	1.12696	0.505897	0.0302654	-0.22097	-0.257819	0.357941	0.447182	-0.149375	-0.221991	0.299186	0.464848	-0.00605547	-0.0358284	0.356209	0.910143
MYOM2	P54296	Myomesin-2	1	1	FALSE	FALSE	FALSE	FALSE						0.84218	0.842881	0.515755	0.100928	0.75899	0.753787	0.369671	0.0422468	-0.43417	-0.470133	0.506575	0.338859	-0.340465	-0.381039	0.342763	0.270097	-0.0107396	-0.0890937	0.405015	0.864932
MAP2K3;MAP2K6	P46734;P52564;P46734-2;P52564-2;P46734-3;E9PMA8;E9PRZ0;J3KRV4;J3QL77;J3QR49;X6RB39	Dual specificity mitogen-activated protein kinase kinase 3...	7	6	FALSE	FALSE	FALSE	FALSE						0.22813	0.233977	0.175355	0.179599	0.571005	0.593568	0.286549	0.0189018	-0.214005	-0.200864	0.248764	0.435978	-0.557835	-0.560456	0.184695	0.00230562	0.323348	0.359592	0.322657	0.264405
PKMYT1	Q99640;Q99640-2;Q99640-3;A6NHV6;B4DZM6;I3L136;I3L1H7;I3L3P0;I3L4K3;I3L4Y0;Q99640-4	Isoform of Q99640, Membrane-associated tyrosine- and threonine-specific cdc2-inhibitory kinase...	2	2	FALSE	FALSE	FALSE	FALSE						4.99018	4.74953	1.94609	0.0305576	4.73008	4.48832	2.12229	0.0614477	-0.99973	-1.54482	1.85646	0.403891	-0.59655	-1.28361	1.71894	0.47155	-0.0187574	-0.261209	0.94155	0.829675
ERBIN	Q96RT1;Q96RT1-2;Q96RT1-3;Q96RT1-4;Q96RT1-5;Q96RT1-6;Q96RT1-7;Q96RT1-8;Q96RT1-9	Erbin...	1	1	FALSE	FALSE	FALSE	FALSE						0.794165	0.991128	1.00249	0.316212	0.73852	0.873663	1.24925	0.440964	-0.80456	-1.35368	1.75499	0.457038	-0.567935	-1.23622	1.64729	0.483413	-0.00707418	-0.117465	0.762187	0.904621
FECH	P22830;P22830-2;K7EJM8;K7ELX4	Ferrochelatase, mitochondrial...	1	1	FALSE	FALSE	FALSE	FALSE						0.06728	0.441089	1.28232	0.779046	0.29415	0.729339	1.52438	0.659765	0.4282	0.879632	1.44942	0.572468	0.134105	0.591382	1.22744	0.679787	0.0251321	0.288251	0.90889	0.802663
PPIH	O43447;O43447-2;A0A7I2YQS4;C9JQD4;H0YEL5	Isoform of O43447, Peptidyl-prolyl cis-trans isomerase...	2	2	FALSE	FALSE	FALSE	FALSE						1.41441	1.41832	0.215865	4.20363e-17	1.07691	1.03028	0.379734	0.0124607	-0.825325	-0.845369	0.262037	0.000550495	-0.481645	-0.457328	0.292765	0.139314	-0.283187	-0.388041	0.420024	0.377385
SELENOS	Q9BQE4;A0A182DWI4;E9PN30	Isoform of Q9BQE4, Selenoprotein S...	4	4	FALSE	FALSE	FALSE	FALSE		+	+			3.26503	3.21328	0.66014	1.36461e-11	3.38449	3.39702	0.545338	2.35313e-11	0.01044	0.0151045	0.243014	0.950811	-0.02561	-0.168631	0.48753	0.80437	0.0240835	0.183735	0.490994	0.764366
CTSB	P07858;A0A7I2V2J1;A0A7I2V302;A0A7I2V367;A0A7I2V440;A0A7I2V4S6;A0A7I2V4Z9;A0A7I2V668;A0A7I2YQK9;E9PCB3;E9PHZ5;E9PKQ7;E9PLY3;E9PNL5;E9PQM1;E9PR21;E9PS78;E9PSG5;R4GMQ5;A0A7P0NGZ6	Cathepsin B...	3	3	FALSE	FALSE	FALSE	FALSE						1.75556	1.75574	0.275333	3.41974e-15	1.35408	1.32973	0.430872	0.00611698	-0.40415	-0.422515	0.285377	0.11529	-0.004815	0.00349619	0.255645	0.931665	-0.351988	-0.426011	0.433531	0.297144
FAHD1	Q6P587;Q6P587-2;Q6P587-3	Acylpyruvase FAHD1, mitochondrial...	1	1	FALSE	FALSE	FALSE	FALSE						0.08731	0.558399	1.38445	0.739613	0.418535	1.00299	1.76866	0.591592	0.830105	1.38306	1.78153	0.439783	0.29779	0.938465	1.5096	0.574269	0.0348639	0.444593	1.19814	0.751952
ERMP1	Q7Z2K6;Q7Z2K6-2;A0A0C4DGF0;E7ER77	Endoplasmic reticulum metallopeptidase 1...	19	19	FALSE	FALSE	FALSE	FALSE		+	+			4.16362	4.18058	0.266135	2e-30	4.28543	4.2919	0.221139	2e-30	0.38147	0.384064	0.113622	0.000606985	0.282115	0.272744	0.227843	0.239223	0.0530508	0.11132	0.232567	0.646784
GKAP1	Q5VSY0;Q5VSY0-2;B4DXS0	G kinase-anchoring protein 1...	4	4	FALSE	FALSE	FALSE	FALSE						0.39697	0.390404	0.203613	0.06243	0.377995	0.372206	0.224462	0.101896	-0.111445	-0.129483	0.206404	0.521033	-0.076425	-0.111285	0.156653	0.499202	-0.00279904	-0.0181984	0.190066	0.934221
USP54	Q70EL1;H7C1E9;H7C296;R4GN32;Q70EL1-6;A0A7P0T9K1;A0A7P0T9N2;Q70EL1-7;Q70EL1-8;Q70EL1-9;Q70EL1-10	Inactive ubiquitin carboxyl-terminal hydrolase 54...	2	2	FALSE	FALSE	FALSE	FALSE						0.26586	0.306172	0.329767	0.344567	0.09718	-0.211699	1.25833	0.84068	-0.434105	-0.789058	1.24732	0.407844	-0.165255	-0.271187	0.384159	0.500273	-0.054486	-0.517871	1.22071	0.695374
ATP6V0A1	Q93050;Q93050-1;Q93050-3;B7Z2A9;B7Z641;F5H1T6	Isoform of Q93050, V-type proton ATPase 116 kDa subunit a1...	1	1	FALSE	FALSE	FALSE	FALSE		+				2.45741	2.446	0.401154	0.0003583	0.27435	0.298291	0.754029	0.692266	-2.36438	-2.35453	0.712955	0.00677694	-0.10213	-0.206813	0.36843	0.58609	-2.19618	-2.14771	0.844239	0.0281136
NOL8	Q76FK4;Q76FK4-2;F5GWN9;F5H101;F8WE42;Q76FK4-4	Isoform of Q76FK4, Nucleolar protein 8...	1	1	FALSE	FALSE	FALSE	FALSE						-0.30729	-0.628878	0.909767	0.515255	-0.48032	-0.76566	1.17433	0.519829	-0.755155	-0.836879	0.980499	0.333973	-0.6829	-0.700097	0.626625	0.291009	-0.00689064	-0.136782	0.767394	0.9022
C1QBP	Q07021;I3L3B0;I3L3Q7	Complement component 1 Q subcomponent-binding protein, mitochondrial...	5	5	FALSE	FALSE	FALSE	FALSE		+	+			7.79365	7.60965	1.6326	4.84774e-14	8.35608	8.22284	1.92261	3.62261e-13	1.28043	1.24017	0.751389	0.105377	0.481215	0.62699	0.79497	0.451436	0.219644	0.613184	0.902692	0.53764
MTERF3	Q96E29;Q96E29-2;Q96E29-3;E5RIK9	Isoform of Q96E29, Transcription termination factor 3, mitochondrial...	1	1	FALSE	FALSE	FALSE	FALSE						2.11548	2.15019	0.686992	0.00208905	2.08788	2.14432	0.905129	0.0162247	-0.63651	-0.678958	0.541167	0.190259	-0.566685	-0.673084	0.691179	0.286729	-0.00614662	-0.0058736	0.621738	0.91256
CTAGE1;CTAGE15;CTAGE3P;CTAGE4;CTAGE6;CTAGE8;CTAGE9;MIA2	Q96PC5;Q96RT6;A4D2H0;A4FU28;Q86UF2;Q8IX94;P0CG41;G3V3C4;G3V599;G3V5K6;Q8IX95;Q96PC5-5;Q96PC5-6;A0A5F9ZHA4;Q96PC5-7;Q96PC5-8;Q96PC5-9;Q96PC5-10;Q96PC5-11;Q96PC5-12;Q96PC5-13;Q96PC5-14;A0A2R8YE69	Isoform of Q8IX94, cTAGE family member 4...	22	22	FALSE	FALSE	FALSE	FALSE		+	+			4.19339	4.19503	0.112655	2e-30	4.11276	4.10887	0.123497	2e-30	0.299721	0.296929	0.0762359	0.000565675	0.37133	0.383088	0.110567	0.000347337	-0.0486602	-0.086159	0.134398	0.551569
RPL23A	P62750;A8MUS3;H7BY10;K7EJV9;K7EMA7;K7ERT8	60S ribosomal protein L23a...	9	9	FALSE	FALSE	FALSE	FALSE						1.28111	1.28205	0.0605298	2e-30	1.17486	1.16963	0.0912588	2e-30	-0.11757	-0.123346	0.0835548	0.115483	-0.005511	-0.0109257	0.0484089	0.826491	-0.103472	-0.11242	0.100516	0.263226
TANC2	Q9HCD6;Q9HCD6-2;J3KRP9	Isoform of Q9HCD6, Protein TANC2...	2	2	FALSE	FALSE	FALSE	FALSE						-0.413795	-1.04245	1.5049	0.522223	-0.609685	-1.12021	1.62091	0.51448	-1.1504	-1.53087	1.67113	0.371958	-0.973245	-1.45311	1.60284	0.382478	-0.00452701	-0.0777583	0.716782	0.924051
DDX20	Q9UHI6;Q9UHI6-2;A0A7P0T8G7;A0A7P0T9T8;A0A7P0TB94;A0A7P0TBA6;A0A7P0Z4I9;A0A7P0Z4K8	Isoform of Q9UHI6, Probable ATP-dependent RNA helicase DDX20...	8	8	FALSE	FALSE	FALSE	FALSE						1.15623	1.15475	0.132758	1.35466e-24	0.69189	0.695604	0.205713	0.000651223	-0.492395	-0.495248	0.177767	0.00300171	-0.015125	-0.0360973	0.112948	0.779193	-0.468951	-0.45915	0.235187	0.0636385
STAM;STAM2	O75886;Q92783;Q92783-2	Isoform of Q92783, Signal transducing adapter molecule 1...	1	1	FALSE	FALSE	FALSE	FALSE						-0.15745	-0.572792	1.11846	0.648269	-0.282185	-0.593231	1.19213	0.646365	-0.30578	-0.516671	0.957663	0.604549	-0.188625	-0.496233	0.860745	0.59897	-0.00122637	-0.0204384	0.595499	0.96301
DHX40	Q8IX18;Q8IX18-2;Q8IX18-3;J3KSW6;J3KTK0;Q8IX18-4	Isoform of Q8IX18, Probable ATP-dependent RNA helicase DHX40...	3	3	FALSE	FALSE	FALSE	FALSE						0.397575	0.52256	0.579868	0.376699	0.364275	0.405816	0.918361	0.553966	-3.54722	-3.40329	1.81498	0.0749369	-3.44559	-3.28655	1.7891	0.0825878	-0.00594367	-0.116744	0.729482	0.911432
WASH2P;WASH3P;WASH4P;WASH6P;WASHC1	A8K0Z3;C4AMC7;Q9NQA3;Q6VEQ5;A0A7I2YQU6;A8MWX3	Isoform of Q9NQA3, WAS protein family homolog 6...	3	3	FALSE	FALSE	FALSE	FALSE						0.897625	0.905452	0.343464	0.01087	0.819155	0.798869	0.489141	0.119285	-0.500185	-0.499237	0.311027	0.105301	-0.38051	-0.392654	0.334306	0.239813	-0.0231359	-0.106583	0.376379	0.793767
ACOT1;ACOT2	P49753;Q86TX2;A0A087WT95;A0A087X0W7;G3V4F2	Acyl-coenzyme A thioesterase 1...	1	1	FALSE	FALSE	FALSE	FALSE						0.087665	0.372503	0.844992	0.702605	0.096105	0.325978	0.933885	0.800324	-0.049235	-0.0694686	0.339331	0.823517	-0.006115	-0.0229433	0.315389	0.917043	-0.00639528	-0.0465253	0.328854	0.894434
RAN	P62826;A0A087X0W0;B5MDF5;F5H018;H0YFC6;J3KQE5	GTP-binding nuclear protein Ran...	4	4	FALSE	FALSE	FALSE	TRUE	+		+	+		1.5549	1.56037	0.266456	3.15143e-14	3.33823	3.31869	0.419507	2.63705e-20	1.79252	1.78353	0.260717	1.18484e-17	0.00536	0.0252102	0.219842	0.923972	1.77279	1.75832	0.37966	0.000208899
CDC42BPA	Q5VT25;Q5VT25-2;Q5VT25-3;A0A0A0MRJ0;Q5VT25-4;Q5VT25-5;Q5VT25-6	Isoform of Q5VT25, Non-specific serine/threonine protein kinase...	2	1	FALSE	FALSE	FALSE	FALSE						0.10254	0.166505	0.24587	0.525977	0.09134	0.121578	0.284913	0.674563	-0.175985	-0.194889	0.23178	0.382085	-0.11363	-0.149962	0.187204	0.439943	-0.00881462	-0.0449267	0.212838	0.852092
CDK8	P49336;P49336-2;A0A0D9SEP3;A0A0D9SFZ2	Cyclin-dependent kinase 8...	1	1	FALSE	FALSE	FALSE	FALSE						0.00325	-0.0212888	0.664464	0.95549	0.06343	0.054618	0.729773	0.857009	2.83016	2.79335	0.781024	0.00820713	2.76815	2.71744	0.598127	0.00139194	0.00850879	0.0759069	0.473578	0.89342
DDX3X;DDX3Y;DDX4	O00571;O15523;Q9NQI0;O00571-2;O15523-2;Q9NQI0-2;O15523-3;Q9NQI0-3;A0A087WVZ1;A0A087WX09;A0A0D9SF53;A0A0D9SFB3;A0A0D9SG12;A0A0J9YVQ7;A0A2R8Y4A4;A0A2R8Y4D2;A0A2R8Y5G6;A0A2R8Y645;A0A2R8Y650;A0A2R8Y770;A0A2R8Y7T2;A0A2R8YCU0;A0A2R8YCW1;A0A2R8YDH3;A0A2R8YDT5;A0A2R8YF78;A0A2R8YF89;A0A2R8YFR4;A0A2R8YFS5;A0A2U3TZJ9;C9J081;C9J8G5;D6RCM4;F6S8Q4;H0Y960;Q9NQI0-4	ATP-dependent RNA helicase DDX3X...	39	38	FALSE	FALSE	FALSE	FALSE						0.945565	0.945624	0.0370287	2e-30	0.918679	0.914981	0.0556941	2e-30	-0.402192	-0.405245	0.0449378	7.38163e-27	-0.375887	-0.374602	0.0385836	1.05456e-26	-0.0170451	-0.0306434	0.0585602	0.628036
PLEKHA5	Q9HAU0;Q9HAU0-2;Q9HAU0-3;A0JP02;B4DJX4;H0YG48;H0YGJ6;Q9HAU0-4;Q9HAU0-5;Q9HAU0-6;Q9HAU0-8	Isoform of Q9HAU0, PLEKHA5 protein...	3	3	FALSE	FALSE	FALSE	FALSE						0.819385	0.816346	0.279053	0.00592985	0.337085	0.278945	0.488336	0.556378	-0.11108	-0.179494	0.469822	0.792839	0.35241	0.357907	0.262732	0.17258	-0.398421	-0.537401	0.573022	0.357275
GADD45GIP1	Q8TAE8	Growth arrest and DNA damage-inducible proteins-interacting protein 1	1	1	FALSE	FALSE	FALSE	FALSE						0.633135	1.33057	1.76489	0.47892	0.66507	1.24084	1.89947	0.54556	-0.37825	-0.861808	1.53627	0.615739	-0.195865	-0.772079	1.39954	0.628761	-0.00442852	-0.0897286	0.709699	0.928114
SHROOM3	Q8TF72;A0A2R8Y5P9	Isoform of Q8TF72, Protein Shroom3...	1	1	FALSE	FALSE	FALSE	FALSE						-0.32418	-0.412639	0.437194	0.342241	0.642585	0.630712	0.384952	0.115507	0.875625	0.876751	0.455153	0.053073	-0.098965	-0.166599	0.255352	0.540015	1.01082	1.04335	0.572555	0.0492213
SPECC1	Q5M775;Q5M775-2;Q5M775-3;A0A7I2V416;A0A7I2V451;A0A7I2V486;A0A7I2V562;A0A7I2V5G2;A0A7I2YQJ3;J3KRB9;J3KRN9;J3KSG2;J3QQM0;J3QS22;Q5M775-4;Q5M775-5;A0A7P0T9K0;A0A7P0TAS3;A0A7P0TB87;A0A7P0TBD3;A0A7P0TBP2;A0A7P0Z4I1	Cytospin-B...	13	13	FALSE	FALSE	FALSE	FALSE						0.49923	0.49982	0.117758	2.72783e-07	0.34818	0.331285	0.178106	0.0918293	-0.546115	-0.563668	0.163782	6.86741e-06	-0.39829	-0.395133	0.115052	0.000527851	-0.125131	-0.168534	0.197107	0.404042
MAP3K21	Q5TCX8;Q5TCX8-3	Isoform of Q5TCX8, Mitogen-activated protein kinase kinase kinase 21...	1	1	FALSE	FALSE	FALSE	FALSE						0.002275	0.038123	0.351708	0.961485	-0.03191	-0.0594899	0.612862	0.908408	-0.53431	-0.583279	0.508118	0.216548	-0.38162	-0.485666	0.53916	0.340101	-0.0138408	-0.0976129	0.512825	0.844983
SGTA	O43765;A0A7I2V2U2;A0A7I2V4T9;A0A7I2V588;A0A7I2V5Z3;A0A7I2V697;K7EMD6	Isoform of O43765, Small glutamine-rich tetratricopeptide repeat-containing protein alpha...	2	2	FALSE	FALSE	FALSE	FALSE						0.26245	0.33102	0.365026	0.370851	0.26039	0.340699	0.519026	0.49521	0.001045	0.0258176	0.468117	0.995556	0.002265	0.0161392	0.238107	0.96309	-0.000972304	0.00967836	0.411167	0.97211
ERC1	Q8IUD2;Q8IUD2-2;Q8IUD2-3;G8JLD3;K7EPD6;K7EPP6;Q8IUD2-4;X6RLX0;X6RM00;Q8IUD2-5	ELKS/Rab6-interacting/CAST family member 1...	7	7	FALSE	FALSE	FALSE	FALSE						0.20209	0.226444	0.219753	0.298847	0.20536	0.215111	0.211608	0.30866	0.033995	0.0414062	0.184128	0.797498	0.026135	0.0527392	0.128382	0.704069	-0.000554811	-0.011333	0.172362	0.977153
GSK3A;GSK3B	P49840;P49841;P49841-2;A0A3B3ITW1;A0A7I2V2J2;A0A7I2V2P0;A0A7I2V3D8;A0A7I2V4W7;A0A7I2V4X2;A0A7I2V5G5;A0A7I2V5M2;A0A7I2YQK0;A8MT37;A0A7I2V2N4;A0A7I2V2P8;A0A7I2V4Z1;A0A7I2V511;A0A7I2V589;A0A7I2V5B3;A0A7I2YQ81;A0A7I2YQG6;M0QYV0	Glycogen synthase kinase-3 alpha...	3	3	FALSE	FALSE	FALSE	FALSE						0.85942	0.857593	0.234316	0.000635752	0.932815	0.945307	0.285974	0.00128982	0.054525	0.0771744	0.233621	0.751628	-0.001025	-0.0105392	0.197951	0.975869	0.0232415	0.0877136	0.235145	0.74157
IQSEC2	Q5JU85;Q5JU85-3;A0A1W2PR18;A0A1W2PR28;A0A6Q8PFR7	IQ motif and SEC7 domain-containing protein 2...	2	1	FALSE	FALSE	FALSE	FALSE						0.57534	0.656153	0.598676	0.261902	0.35129	0.370065	0.646125	0.51955	-1.49508	-1.48231	0.657474	0.0306381	-1.25147	-1.19622	0.642401	0.0816794	-0.0490808	-0.286087	0.637603	0.708285
USP36	Q9P275;A0A075B784	Isoform of Q9P275, Ubiquitin carboxyl-terminal hydrolase...	1	1	FALSE	FALSE	FALSE	FALSE						-0.36811	-1.09434	1.68307	0.549511	-0.5686	-1.18412	1.782	0.531794	-1.58983	-1.60317	0.943915	0.0753132	-1.55059	-1.51339	0.644606	0.0379618	-0.00431746	-0.0897785	0.707101	0.938052
BSDC1	Q9NW68;Q9NW68-2;Q9NW68-3;Q9NW68-4;Q9NW68-7;Q9NW68-8;Q9NW68-9	BSD domain-containing protein 1...	1	1	FALSE	FALSE	FALSE	FALSE						0.00423	0.0113219	0.22985	0.940798	-0.017255	-0.0469435	0.296163	0.920927	-0.36921	-0.382677	0.302303	0.187636	-0.311175	-0.324412	0.279093	0.247524	-0.0099192	-0.0582655	0.275117	0.863369
GAPDH;GAPDHS	O14556;P04406;P04406-2;E7EUT5	Glyceraldehyde-3-phosphate dehydrogenase...	18	18	FALSE	FALSE	FALSE	TRUE	+		+	+		1.38595	1.38566	0.0662433	2e-30	3.46638	3.46486	0.104559	2e-30	1.76564	1.76532	0.0740548	2e-30	-0.315163	-0.313872	0.0755334	7.55321e-06	2.07926	2.07919	0.11965	2e-30
ANXA7	P20073;P20073-2	Annexin A7...	1	1	FALSE	FALSE	FALSE	FALSE						0.050355	0.283458	0.868054	0.780733	0.315875	0.599184	1.08396	0.601136	3.13242	3.22027	2.2317	0.129744	2.77207	2.90455	2.23439	0.183384	0.0378543	0.315726	0.832831	0.750669
DRAP1	Q14919;Q14919-2;C9JCC6;E9PNC7	Dr1-associated corepressor...	1	1	FALSE	FALSE	FALSE	FALSE						1.00754	0.987998	0.419646	0.030694	-0.04456	-0.0394441	0.695393	0.949655	-1.02415	-1.0333	0.655393	0.100883	-0.00056	-0.00585479	0.270204	0.989015	-1.01957	-1.02744	0.723232	0.150488
ATP2B1	P20020;P20020-1;P20020-2;E7ERY9;P20020-4;P20020-5;P20020-6	Isoform of P20020, Calcium-transporting ATPase...	4	1	FALSE	FALSE	FALSE	FALSE		+				2.30285	2.29365	0.349265	2.85586e-14	1.3051	1.34869	0.666915	0.0240149	-1.30182	-1.29591	0.527032	0.0140389	-0.299355	-0.350952	0.342721	0.314765	-0.975758	-0.944962	0.70842	0.206284
OFD1	O75665;O75665-3;A0A0A0MS89;A6NF31	Isoform of O75665, Oral-facial-digital syndrome 1 protein...	4	4	FALSE	FALSE	FALSE	FALSE						2.28525	2.15696	0.888853	0.0199613	2.45727	2.36791	0.881269	0.0154811	0.68786	0.723345	0.644332	0.213914	0.498902	0.512393	0.447364	0.279231	0.0235997	0.210951	0.613535	0.795934
NDUFA6	P56556;A0A2Y9D025;R4GN43	Isoform of P56556, Complex I-B14...	2	2	FALSE	FALSE	FALSE	FALSE		+	+			2.09112	2.12945	0.523078	9.45895e-05	2.52033	2.61079	0.684357	2.02337e-06	0.352895	0.386312	0.334706	0.236629	-0.004605	-0.0950223	0.452529	0.945593	0.28383	0.481335	0.615177	0.379164
RPS6KA3	P51812;A0A2R8Y603;A0A2R8YGB7;B1AXG1;B1AXG2;B4DG22;B7ZB17	Isoform of P51812, Non-specific serine/threonine protein kinase...	6	2	FALSE	FALSE	FALSE	FALSE						1.71943	1.71232	0.339901	0.000304925	1.65031	1.63077	0.408189	0.00134503	0.00766	-0.000186541	0.23275	0.961493	0.03448	0.0813618	0.193145	0.708636	-0.0160338	-0.0815483	0.252458	0.79494
ACAA2	P42765;A0A0B4J2A4;K7EME0	3-ketoacyl-CoA thiolase, mitochondrial...	6	6	FALSE	FALSE	FALSE	FALSE		+	+			4.6509	4.59099	0.626629	1.95323e-22	5.10919	5.22947	1.03363	1.84414e-16	1.28455	1.28078	0.428743	0.00671342	0.722	0.642298	0.616311	0.347663	0.331392	0.638483	0.805425	0.46881
SEPTIN11	Q9NVA2;Q9NVA2-2;D6R9Y6;D6RDP1;D6RDU5;D6RER5;D6RGI3;H0Y961;H0Y9G8	Isoform of Q9NVA2, Septin...	5	4	FALSE	FALSE	FALSE	FALSE						1.06378	1.06449	0.245767	1.25008e-05	1.14328	1.15251	0.298804	0.000939968	0.058	0.0913571	0.271332	0.752119	0.001	0.00333942	0.155239	0.976705	0.0199361	0.0880176	0.268219	0.782006
JPT1	Q9UK76;Q9UK76-2;Q9UK76-3;J3KSH8;J3KT51	Isoform of Q9UK76, Jupiter microtubule associated homolog 1...	1	1	FALSE	FALSE	FALSE	FALSE						0.052505	0.314571	0.978541	0.788348	0.314895	0.646534	1.20529	0.613916	2.46578	2.66766	2.10768	0.187812	2.00311	2.33569	2.12554	0.269364	0.036298	0.331963	0.879464	0.756655
DSP	P15924;P15924-2;P15924-3	Desmoplakin...	68	68	FALSE	FALSE	FALSE	FALSE	+					0.64011	0.640002	0.0400245	2e-30	1.7731	1.77339	0.0548655	2e-30	0.634445	0.634351	0.0471405	2e-30	-0.499005	-0.499033	0.0404252	2e-30	1.13381	1.13338	0.0682437	2e-30
U2SURP	O15042;O15042-2;O15042-3;C9J5L1;C9JDJ7;E7ET15;E7EW00;H0Y8D9;H7C4V2	Isoform of O15042, U2 snRNP-associated SURP motif-containing protein...	10	10	FALSE	FALSE	FALSE	FALSE						0.941865	0.93345	0.180756	0.000839756	0.16828	0.172518	0.536997	0.770735	-0.942845	-0.966775	0.48278	0.0118311	-0.179015	-0.205843	0.194963	0.286561	-0.767952	-0.760932	0.570602	0.190283
YIPF5	Q969M3;Q969M3-2;Q969M3-3;E5RGR9;E5RHH4	Isoform of Q969M3, Protein YIPF5...	2	2	FALSE	FALSE	FALSE	FALSE		+	+			2.96563	2.96456	0.245913	2e-30	2.77303	2.75415	0.312486	1.71335e-23	-0.330935	-0.357055	0.277031	0.165103	-0.10694	-0.146647	0.198606	0.474212	-0.108993	-0.210408	0.306401	0.521057
EIF3A	Q14152;Q14152-2	Eukaryotic translation initiation factor 3 subunit A...	47	47	FALSE	FALSE	FALSE	FALSE						1.06969	1.06979	0.0435705	2e-30	0.71564	0.714523	0.0740988	2.14012e-26	-0.601267	-0.601753	0.0645156	3.64523e-26	-0.246575	-0.246486	0.0464701	1.09081e-12	-0.354695	-0.355267	0.0861576	5.85037e-05
DYNC1H1	Q14204;A0A2R8Y5T0;A0A2R8Y6H2;A0A2R8Y706;A0A2R8YFZ7;A0A2R8YGC7;A0A7P0T7V5;A0A7P0T825;A0A7P0T8N2;A0A7P0T8W5;A0A7P0T916;A0A7P0T934;A0A7P0T942;A0A7P0T990;A0A7P0T9C4;A0A7P0T9F1;A0A7P0T9K2;A0A7P0T9R4;A0A7P0T9S3;A0A7P0T9Y3;A0A7P0TA13;A0A7P0TAF3;A0A7P0TAM4;A0A7P0TAS7;A0A7P0TAV5;A0A7P0TAW9;A0A7P0TB64;A0A7P0TB75;A0A7P0TB96;A0A7P0TBC9;A0A7P0TBJ7	Cytoplasmic dynein 1 heavy chain 1...	49	49	FALSE	FALSE	FALSE	FALSE						1.21525	1.21901	0.0715998	2e-30	1.40475	1.40743	0.0886246	2e-30	0.04519	0.0461028	0.0709107	0.530819	-0.147395	-0.14232	0.0803426	0.0926513	0.19098	0.188423	0.117978	0.116433
ITGB6	P18564;P18564-2;A0A087WXP3;E9PEE8	Integrin beta-6...	1	1	FALSE	FALSE	FALSE	FALSE		+	+			4.27945	4.27494	0.30474	2e-30	4.02716	4.02324	0.320914	2e-30	-0.485324	-0.47601	0.299736	0.0749811	-0.149565	-0.224311	0.26715	0.356049	-0.122372	-0.251699	0.34231	0.520872
HLA-C	A0A140T912;A0A140T930;A0A140T937;A0A1W2PP77;A0A1W2PRZ0;O78179	Isoform of P10321, HLA class I histocompatibility antigen, C alpha chain	3	1	FALSE	FALSE	FALSE	FALSE						3.06263	3.12833	2.35914	0.187504	2.92195	2.99511	2.4747	0.236739	-0.801805	-1.48732	1.98216	0.471031	-0.546245	-1.3541	1.8901	0.500203	-0.00635157	-0.133226	0.783095	0.905711
PPP1CB	P62140;C9J9S3;C9JP48	Isoform of P62140, Serine/threonine-protein phosphatase (Fragment)...	3	1	FALSE	FALSE	FALSE	FALSE						0.17964	0.20799	0.205399	0.313001	0.20581	0.223735	0.287792	0.412021	-0.229015	-0.237751	0.243363	0.313763	-0.23551	-0.253496	0.215172	0.227086	0.000815634	0.0157449	0.24622	0.970146
	REV__D6RDX3		1	1	TRUE	FALSE	FALSE	FALSE						0.816955	0.85637	0.806362	0.313223	0.54573	0.600948	0.927767	0.518394	-0.773185	-0.841879	0.843075	0.323492	-0.441585	-0.586457	0.722891	0.456918	-0.0376018	-0.255422	0.653625	0.740226
CSRP1	P21291;E9PND2;E9PP21;E9PS42	Cysteine and glycine-rich protein 1...	3	3	FALSE	FALSE	FALSE	FALSE		+	+			2.26482	2.26411	0.180734	2e-30	2.93356	2.92121	0.380068	1.69052e-17	0.648768	0.638035	0.327582	0.0494267	-0.004645	-0.0190613	0.151942	0.914502	0.665014	0.657096	0.387422	0.0902173
SPTAN1	Q13813;Q13813-2;Q13813-3;A0A0D9SF54;A0A0D9SFF6;A0A0D9SGF6;A0A1B0GTB7;A0A1B0GUH3	Isoform of Q13813, Spectrin alpha chain, non-erythrocytic 1...	13	13	FALSE	FALSE	FALSE	FALSE						1.06823	1.07162	0.166072	2.06726e-12	1.10475	1.10874	0.181358	1.26902e-12	-0.58516	-0.582335	0.155308	0.000631846	-0.62181	-0.619455	0.16546	0.00440549	0.00792184	0.0371198	0.172802	0.846418
PROSER2	Q86WR7;D3DRR9	Isoform of Q86WR7, Chromosome 10 open reading frame 47...	1	1	FALSE	FALSE	FALSE	FALSE						-0.012015	-0.0396903	0.163895	0.837403	0.101905	0.169944	0.329345	0.652065	-0.29193	-0.276865	0.304136	0.355895	-0.487715	-0.486499	0.247477	0.0458049	0.0909845	0.209635	0.33231	0.557639
BTAF1	O14981;A0A0A0MTH9	Isoform of O14981, TATA-binding protein-associated factor 172...	1	1	FALSE	FALSE	FALSE	FALSE						0.70783	1.42494	1.83069	0.462529	0.708605	1.31848	1.96964	0.534468	-0.4453	-0.973029	1.62656	0.584336	-0.239565	-0.866571	1.49503	0.601913	-0.00597355	-0.106458	0.739941	0.925428
TUFM	P49411;H3BNU3	Elongation factor Tu, mitochondrial...	19	19	FALSE	FALSE	FALSE	FALSE		+	+			3.11658	3.11997	0.135607	2e-30	3.93693	3.94369	0.178613	2e-30	0.7104	0.711004	0.0943739	8.75671e-19	-0.08525	-0.112714	0.156076	0.477628	0.800293	0.823718	0.207109	0.00133057
CAP1	Q01518;Q01518-2;Q5T0R1;Q5T0R2;Q5T0R3;Q5T0R4;Q5T0R5;Q5T0R6;Q5T0R7;Q5T0R8;Q5T0R9;Q5T0S3	Adenylyl cyclase-associated protein 1...	5	5	FALSE	FALSE	FALSE	FALSE						0.334485	0.330723	0.196042	0.0925212	0.23478	0.220847	0.257885	0.366595	-0.36671	-0.383239	0.224605	0.0615933	-0.2773	-0.273363	0.160172	0.0935636	-0.0351242	-0.109876	0.23747	0.686459
LDHB	P07195;A0A5F9ZHM4;A8MW50;C9J7H8;F5H793;A0A3B3IS95	Isoform of P07195, L-lactate dehydrogenase...	11	10	FALSE	FALSE	FALSE	FALSE		+	+			2.0329	2.03385	0.0832596	2e-30	2.20117	2.20774	0.12721	2e-30	0.85437	0.859215	0.102074	1.30126e-24	0.68946	0.685329	0.0931678	7.13414e-21	0.157406	0.173886	0.153097	0.252469
ZFYVE27	Q5T4F4;Q5T4F4-2;Q5T4F4-3;Q5T4F4-4;Q5T4F4-5;Q5T4F4-6;Q5T4F4-7;Q5T4F4-8	Isoform of Q5T4F4, Protrudin...	3	3	FALSE	FALSE	FALSE	FALSE		+	+			3.19889	3.20213	0.246872	2e-30	3.11899	3.11155	0.298691	2e-30	-0.247225	-0.265496	0.243458	0.258027	-0.13963	-0.174915	0.209715	0.420952	-0.0250139	-0.0905816	0.245436	0.742438
LSG1	Q9H089;H7C2X7	Isoform of Q9H089, Large subunit GTPase 1 homolog (Fragment)...	6	6	FALSE	FALSE	FALSE	FALSE						1.91929	1.92299	0.160027	2e-30	1.98816	1.99712	0.182816	2e-30	0.086305	0.0998005	0.137587	0.479345	0.01017	0.025671	0.121193	0.830279	0.0303569	0.0741294	0.15773	0.658709
EIF3H	O15372;A0A087WZK9;B3KS98;E5RFH0;E5RFW7;E5RGU4;E5RH59;E5RHC7;E5RJT0	Eukaryotic translation initiation factor 3 subunit H...	9	9	FALSE	FALSE	FALSE	FALSE						0.504895	0.507365	0.113223	0.000144866	0.42926	0.403153	0.202795	0.0890431	-0.54702	-0.572358	0.190389	0.00071552	-0.468865	-0.468145	0.119346	0.000466613	-0.0391987	-0.104213	0.203567	0.646206
PRB3	Q04118;A0A0G2JNB4;A0A0G2JPD0;F5H7C1	Basic salivary proline-rich protein 3...	1	1	FALSE	FALSE	FALSE	FALSE						-0.207715	-0.88055	1.58713	0.625514	-0.41655	-1.01712	1.72707	0.590207	0.50131	1.05251	1.84039	0.596966	0.490965	1.18908	1.68519	0.510596	-0.0072501	-0.136567	0.761623	0.89797
CDKN2AIPNL	Q96HQ2;Q96HQ2-2	CDKN2AIP N-terminal-like protein...	1	1	FALSE	FALSE	FALSE	FALSE						0.01996	0.0944491	0.413559	0.845744	0.05262	0.111545	0.627816	0.861059	-0.08108	-0.145272	0.619707	0.813934	-0.04165	-0.162368	0.466731	0.771609	0.000820444	0.0170959	0.485285	0.973821
RFT1	Q96AA3;B5MDE0;C9JP01	Isoform of Q96AA3, Protein RFT1 homolog...	4	4	FALSE	FALSE	FALSE	FALSE		+	+			4.31184	4.31721	0.209206	2e-30	4.14917	4.14046	0.235387	2e-30	-0.482555	-0.4863	0.194758	0.010165	-0.319885	-0.309546	0.209206	0.162383	-0.0929278	-0.176754	0.255062	0.527632
ALDH4A1	P30038;P30038-2;P30038-3;Q5TF55	Delta-1-pyrroline-5-carboxylate dehydrogenase, mitochondrial...	1	1	FALSE	FALSE	FALSE	FALSE						1.59616	1.57462	0.987866	0.111003	1.69318	1.67277	0.89472	0.0632201	0.04364	0.100962	0.780814	0.89846	-7e-05	0.00281288	0.675092	0.997431	0.00828876	0.0981494	0.521483	0.894029
ARPC1B	O15143;C9JEY1;C9K057;A0A1W2PNV4	Actin-related protein 2/3 complex subunit 1B...	1	1	FALSE	FALSE	FALSE	FALSE						0.580435	0.573727	0.386414	0.143875	0.542975	0.538306	0.409078	0.197363	-0.39659	-0.406731	0.321702	0.201835	-0.356765	-0.37131	0.300774	0.224129	-0.00422657	-0.0354201	0.247414	0.911837
MCFD2	Q8NI22;Q8NI22-2;Q8NI22-3;A0A3B3IU18;H7BZ18	Isoform of Q8NI22, Multiple coagulation factor deficiency protein 2...	3	3	FALSE	FALSE	FALSE	FALSE		+	+			5.31813	5.32867	1.5261	3.09513e-07	5.82672	5.8383	1.79209	2.51179e-05	1.37923	1.37352	0.693806	0.0403001	0.83957	0.86389	0.790248	0.2922	0.134386	0.509633	0.874142	0.604792
NCSTN	Q92542;Q92542-2;H0Y3Z4;H0Y6T7;Q5T205	Isoform of Q92542, Nicastrin...	1	1	FALSE	FALSE	FALSE	FALSE						2.76912	2.88315	2.27451	0.206896	2.63873	2.73717	2.3979	0.264566	-0.83869	-1.48971	1.98437	0.475247	-0.551355	-1.34373	1.89118	0.509533	-0.00706169	-0.145984	0.802991	0.901508
PRPF40A	O75400;O75400-2;O75400-3;A0A7N4I394;F5H578;H0YG38;H7C2N3	Isoform of O75400, Pre-mRNA-processing factor 40 homolog A...	8	8	FALSE	FALSE	FALSE	FALSE						0.71062	0.715032	0.162329	5.34652e-05	0.578595	0.567543	0.194857	0.0115858	-0.125125	-0.146742	0.169164	0.375213	-0.001185	0.000746991	0.126853	0.963064	-0.089955	-0.147489	0.20045	0.466488
POLR1B	Q9H9Y6;Q9H9Y6-2;Q9H9Y6-3;H7C0D9;Q9H9Y6-4;Q9H9Y6-5	DNA-directed RNA polymerase I subunit RPA2...	3	3	FALSE	FALSE	FALSE	FALSE						0.663505	0.657466	0.346354	0.0612332	0.630945	0.613958	0.465209	0.173292	-0.03339	-0.0628638	0.310314	0.857083	-0.00308	-0.0193552	0.215512	0.93885	-0.00596309	-0.0435086	0.297715	0.897499
EIF4B	P23588;P23588-2;E7EX17;F8VP89;F8VRU1;F8VSC7;F8VX11;F8VYE9;F8W0K0	Eukaryotic translation initiation factor 4B...	16	16	FALSE	FALSE	FALSE	FALSE						0.73041	0.729214	0.0944206	3.70681e-20	0.696165	0.691253	0.113011	3.50828e-14	-0.05411	-0.0666708	0.107261	0.517678	-0.01638	-0.0287097	0.0624819	0.669887	-0.0137628	-0.0379612	0.108844	0.747447
MTX2	O75431;O75431-2;C9JAZ1;C9JNK6	Isoform of O75431, Metaxin-2...	4	4	FALSE	FALSE	FALSE	FALSE		+	+			3.39529	3.43086	0.856289	7.14303e-12	3.58627	3.619	0.760612	7.3852e-14	1.14505	1.14673	0.405912	0.00375481	1.0002	0.958593	0.630267	0.145107	0.0322023	0.188136	0.550852	0.766645
PARP2	Q9UGN5;Q9UGN5-2;G3V167;H0YH02	Isoform of Q9UGN5, Poly [ADP-ribose] polymerase...	4	4	FALSE	FALSE	FALSE	FALSE				-		1.41389	1.40893	0.213622	8.5437e-10	1.1441	1.00004	0.571075	0.142954	-1.6324	-1.66323	0.306605	7.17329e-14	-1.32622	-1.25434	0.401387	0.0189813	-0.19231	-0.408886	0.577447	0.47044
DCP1A	Q9NPI6;Q9NPI6-2	Isoform of Q9NPI6, mRNA-decapping enzyme 1A...	1	1	FALSE	FALSE	FALSE	FALSE						1.13522	1.1327	0.225908	7.55966e-10	0.566	0.54533	0.399378	0.193752	-0.7384	-0.751495	0.374954	0.0311255	-0.108555	-0.164122	0.226963	0.505941	-0.571839	-0.587373	0.456218	0.199295
SYVN1	Q86TM6;Q86TM6-2;Q86TM6-3;E9PK19;E9PMA1;E9PN88;H0YCR6	E3 ubiquitin-protein ligase synoviolin...	5	5	FALSE	FALSE	FALSE	FALSE		+	+			4.15177	4.16847	0.280285	2e-30	4.49102	4.50536	0.332767	2e-30	0.552694	0.555682	0.204391	0.00578552	0.186805	0.218784	0.257831	0.421449	0.299045	0.336898	0.333459	0.335838
UTP15	Q8TED0;Q8TED0-2;Q8TED0-3;H0Y8P4	Isoform of Q8TED0, U3 small nucleolar RNA-associated protein 15 homolog...	4	4	FALSE	FALSE	FALSE	FALSE						0.553445	0.545539	0.301176	0.0746759	0.145785	0.113335	0.444056	0.746386	-0.940885	-0.969685	0.407924	0.00786017	-0.534635	-0.537482	0.365667	0.136835	-0.275042	-0.432204	0.510419	0.415594
ERGIC1	Q969X5;Q969X5-2;Q969X5-3;F2Z2U2;F2Z3Q5	Endoplasmic reticulum-Golgi intermediate compartment protein 1...	10	10	FALSE	FALSE	FALSE	FALSE		+	+			3.52336	3.52268	0.093234	2e-30	3.57856	3.58443	0.116513	2e-30	-0.0274175	-0.0265687	0.0854253	0.723404	-0.07717	-0.0883155	0.0862749	0.29459	0.0277073	0.0617467	0.11563	0.635828
STAT1	P42224;P42224-2;A0A669KB17;A0A669KB52;A0A669KB53;A0A669KB56;A0A669KB68;A0A669KB75;A0A669KBA4;A0A669KBI6;D2KFR9;E7ENM1;E7EPD2;J3KPM9	Isoform of P42224, Signal transducer and activator of transcription...	6	6	FALSE	FALSE	FALSE	FALSE						0.92812	0.926778	0.192586	1.26628e-11	1.10837	1.13818	0.277201	7.25005e-13	0.232905	0.273948	0.265633	0.28104	0.031715	0.0625481	0.148728	0.693173	0.117786	0.2114	0.287519	0.484208
APEX1	P27695;A0A0C4DGK8;G3V3C7;G3V3M6;G3V5D9;G3V5Q1	DNA-(apurinic or apyrimidinic site) endonuclease...	2	2	FALSE	FALSE	FALSE	FALSE						1.05443	1.03947	0.371248	0.0144798	1.14155	1.14939	0.477888	0.0230457	0.10765	0.162694	0.430864	0.700154	0.01176	0.0527757	0.343162	0.882119	0.0179622	0.109918	0.379347	0.80623
IFIT5	Q13325;Q13325-2;A0A7P0T9H9;A0A7P0TB01;A0A7P0TBP9;A0A7P0Z4E6	Interferon-induced protein with tetratricopeptide repeats 5...	3	3	FALSE	FALSE	FALSE	FALSE						0.46812	0.467714	0.324653	0.153174	0.177605	0.162632	0.410316	0.66162	-0.909645	-0.935594	0.366103	0.00637217	-0.64773	-0.630513	0.310349	0.051939	-0.139236	-0.305081	0.438143	0.507689
CLCC1	Q96S66;Q96S66-2;Q96S66-3;A0A6Q8PEZ7;A0A6Q8PF11;A0A6Q8PF97;A0A6Q8PFF7;A0A6Q8PFH1;A0A6Q8PFT6;A0A6Q8PG14;A0A6Q8PG30;A0A6Q8PG68;A0A6Q8PG75;A0A6Q8PGA4;A0A6Q8PHQ1;Q5T1P5;Q96S66-4	Chloride channel CLIC-like protein 1...	11	11	FALSE	FALSE	FALSE	FALSE		+	+			3.76708	3.76079	0.182844	2e-30	3.85086	3.86267	0.182285	2e-30	0.02948	0.0373836	0.102506	0.741343	-0.021225	-0.0644942	0.152006	0.721061	0.0418477	0.101878	0.183993	0.587041
ITGAV	P06756;P06756-2;P06756-3;H7BZG1	Integrin alpha-V...	6	6	FALSE	FALSE	FALSE	FALSE		+	+			2.66343	2.66315	0.178574	2e-30	2.50704	2.47087	0.303598	8.26998e-21	-0.595455	-0.60497	0.215057	0.00578774	-0.42856	-0.412685	0.22882	0.0929775	-0.0864734	-0.192285	0.300773	0.560473
DIDO1	Q9BTC0;Q9BTC0-1	Death-inducer obliterator 1...	3	3	FALSE	FALSE	FALSE	FALSE						0.77077	0.746335	0.353768	0.0546312	0.448805	0.378542	0.555031	0.445526	-0.348775	-0.46985	0.507855	0.286356	-0.05281	-0.102056	0.186524	0.615097	-0.166895	-0.367794	0.530872	0.49997
EIF3J	O75822;O75822-2;O75822-3;H0YLP3	Eukaryotic translation initiation factor 3 subunit J...	6	6	FALSE	FALSE	FALSE	FALSE						0.432965	0.430378	0.12671	0.00365839	0.45585	0.455494	0.134038	0.00188036	0.058085	0.0688639	0.118098	0.554283	0.02826	0.0437475	0.0752653	0.587367	0.0061469	0.0251163	0.119705	0.86392
SLC35B2	Q8TB61;Q8TB61-2;Q8TB61-3;Q8TB61-4;Q8TB61-5	Adenosine 3'-phospho 5'-phosphosulfate transporter 1...	2	2	FALSE	FALSE	FALSE	FALSE						0.599515	0.591682	0.280895	0.0413851	0.55847	0.549974	0.306025	0.0825905	-0.025775	-0.0428073	0.214306	0.862542	-0.00015	-0.00109851	0.16056	0.990128	-0.00701263	-0.0417088	0.213306	0.869891
DNAJC21	Q5F1R6;Q5F1R6-2;Q5F1R6-3;A0A2R8Y4N5;A0A2R8Y4Q0;A0A2R8Y534	DnaJ homolog subfamily C member 21...	2	2	FALSE	FALSE	FALSE	FALSE						0.02891	0.0818549	0.240085	0.767918	0.09156	0.13809	0.325173	0.693626	0.03273	0.0568446	0.243119	0.834769	5e-05	0.000609586	0.150994	0.999411	0.0102904	0.056235	0.241225	0.850361
PUM2	Q8TB72;Q8TB72-2;Q8TB72-3;A0A0C4DG68;Q8TB72-4	Isoform of Q8TB72, Pumilio homolog 2...	11	7	FALSE	FALSE	FALSE	FALSE						0.70047	0.700576	0.103589	4.30555e-19	0.64859	0.634842	0.147756	0.000865234	-0.74219	-0.749488	0.112522	9.83731e-18	-0.690395	-0.683753	0.108914	6.31626e-15	-0.0231983	-0.0657344	0.149899	0.701428
NCOR2	Q9Y618;Q9Y618-2;A0A384DVL6;C9J0Q5;C9J7T7;C9JE98;C9JQE8;H7C0P3;H7C184;H7C1J7;Q9Y618-4;Q9Y618-5	Isoform of Q9Y618, Nuclear receptor corepressor 2...	23	23	FALSE	FALSE	FALSE	FALSE						0.619395	0.609187	0.134067	1.50917e-12	0.31615	0.318569	0.165344	0.055493	-0.697445	-0.699385	0.145925	2.10348e-12	-0.40545	-0.408766	0.144006	0.00384382	-0.286865	-0.290619	0.217736	0.180321
JPT2	Q9H910;Q9H910-2;Q9H910-3;A6NGP5;H3BU16	Isoform of Q9H910, Jupiter microtubule associated homolog 2...	1	1	FALSE	FALSE	FALSE	FALSE						1.53205	1.52912	0.46398	0.00394852	1.62387	1.62703	0.480316	0.00233345	0.09142	0.12497	0.256065	0.6384	0.006895	0.027059	0.187218	0.892651	0.0266223	0.0979111	0.252953	0.737214
ADD1	P35611;P35611-2;P35611-3;A0A0A0MSR2;D6RAH3;D6RF25;D6RJE2;E7ENY0;E7EV99;H0Y9H2;H0YG19;P35611-4;P35611-5;P35611-6	Alpha-adducin...	3	3	FALSE	FALSE	FALSE	FALSE						0.44142	0.426568	0.320144	0.208821	0.704735	0.701711	0.269551	0.0128048	0.00011	0.00940333	0.256086	0.997204	-0.225605	-0.26574	0.271947	0.342026	0.159541	0.275143	0.348542	0.45878
OSBPL8	Q9BZF1;Q9BZF1-2;Q9BZF1-3;F8VQX7;F8VUA7;F8VVD3;F8VVE7;F8VZ43	Isoform of Q9BZF1, Oxysterol-binding protein (Fragment)...	7	7	FALSE	FALSE	FALSE	FALSE		+	+			3.0651	3.0692	0.198575	2e-30	3.17439	3.20322	0.279432	2e-30	-0.24865	-0.246254	0.160846	0.126492	-0.354335	-0.38027	0.232606	0.0548293	0.0398978	0.134017	0.277797	0.682638
ARHGEF1	Q92888;Q92888-2;Q92888-3;M0QYC1;M0QYS3;M0QZH8;M0QZR4;M0R2C7;M0R3H5;Q92888-4	Isoform of Q92888, Rho guanine nucleotide exchange factor 1...	4	4	FALSE	FALSE	FALSE	FALSE						1.19273	1.19698	0.303318	0.00118938	1.26486	1.26062	0.336163	0.00229426	0.201045	0.219584	0.265027	0.3973	0.101065	0.155946	0.225389	0.507546	0.0135943	0.0636382	0.264032	0.823652
TMA7;hCG_2014768	Q9Y2S6;A0A024R1R8	Coiled-coil domain-containing protein 72...	1	1	FALSE	FALSE	FALSE	FALSE						0.21245	0.25204	0.255594	0.327877	0.70581	0.729623	0.396187	0.0427315	-0.29101	-0.275523	0.332541	0.422898	-0.75082	-0.753106	0.288661	0.00898448	0.401726	0.477583	0.465399	0.312005
ME2;ME3	P23368;P23368-2;Q16798;Q16798-2;A0A1W2PPH1;A0A1W2PQ37;A0A1W2PQF8;A0A1W2PQH3;A0A1W2PQH4;A0A1W2PQT3;A0A1W2PQY8;A0A1W2PR68;A0A1W2PRH1;A0A1W2PRS2;A0A1W2PRY9;E9PMB9;Q6TCH8	Isoform of P23368, Malic enzyme...	3	3	FALSE	FALSE	FALSE	FALSE						0.334935	0.507336	0.636304	0.368886	0.497675	0.711429	0.894407	0.326893	0.020805	0.0613307	0.373478	0.917849	-0.02781	-0.142762	0.47575	0.782046	0.0249375	0.204093	0.646077	0.776738
RAB39A;RAB6A;RAB6B;RAB6D	P20340;Q14964;Q9NRW1;P20340-2;Q53S08;Q9NRW1-2;P20340-3;C9JU14;F5GX61;F5H3K7;J3KR73;P20340-4;C9J0I2;C9JB90	Isoform of P20340, Ras-related protein Rab-6A...	10	10	FALSE	FALSE	FALSE	FALSE		+				2.02928	2.03185	0.108713	2e-30	1.744	1.74287	0.152458	2e-30	0.017071	0.0124751	0.128545	0.904225	0.30152	0.301459	0.121936	0.0107569	-0.286764	-0.288984	0.198707	0.142021
TMEM63A	O94886;X6RI56	CSC1-like protein 1...	1	1	FALSE	FALSE	FALSE	FALSE					+	-2.2485	-2.57986	1.61697	0.0637044	-2.34947	-2.56775	1.41236	0.0349176	3.18656	3.27702	1.06876	0.00396373	3.22555	3.26491	0.790291	0.000281159	-0.000355504	0.0121052	0.72971	0.996508
CPS1	P31327;P31327-2;P31327-3;A0A669KBF2;Q5R211	Carbamoyl-phosphate synthase [ammonia], mitochondrial...	16	15	FALSE	FALSE	FALSE	FALSE		+	+			2.79144	2.7472	0.454922	2.92529e-18	2.57228	2.52501	0.516426	4.70675e-12	0.198155	0.191957	0.210661	0.358616	0.325785	0.414146	0.407946	0.218784	-0.0376061	-0.222189	0.480046	0.731775
PDLIM5	Q96HC4;A0A0D9SFR4;H0Y8Y3;Q96HC4-4;Q96HC4-7	Isoform of Q96HC4, PDZ and LIM domain protein 5...	3	3	FALSE	FALSE	FALSE	FALSE						1.10005	1.09753	0.185393	9.83598e-16	1.206	1.23128	0.259494	1.86069e-12	-0.138225	-0.132792	0.207984	0.488206	-0.24969	-0.266545	0.207801	0.1761	0.0428906	0.133753	0.264861	0.653049
LSS	P48449;P48449-2;P48449-3;A0A0G2JQD0;A0A0G2JS81;C9J315;H7C3A5	Isoform of P48449, Lanosterol synthase...	11	11	FALSE	FALSE	FALSE	FALSE		+	+			3.81182	3.83668	0.344338	2e-30	3.96175	3.99285	0.395206	2e-30	0.241895	0.252085	0.190546	0.173879	0.058625	0.0959134	0.214472	0.632799	0.0846647	0.156172	0.254137	0.540747
RPS19	P39019;A0A075B6E2;M0QYF7;M0R140;M0R2L9	40S ribosomal protein S19...	9	9	FALSE	FALSE	FALSE	FALSE						0.943918	0.943812	0.0769541	2e-30	0.920979	0.917478	0.094042	6.25469e-27	-0.163756	-0.16659	0.0826939	0.0374403	-0.141885	-0.140256	0.0751962	0.0661058	-0.00824817	-0.0263334	0.0964019	0.811402
PPHLN1	Q8NEY8;Q8NEY8-2;Q8NEY8-3;B7Z8L1;F8W0Q9;F8W6A0;F8WF16;Q8NEY8-5;Q8NEY8-6;Q8NEY8-8;Q8NEY8-9	Isoform of Q8NEY8, Periphilin-1...	3	3	FALSE	FALSE	FALSE	FALSE						0.380755	0.399266	0.317152	0.201138	0.292385	0.297081	0.361476	0.383515	-0.03868	-0.0781775	0.330189	0.848532	0.00475	0.0240078	0.220668	0.923933	-0.0190738	-0.102185	0.308591	0.791455
SPECC1L;SPECC1L-ADORA2A	Q69YQ0;Q69YQ0-2;A0A494C1J1;C9J8U1;F8WAN1	Cytospin-A...	1	1	FALSE	FALSE	FALSE	FALSE						-0.12961	-0.642962	1.35146	0.694034	-0.263685	-0.705105	1.48415	0.680406	-0.42808	-0.928949	1.54562	0.581516	-0.26478	-0.866806	1.4149	0.582524	-0.00257411	-0.0621429	0.696627	0.95199
PPP1R12A	O14974;O14974-2;O14974-3;A0A3B3ISH4;F8VZN8;H0YHI8;H0YIS4;O14974-4;O14974-5	Isoform of O14974, Protein phosphatase 1 regulatory subunit 12A...	2	2	FALSE	FALSE	FALSE	FALSE						0.76021	0.738332	0.346896	0.0513429	0.723805	0.706011	0.398394	0.0918109	-0.137685	-0.167993	0.278724	0.5179	-0.09101	-0.135672	0.190617	0.4968	-0.00515588	-0.032321	0.263601	0.908786
GRAMD4	Q6IC98	GRAM domain-containing protein 4	1	1	FALSE	FALSE	FALSE	FALSE						4.22923	3.99747	2.50098	0.124302	4.10792	3.87455	2.62792	0.164507	-0.465705	-0.703338	0.815034	0.406999	-0.286265	-0.580423	0.786625	0.501404	-0.0122583	-0.122915	0.546291	0.830165
CPSF6	Q16630;Q16630-2;Q16630-3;A0A3B3ISW1;F8W084;F8WJN3	Cleavage and polyadenylation specificity factor subunit 6...	15	15	FALSE	FALSE	FALSE	FALSE						0.954164	0.955056	0.0604852	2e-30	0.900223	0.893799	0.0840332	2e-30	-0.288255	-0.293051	0.0708865	6.98606e-10	-0.23398	-0.231794	0.0612357	0.000730931	-0.0377685	-0.0612577	0.091994	0.525603
DNM1L	O00429;O00429-2;O00429-3;B4DPZ9;F8VUJ9;F8W1W3;O00429-4;O00429-5;O00429-6;O00429-7;O00429-8;O00429-9	Dynamin-1-like protein...	4	4	FALSE	FALSE	FALSE	FALSE						1.34045	1.34251	0.370552	0.0013974	1.28181	1.27021	0.461939	0.0176379	-0.1104	-0.16205	0.36031	0.656427	-0.03472	-0.0897459	0.247576	0.740332	-0.0114157	-0.072304	0.310534	0.849495
CRTAP	O75718;C9JP16	Cartilage-associated protein...	5	5	FALSE	FALSE	FALSE	FALSE		+	+			3.4388	3.46511	0.375498	1.19622e-27	2.94871	2.94926	0.519142	1.94113e-17	-0.79806	-0.804587	0.244577	0.00143918	-0.240295	-0.288738	0.372679	0.471464	-0.496239	-0.515849	0.482701	0.320072
TMCO1	Q9UM00;Q9UM00-1;Q9UM00-2;A0A0D9SEL8;J3KS45;J3KTQ7;J3QQY2	Calcium load-activated calcium channel...	4	4	FALSE	FALSE	FALSE	FALSE		+	+			4.5087	4.50379	0.32733	2e-30	4.58693	4.59637	0.262658	2e-30	0.875934	0.876417	0.151665	3.63093e-15	0.81557	0.783833	0.299902	0.0324137	0.0166885	0.0925841	0.301696	0.803132
DCBLD2	Q96PD2;Q96PD2-2	Discoidin, CUB and LCCL domain-containing protein 2...	3	3	FALSE	FALSE	FALSE	FALSE						1.89492	1.96659	0.604706	2.66457e-05	1.46559	1.43497	0.915296	0.11718	-1.09083	-1.11415	0.439445	0.00747757	-0.575435	-0.582527	0.586573	0.349441	-0.27751	-0.53162	0.710692	0.493161
SARS2	Q9NP81;B4DJM9;M0QWZ7;M0R2C6	Isoform of Q9NP81, Serine--tRNA ligase, mitochondrial...	1	1	FALSE	FALSE	FALSE	FALSE						0.34737	0.519592	0.628173	0.410644	0.448855	0.582208	0.69251	0.390249	0.03024	0.0494535	0.314878	0.879875	-0.00027	-0.0131623	0.310991	0.991454	0.00682053	0.0626157	0.346172	0.885574
HLA-A;HLA-H	P04439;P04439-2;A0A0G2JI36;A0A0G2JIF2;A0A0G2JL56;A0A1W2PQD0;A0A1W2PS24;A0A1W2PSE7;Q5SRN5;Q5SRN7;Q5SUL5;P01893	HLA class I histocompatibility antigen, A alpha chain...	3	1	FALSE	FALSE	FALSE	FALSE		+	+			3.4356	3.42138	0.347111	8.78872e-26	3.34145	3.29546	0.490299	1.75044e-15	-0.19503	-0.253297	0.35292	0.459414	-0.071285	-0.127377	0.224825	0.598	-0.0254718	-0.12592	0.333843	0.753154
PSMA6	P60900;P60900-2;P60900-3;G3V295;G3V3I1;G3V3U4;G3V5Z7	Isoform of P60900, Proteasome subunit alpha type...	2	2	FALSE	FALSE	FALSE	FALSE						0.07153	0.167694	0.340563	0.647305	0.079185	0.0630401	0.809771	0.817205	-4.49249	-4.35737	1.86907	0.028423	-4.38897	-4.25272	1.85282	0.0329253	-0.00529388	-0.104654	0.740694	0.930345
COPS2	P61201;P61201-2;B4DIH5;H0YKU5;H0YM03	COP9 signalosome complex subunit 2...	2	2	FALSE	FALSE	FALSE	FALSE						0.72096	0.914651	0.968817	0.309612	0.797025	0.915122	0.910787	0.270492	-0.003355	0.0297296	0.904636	0.993639	-0.000775	0.0292585	0.789266	0.986935	0.000764953	0.000471198	0.476941	0.981107
UTP6	Q9NYH9	U3 small nucleolar RNA-associated protein 6 homolog	4	4	FALSE	FALSE	FALSE	FALSE						0.78106	0.779272	0.27658	0.00665663	0.682745	0.655399	0.393882	0.115053	-0.915115	-0.918924	0.334893	0.00657248	-0.809085	-0.795051	0.380798	0.0452059	-0.0231496	-0.123873	0.362129	0.779282
NMD3	Q96D46;C9J0B9;C9JA08	60S ribosomal export protein NMD3...	2	2	FALSE	FALSE	FALSE	FALSE						1.05251	1.03629	0.285968	0.00263681	0.40959	0.399767	0.391708	0.314176	-0.53738	-0.550748	0.409048	0.171142	0.036405	0.0857775	0.218743	0.723258	-0.61773	-0.636525	0.481952	0.179469
WNK1	Q9H4A3;Q9H4A3-2;A0A6Q8PFM0;F5GWT4;F6UYG0;Q9H4A3-4;Q9H4A3-5;Q9H4A3-6;Q9H4A3-7	Isoform of Q9H4A3, Non-specific serine/threonine protein kinase...	10	10	FALSE	FALSE	FALSE	FALSE						0.900535	0.900701	0.0983391	5.59853e-25	0.85024	0.841336	0.133418	3.73039e-05	-0.17013	-0.179419	0.12564	0.125593	-0.11718	-0.120055	0.0932587	0.199195	-0.0226398	-0.0593644	0.134167	0.693018
MYL6;MYL6B	P14649;P60660;P60660-2;B7Z6Z4;F8VPF3;F8VXL3;F8VZU9;F8W180;F8W1I5;F8W1R7;G3V1V0;G3V1Y7;G8JLA2;H0YI43;J3KND3	Isoform of P14649, Myosin light chain 6B...	6	6	FALSE	FALSE	FALSE	FALSE						1.04499	1.04515	0.0919266	2e-30	0.99191	0.985037	0.124677	5.76453e-20	-0.18187	-0.188304	0.106868	0.0601013	-0.128205	-0.128192	0.0885759	0.149958	-0.0269827	-0.0601114	0.125946	0.666122
TRIM28	Q13263;Q13263-2;M0R0K9;M0R2I3;M0R3C0	Isoform of Q13263, Transcription intermediary factor 1-beta...	12	12	FALSE	FALSE	FALSE	FALSE						0.582625	0.583751	0.0947142	1.06842e-16	0.03817	0.0352268	0.160773	0.813422	-0.5147	-0.514889	0.147915	0.000798738	0.01793	0.033635	0.0826956	0.705947	-0.546566	-0.548524	0.182833	0.00346364
SPATA13	Q96N96;Q96N96-2;Q96N96-3;E9PFR9;J3KQJ8;Q96N96-4;Q96N96-5;Q96N96-6;A0A0A0MRY4	Isoform of Q96N96, Spermatogenesis-associated protein 13...	1	1	FALSE	FALSE	FALSE	FALSE						-0.02479	-0.154088	0.683037	0.850732	-0.087865	-0.241412	0.987867	0.828931	-0.54254	-1.04838	1.58977	0.542502	-0.33017	-0.961052	1.46844	0.551838	-0.00415993	-0.0873246	0.722998	0.926898
FNBP4	Q8N3X1;Q8N3X1-2;F5GXL1	Formin-binding protein 4...	4	4	FALSE	FALSE	FALSE	FALSE						0.02448	0.0910817	0.35377	0.818797	-0.004405	-0.0331372	0.44586	0.981266	-0.31514	-0.387591	0.46404	0.402158	-0.15283	-0.263373	0.338959	0.48236	-0.0205535	-0.124219	0.392124	0.799159
CLIP4	Q8N3C7;Q8N3C7-2;Q8N3C7-3;B5MCH3	CAP-Gly domain-containing linker protein 4...	1	1	FALSE	FALSE	FALSE	FALSE						0.768985	0.77148	0.531995	0.143784	0.71658	0.662033	0.9218	0.335934	-0.79888	-1.34825	1.76839	0.462548	-0.55801	-1.2388	1.66471	0.485319	-0.00497963	-0.109447	0.747644	0.917061
TXNDC15	Q96J42;Q96J42-2;D6RB48;D6RBD9;H0Y928;H0Y997	Isoform of Q96J42, Thioredoxin domain-containing protein 15...	3	3	FALSE	FALSE	FALSE	FALSE		+	+			4.56536	4.67561	1.28729	0.00031543	4.5839	4.70091	1.42234	0.000624335	0.04573	0.101859	0.47211	0.863777	0.012115	0.0765583	0.438829	0.888604	0.00146314	0.0253002	0.408619	0.963142
GET1;GET1-SH3BGR	O00258;O00258-2;B4DLW3;B7Z1T1;A0A096LNT6;A0A3B3ISA8;A0A3B3ISE9;A0A3B3ITX9;A0A3B3IUG4;H7BYE5;H7C384;C9JLV3	GET1-SH3BGR readthrough, Guided entry of tail-anchored proteins factor 1...	3	3	FALSE	FALSE	FALSE	FALSE						0.50897	0.973489	1.40144	0.296819	0.616235	1.07351	1.5026	0.352042	-0.75008	-0.75478	0.506297	0.130264	-0.767845	-0.854805	0.780643	0.198238	0.000881341	0.100025	0.692846	0.971045
DARS1	P14868;P14868-2;C9J7S3;C9JLC1;C9JQM9;H7BZ35;H7C278	Aspartate--tRNA ligase, cytoplasmic...	15	15	FALSE	FALSE	FALSE	FALSE						0.610325	0.609114	0.0836768	8.42074e-17	0.665595	0.67311	0.117158	4.65457e-05	-0.260315	-0.253811	0.106315	0.0335765	-0.31678	-0.317808	0.0868406	0.000169632	0.0303738	0.0639966	0.124396	0.640111
CHMP1A	Q9HD42;A0A6Q8PF35;A0A6Q8PFF9;A0A6Q8PFX8;A0A6Q8PG85;A0A6Q8PGM8;A0A6Q8PHU0;F5H875;F8VUA2;F8VVT7	Charged multivesicular body protein 1a...	2	2	FALSE	FALSE	FALSE	FALSE						0.859975	0.852842	0.225788	0.00174102	0.9958	1.01639	0.284169	9.65374e-05	-0.17631	-0.160341	0.247313	0.463812	-0.318715	-0.323893	0.206959	0.103994	0.059472	0.163553	0.304583	0.639559
CLU	P10909;P10909-2;P10909-3;E5RG36;E5RGB0;E5RH61;E5RJZ5;E7ERK6;E7ETB4;H0YAS8;H0YC35;H0YLK8;P10909-4;P10909-5;P10909-6	Clusterin...	5	5	FALSE	FALSE	FALSE	FALSE		+				2.95221	3.06288	0.62622	3.09185e-16	3.01333	3.0843	0.69694	0.00113998	-1.33502	-1.33188	0.723404	0.0636113	-1.40432	-1.3533	0.702152	0.0697845	0.00124715	0.0214159	0.470337	0.962568
TVP23B;TVP23C	Q9NYZ1;Q96ET8-3;C9JYS5;J3KS67;J3QL47;J3QL63;K7ENL4	Golgi apparatus membrane protein TVP23 homolog B...	1	1	FALSE	FALSE	FALSE	FALSE						0.33778	0.409327	0.428021	0.339661	0.395155	0.480014	0.605781	0.356511	-0.04491	-0.0742919	0.368226	0.844997	-0.03574	-0.144979	0.429264	0.756576	0.00365335	0.0706872	0.483011	0.922821
MSN	P26038	Moesin	18	14	FALSE	FALSE	FALSE	FALSE						1.42729	1.42678	0.0851473	2e-30	1.49371	1.5064	0.139649	2e-30	0.053855	0.0659607	0.101274	0.529225	-0.003315	-0.0136545	0.0776753	0.902492	0.0447068	0.0796151	0.130603	0.555926
RAPH1	Q70E73;Q70E73-2;Q70E73-3;C9J0R8;C9J164;C9JLG4;C9K0J5;Q70E73-4;Q70E73-5;Q70E73-6;Q70E73-7;Q70E73-8;Q70E73-9	Isoform of Q70E73, Ras association (RalGDS/AF-6) and pleckstrin homology domains 1...	2	2	FALSE	FALSE	FALSE	FALSE						0.142105	0.275958	0.451079	0.558184	0.28533	0.432588	0.758943	0.538257	0.018535	0.112537	0.709367	0.941839	-0.00836	-0.0440942	0.35446	0.91021	0.0133121	0.156631	0.643557	0.856884
CTNNB1	P35222;A0A2R8Y543;A0A2R8Y5A3;A0A2R8Y5C3;A0A2R8Y5Z1;A0A2R8Y6G0;A0A2R8Y750;A0A2R8Y7Z0;A0A2R8Y804;A0A2R8Y815;A0A2R8YCH5;B4DGU4	Catenin beta-1...	3	3	FALSE	FALSE	FALSE	FALSE		+		-		2.39227	2.39297	0.178583	2e-30	0.892665	0.891904	0.361929	0.015471	-1.72466	-1.74183	0.28126	1.37845e-19	-0.21031	-0.240765	0.229431	0.291249	-1.51408	-1.50107	0.415633	0.00141866
NAP1L4	Q99733;Q99733-2;A8MXH2;C9J1B1;C9J6D1;C9JZI7;E9PJJ2;E9PKI2;E9PKT8;E9PNJ7;E9PNW0;E9PP22;E9PS34	Isoform of Q99733, Nucleosome assembly protein 1-like 4...	3	2	FALSE	FALSE	FALSE	FALSE						1.92565	1.84677	0.861915	0.0577155	1.82728	1.73856	0.777479	0.0554896	-1.16238	-1.09976	0.677999	0.122898	-1.03109	-0.991555	0.65948	0.15022	-0.0113637	-0.10821	0.504393	0.85422
VAMP7	P51809;P51809-2;P51809-3	Isoform of P51809, Vesicle-associated membrane protein 7...	1	1	FALSE	FALSE	FALSE	FALSE		+	+			2.34662	2.34472	0.41666	8.38107e-12	2.28108	2.26123	0.464668	0.000138529	-0.266965	-0.31255	0.399537	0.429122	-0.13967	-0.229062	0.330959	0.511756	-0.01507	-0.0834875	0.313821	0.816412
EXOSC9	Q06265;Q06265-2;Q06265-3;D6RIY6;Q06265-4	Exosome complex component RRP45...	1	1	FALSE	FALSE	FALSE	FALSE						-0.68643	-1.49107	1.95903	0.472975	-0.94424	-1.61599	2.04961	0.447156	-0.333575	-0.459901	0.863622	0.511176	-0.2322	-0.334983	0.430801	0.456171	-0.00574573	-0.124918	0.756735	0.90759
SRRT	Q9BXP5;Q9BXP5-2;Q9BXP5-3;H7C3A1;Q9BXP5-4;Q9BXP5-5	Isoform of Q9BXP5, Arsenite-resistance protein 2 (Fragment)...	5	5	FALSE	FALSE	FALSE	FALSE						0.09312	0.133236	0.175314	0.465516	-0.07684	-0.0984402	0.180181	0.622463	-0.453295	-0.484501	0.217301	0.00642204	-0.25765	-0.252825	0.121977	0.0498735	-0.169858	-0.231676	0.252569	0.3489
H2AZ1;H2AZ2	P0C0S5;Q71UI9;Q71UI9-2;Q71UI9-3;A0A494C189;C9J0D1;C9J386;Q71UI9-4	Histone H2A.V...	3	1	FALSE	FALSE	FALSE	FALSE						0.036205	0.103119	0.279853	0.73927	0.01264	-0.119154	0.926842	0.962116	-0.04261	-0.221153	0.930748	0.882236	0.00082	0.00111996	0.311556	0.978433	-0.0138736	-0.222273	0.884961	0.860143
CDIPT	O14735;O14735-3;B3KY94;H3BUR9	CDP-diacylglycerol--inositol 3-phosphatidyltransferase...	4	4	FALSE	FALSE	FALSE	FALSE		+	+			3.13009	3.13029	0.42829	1.55834e-21	3.37193	3.37113	0.460655	1.81403e-20	0.196395	0.216503	0.225125	0.342114	0.0005	-0.0243394	0.269844	0.993909	0.131392	0.240842	0.337662	0.462389
H6PD	O95479;O95479-2	GDH/6PGL endoplasmic bifunctional protein...	2	2	FALSE	FALSE	FALSE	FALSE						3.73152	3.59773	2.17544	0.111865	3.53437	3.41775	2.26948	0.151421	-0.74505	-1.34104	1.77399	0.465684	-0.46325	-1.16106	1.65991	0.509131	-0.0132977	-0.179975	0.801244	0.862096
RPS24	P62847;P62847-2;P62847-3;A0A2R8Y849;A0A2R8Y8A0;A0A2R8YD14;E7ETK0;P62847-4	40S ribosomal protein S24...	4	4	FALSE	FALSE	FALSE	FALSE						1.27685	1.27573	0.212921	2.36035e-17	0.992365	1.0003	0.304249	0.000504299	-0.16768	-0.188801	0.215425	0.398001	0.033945	0.0866258	0.188828	0.689846	-0.210869	-0.275427	0.306276	0.364195
PCID2	Q5JVF3;Q5JVF3-2;Q5JVF3-3;Q5JVF3-4	Isoform of Q5JVF3, PCI domain-containing protein 2...	1	1	FALSE	FALSE	FALSE	FALSE						0.007785	0.0412595	0.254536	0.900173	-0.228635	-0.303626	0.405146	0.467971	-0.293565	-0.380125	0.440724	0.386193	-0.00836	-0.0352396	0.212805	0.887949	-0.184949	-0.344885	0.455041	0.460371
ING2;RRP36	Q96EU6;Q9H160;Q96EU6-2;Q9H160-2;C9J4X5	Inhibitor of growth protein 2...	4	4	FALSE	FALSE	FALSE	FALSE				-		0.62889	0.629159	0.148727	0.000132419	-0.532365	-0.521695	0.354918	0.149039	-2.04751	-2.04595	0.291491	1.28117e-16	-0.891075	-0.895093	0.165704	1.87067e-15	-1.16343	-1.15085	0.369105	0.00723188
NACA;NACA4P	E9PAV3;Q13765;E9PAV3-2;A0A7I2V2K5;A0A7I2V473;F8VNW4;F8VZ58;F8VZJ2;F8W0W4;H0YHX9;Q9BZK3	Isoform of E9PAV3, Nascent polypeptide-associated complex subunit alpha...	5	5	FALSE	FALSE	FALSE	FALSE						0.825665	0.82368	0.217569	0.000411401	1.06235	1.06868	0.20247	1.63499e-13	0.53367	0.537044	0.181088	0.00220235	0.29404	0.292048	0.216413	0.187691	0.184331	0.244996	0.272443	0.390561
ARHGDIA	P52565;P52565-2;J3KRE2;J3KRY1;J3KS60;J3KTF8;J3QQX2	Isoform of P52565, Rho GDP-dissociation inhibitor 1...	3	3	FALSE	FALSE	FALSE	TRUE	+		+	+		0.30235	0.347025	0.351364	0.337073	3.38413	3.38099	0.347848	1.96001e-25	3.01876	3.00506	0.380569	3.46894e-20	-0.007995	-0.0289097	0.189138	0.879934	3.04785	3.03397	0.432962	4.49122e-18
IKBIP	Q70UQ0-4	Isoform of Q70UQ0, Inhibitor of nuclear factor kappa-B kinase-interacting protein	19	15	FALSE	FALSE	FALSE	FALSE		+	+			4.17032	4.18627	0.194022	2e-30	4.52881	4.53517	0.229784	2e-30	0.475844	0.48195	0.144697	0.000218812	0.088245	0.133045	0.190504	0.535134	0.362735	0.348905	0.259989	0.206217
MARK2	Q7KZI7;Q7KZI7-2;Q7KZI7-3;A0A0A0MRU9;A0A7I2V3R3;A0A7I2YQF3;A0A7I2YQR3;E7ETY4;E9PC69;F5H4F6;F5H4J8;F5H6N2;Q7KZI7-4;Q7KZI7-5;Q7KZI7-6;Q7KZI7-7;Q7KZI7-8;Q7KZI7-9;Q7KZI7-10;Q7KZI7-11;Q7KZI7-12;Q7KZI7-13;Q7KZI7-14;Q7KZI7-15;Q7KZI7-16	Isoform of Q7KZI7, Non-specific serine/threonine protein kinase...	18	15	FALSE	FALSE	FALSE	FALSE						0.545215	0.545971	0.0825635	2.97439e-19	0.4875	0.475704	0.125279	0.00203028	-0.742015	-0.750951	0.108111	5.27021e-20	-0.682075	-0.680684	0.0839619	3.88322e-22	-0.0349173	-0.0702674	0.124795	0.604528
DDX24	Q9GZR7;Q9GZR7-2;A0A087WXU8;A0A1W2PRR2;F5GYL3;G3V529	ATP-dependent RNA helicase DDX24...	12	12	FALSE	FALSE	FALSE	FALSE						0.98789	0.98859	0.0759492	2e-30	0.550585	0.576174	0.23322	0.00205634	-0.708915	-0.674731	0.218441	3.5592e-07	-0.263935	-0.262314	0.0872789	0.00506775	-0.437307	-0.412416	0.25128	0.102198
BET1	O15155;O15155-2;A0A3B3IU16;C9JTT8;H7C1N3;Q68DU7	BET1 homolog...	2	2	FALSE	FALSE	FALSE	FALSE						1.98066	1.96461	0.617429	0.00465694	1.63535	1.65035	0.515876	0.00112133	-0.594915	-0.597606	0.314448	0.0511102	-0.22703	-0.283348	0.481302	0.502075	-0.180491	-0.314258	0.483788	0.50162
PNN	Q9H307;G3V579;G3V5F0	Isoform of Q9H307, Pinin...	16	16	FALSE	FALSE	FALSE	FALSE						0.59351	0.593453	0.0857586	1.82308e-19	0.507025	0.500863	0.105925	9.56668e-05	-0.176245	-0.184676	0.101569	0.041383	-0.09149	-0.0920864	0.0702904	0.19401	-0.0634138	-0.0925901	0.120337	0.462899
TMEM120A	Q9BXJ8;Q9BXJ8-2;A0A024R4K9;A0A087WZA9;A0A087X266	Ion channel TACAN...	1	1	FALSE	FALSE	FALSE	FALSE		+	+			3.9697	3.97895	0.391288	2e-30	3.96941	3.98427	0.513586	2.47898e-16	-0.04111	-0.0590403	0.240036	0.80652	-0.015965	-0.0643526	0.260749	0.821202	-0.000576217	0.00531228	0.309716	0.973623
C8orf82	Q6P1X6;Q6P1X6-2;H0YF29	Isoform of Q6P1X6, UPF0598 protein C8orf82...	2	2	FALSE	FALSE	FALSE	FALSE						3.01009	3.10596	1.58267	0.0318676	3.24004	3.34057	1.7243	0.0341629	0.564805	0.621717	0.571205	0.27265	0.234935	0.387105	0.573843	0.513433	0.0516619	0.234612	0.523785	0.689631
C1orf174	Q8IYL3;A0A7P0T887;A0A7P0T8I3;A0A7P0T8M5;A0A7P0TAC3;A0A7P0TAV4	Isoform of Q8IYL3, UPF0688 protein C1orf174...	1	1	FALSE	FALSE	FALSE	FALSE						0.33164	0.409368	0.440368	0.362701	0.52197	0.5782	0.578399	0.304496	0.085285	0.174438	0.475643	0.751422	0.0003	0.0056052	0.22623	0.995641	0.0314316	0.168832	0.453196	0.755264
URI1	O94763;O94763-2;O94763-3;I3L104;I3NI51;O94763-4	Isoform of O94763, Unconventional prefoldin RPB5 interactor 1...	2	2	FALSE	FALSE	FALSE	FALSE						0.140635	0.266278	0.525121	0.598523	0.043355	-0.126271	1.18491	0.915604	-0.670415	-0.923421	1.15941	0.243661	-0.499775	-0.530872	0.434632	0.212395	-0.0339544	-0.392549	1.09133	0.769984
PMFBP1	Q8TBY8;Q8TBY8-1;H0YFP6;Q8TBY8-4	Isoform of Q8TBY8, Polyamine-modulated factor 1-binding protein 1...	1	1	FALSE	FALSE	FALSE	FALSE						1.29141	1.27853	0.337491	0.00207509	1.28476	1.2793	0.361433	0.00210049	-0.008665	-0.0188166	0.293693	0.955699	-0.003075	-0.0195839	0.189888	0.932587	-0.000118948	0.000767297	0.25944	0.997796
GOLIM4	O00461;F8W785	Golgi integral membrane protein 4...	8	8	FALSE	FALSE	FALSE	FALSE						1.17718	1.17829	0.121773	1.56976e-26	1.18767	1.18733	0.10809	2e-30	0.86505	0.86577	0.105835	3.18771e-20	0.854945	0.856727	0.109034	6.05584e-23	0.00135663	0.00904237	0.113226	0.948602
METTL3	Q86U44;B4DTN4;F5H6D8;H0YFV6	Isoform of Q86U44, N6-adenosine-methyltransferase catalytic subunit...	1	1	FALSE	FALSE	FALSE	FALSE						0.707535	0.689396	0.36063	0.0672135	0.55899	0.506639	0.505362	0.282895	-0.95783	-0.995309	0.510565	0.0310131	-0.83156	-0.812552	0.345251	0.0287057	-0.0324818	-0.182756	0.466619	0.740905
ARF5	P84085;C9J1Z8	ADP-ribosylation factor 5...	5	2	FALSE	FALSE	FALSE	FALSE						0.616715	0.723441	0.68678	0.316375	1.28107	1.21112	0.643294	0.0862473	-0.571045	-0.607658	0.642958	0.356328	-1.12667	-1.09534	0.735881	0.150743	0.203101	0.487678	0.681217	0.526924
CCDC115	Q96NT0;Q96NT0-2;B8ZZ99;F8WCZ3	Coiled-coil domain-containing protein 115...	1	1	FALSE	FALSE	FALSE	FALSE		+	+			3.46558	3.46774	0.315362	2e-30	3.48323	3.48503	0.31351	2e-30	0.066325	0.0906351	0.24358	0.71045	0.02983	0.0733443	0.19697	0.739479	0.0016593	0.0172907	0.231016	0.952603
MSMO1	Q15800;Q15800-2	Isoform of Q15800, Methylsterol monooxygenase 1...	1	1	FALSE	FALSE	FALSE	FALSE						2.2524	2.25163	0.58486	0.00147767	2.27813	2.27779	0.653169	0.00339965	0.053045	0.0731672	0.249075	0.762099	0.012905	0.0470023	0.242236	0.8458	0.00427405	0.0261649	0.294795	0.916405
PPFIBP2	Q8ND30;Q8ND30-2;Q8ND30-3;E9PI79;E9PIK8;E9PP16;H0YDJ2	Isoform of Q8ND30, Liprin-beta-2...	3	3	FALSE	FALSE	FALSE	FALSE						0.485375	0.490806	0.205146	0.0163851	0.110735	0.0852587	0.385197	0.797381	-0.932485	-0.968271	0.311924	0.000176397	-0.57239	-0.562724	0.198358	0.00918302	-0.324115	-0.405548	0.411241	0.313359
CLIP2	Q9UDT6;Q9UDT6-2	CAP-Gly domain-containing linker protein 2...	3	3	FALSE	FALSE	FALSE	FALSE						0.97213	0.92888	0.501112	0.0848945	2.90576	2.69812	1.17518	0.0259477	1.85231	1.64636	1.11071	0.21867	-0.05843	-0.122876	0.235226	0.63282	1.94368	1.76924	1.14725	0.173113
SPATA5	Q8NB90;Q8NB90-2;Q8NB90-3;A0A6Q8PGU6	ATPase family protein 2 homolog...	3	3	FALSE	FALSE	FALSE	FALSE						0.92855	0.929533	0.179981	1.12888e-12	0.867675	0.863037	0.176295	0.000144325	-0.42267	-0.428484	0.161374	0.0075129	-0.37029	-0.361988	0.151831	0.032629	-0.0199529	-0.0664957	0.180304	0.754642
SUPT16H	Q9Y5B9	FACT complex subunit SPT16	3	3	FALSE	FALSE	FALSE	FALSE						0.934415	0.914907	0.432169	0.0421671	0.80119	0.797028	0.446194	0.0765271	-0.323665	-0.350266	0.331337	0.275162	-0.169345	-0.232386	0.291215	0.4262	-0.0262654	-0.11788	0.331361	0.76029
KNSTRN	Q9Y448;Q9Y448-2;Q9Y448-3;H0YKF8;H0YLA7;H0YM11;V9GY01	Isoform of Q9Y448, Chromosome 15 open reading frame 23...	4	4	FALSE	FALSE	FALSE	FALSE				-	-	0.015665	0.0369821	0.117334	0.770409	0.027785	0.0343336	0.193931	0.834553	-1.03746	-1.039	0.204527	0.000144224	-1.03734	-1.03635	0.148253	6.43113e-18	-0.00010741	-0.00264844	0.177105	0.994671
KRT7	P08729;A0A1W2PRP1;CON__P08729;CON__Q3KNV1;CON__Q9DCV7	Isoform of P08729, Keratin, type II cytoskeletal 7...	35	26	FALSE	TRUE	FALSE	FALSE						0.813651	0.813926	0.0488924	2e-30	0.143645	0.14335	0.0783943	0.07219	-0.889517	-0.889629	0.0690745	2e-30	-0.21937	-0.219054	0.0502695	6.81697e-06	-0.670946	-0.670575	0.0928049	3.08321e-20
FUBP1	Q96AE4;Q96AE4-2;C9JSZ1;E9PEB5	Far upstream element-binding protein 1...	20	16	FALSE	FALSE	FALSE	FALSE						0.72925	0.729669	0.0719509	2e-30	1.30674	1.304	0.120207	2e-30	0.103855	0.101525	0.106453	0.343096	-0.472495	-0.472804	0.07534	2.29149e-16	0.576755	0.574328	0.143293	5.29056e-05
MRPL45	Q9BRJ2;A0A087WU62;A0A087X2D5;A0A0G2JMS5	39S ribosomal protein L45, mitochondrial...	2	2	FALSE	FALSE	FALSE	FALSE		+	+			2.42112	2.38854	0.415164	0.000284336	2.671	2.67928	0.389516	3.57448e-06	0.952145	0.962453	0.341459	0.00698682	0.693055	0.671709	0.346879	0.0669342	0.134369	0.290744	0.423323	0.525305
TBCB	Q99426;Q99426-2;A0A494C0X0;K7EK42;K7EP07	Isoform of Q99426, Tubulin-folding cofactor B...	3	3	FALSE	FALSE	FALSE	FALSE						1.48793	1.47599	0.261654	0.000316819	1.56218	1.56346	0.245886	1.44299e-16	0.09497	0.130699	0.224432	0.555205	0.01881	0.043231	0.12694	0.755615	0.0219902	0.0874682	0.230089	0.746862
GOLGA4	Q13439;Q13439-3;C9JHJ5;H0Y6I0;Q13439-4;Q13439-5	Golgin subfamily A member 4...	2	2	FALSE	FALSE	FALSE	FALSE		+	+			5.23156	5.24817	0.408183	2e-30	5.69767	5.69412	0.406248	2e-30	0.717017	0.72505	0.354127	0.0320752	0.19696	0.279101	0.373369	0.482567	0.356706	0.445949	0.468278	0.349937
SRSF7	Q16629;Q16629-2;Q16629-3;A0A0B4J1Z1;C9JAB2;F8WEA1;Q16629-4	Isoform of Q16629, Serine/arginine-rich splicing factor 7...	4	4	FALSE	FALSE	FALSE	FALSE						0.275725	0.288313	0.218395	0.174086	0.177575	0.18142	0.202054	0.357449	-0.27402	-0.294302	0.227923	0.155433	-0.180735	-0.18741	0.14861	0.212257	-0.0336888	-0.106892	0.23455	0.692008
RTN2	O75298;O75298-2;O75298-3;K7EMR7	Isoform of O75298, Reticulon...	1	1	FALSE	FALSE	FALSE	FALSE						3.06622	3.10153	2.32236	0.182645	2.89552	2.94262	2.45906	0.238242	-0.870775	-1.53956	2.01828	0.464127	-0.550345	-1.38066	1.91307	0.501614	-0.00667066	-0.158905	0.843667	0.907172
STK10	O94804;H0YB71	Isoform of O94804, Non-specific serine/threonine protein kinase (Fragment)...	2	2	FALSE	FALSE	FALSE	FALSE						0.129785	0.392432	0.867242	0.673408	0.889035	0.969236	1.00018	0.338696	0.059195	0.206275	1.13302	0.903766	-0.127435	-0.370529	0.7151	0.644145	0.166199	0.576804	0.922876	0.563155
ZGPAT	Q8N5A5;Q8N5A5-2;Q8N5A5-3;Q8N5A5-4;X6RGY1;V9GY48	Isoform of Q8N5A5, Zinc finger CCCH-type with G patch domain-containing protein...	5	5	FALSE	FALSE	FALSE	FALSE						0.128255	0.146029	0.1465	0.326171	0.137585	0.144291	0.174299	0.405074	0.073505	0.0821716	0.149687	0.557429	0.06302	0.0839092	0.107463	0.447813	3.14554e-05	-0.00173765	0.146306	0.998165
MIER3	Q7Z3K6;Q7Z3K6-2;Q7Z3K6-3;Q7Z3K6-4	Isoform of Q7Z3K6, Mesoderm induction early response protein 3...	1	1	FALSE	FALSE	FALSE	FALSE						0.84054	0.83834	0.339341	0.0169927	0.86056	0.885845	0.449963	0.0309978	-0.02175	-0.0332105	0.271731	0.897851	-0.01954	-0.0807158	0.280739	0.801952	0.00388997	0.0475053	0.340128	0.921178
WDR5	P61964;V9GYQ5;V9GZ59	Isoform of P61964, WD repeat-containing protein 5 (Fragment)...	1	1	FALSE	FALSE	FALSE	FALSE						0.580575	0.578565	0.386604	0.134077	0.540735	0.538186	0.391378	0.170057	-0.651885	-0.656045	0.375654	0.0772711	-0.6235	-0.615667	0.294266	0.0441616	-0.00308703	-0.0403784	0.331282	0.937444
DTX2	Q86UW9;Q86UW9-2;C9JEH4;C9JII1;E7ET89;Q75MM6	Isoform of Q86UW9, E3 ubiquitin-protein ligase...	4	4	FALSE	FALSE	FALSE	FALSE						0.88817	0.886503	0.167419	4.72272e-11	0.76737	0.673127	0.436048	0.16007	-1.00429	-1.0733	0.403605	0.00163348	-0.859255	-0.859925	0.21697	0.000803446	-0.0581661	-0.213376	0.421454	0.651362
GPATCH8	Q9UKJ3;Q9UKJ3-2	G patch domain-containing protein 8...	1	1	FALSE	FALSE	FALSE	FALSE						1.14882	1.0621	0.547171	0.0909243	0.03164	0.0382713	0.462454	0.936972	-1.52408	-1.48985	0.655157	0.0140555	-0.464845	-0.466013	0.296542	0.115492	-1.04551	-1.02383	0.743919	0.189804
DYNC1I2	Q13409;Q13409-2;Q13409-3;E7EMU4;E7EQL5;E7EQU2;E7ERH4;E7ERR6;E7ESD3;E7ET01;E7ETL8;E7EU01;E7EUM4;E7EV09;E9PGG1;Q13409-5;Q13409-6;Q13409-7	Cytoplasmic dynein 1 intermediate chain 2...	4	4	FALSE	FALSE	FALSE	FALSE						1.12986	1.12369	0.166274	7.79058e-18	1.43328	1.43762	0.216506	5.96515e-20	0.08164	0.089188	0.201403	0.685288	-0.19784	-0.224747	0.187045	0.185821	0.279774	0.313935	0.276774	0.245334
WLS	Q5T9L3;Q5T9L3-2;Q5T9L3-3	Isoform of Q5T9L3, Protein wntless homolog...	1	1	FALSE	FALSE	FALSE	FALSE		+				2.72254	2.71596	0.482772	4.93393e-14	2.4585	2.38801	0.725424	0.0102655	-0.189525	-0.288539	0.458071	0.551278	0.00463	0.039407	0.327746	0.936273	-0.103174	-0.327946	0.569423	0.5849
GRB7	Q14451;Q14451-2;Q14451-3;Q14451-4	Growth factor receptor-bound protein 7...	1	1	FALSE	FALSE	FALSE	FALSE						0.071725	0.16756	0.371339	0.667584	0.073925	0.0488002	0.853241	0.837284	-1.97303	-2.30107	2.12697	0.277969	-1.77842	-2.18231	2.07758	0.293913	-0.00532375	-0.11876	0.76951	0.913536
MBNL1;MBNL2;MBNL3	Q5VZF2;Q9NR56;Q9NUK0;Q5VZF2-2;Q9NR56-2;Q5VZF2-3;Q9NR56-3;Q9NUK0-2;Q9NUK0-3;A0A0A0MQX8;B1AKI6;C9JCX1;C9JP00;H7C4T5;H7C4Y1;O95205;Q86VM6;Q9NR56-4;Q9NR56-5;Q9NUK0-4;Q9NR56-6;A0A7P0T9I3;C9J4T8;Q9NR56-7	Isoform of Q5VZF2, Muscleblind-like 2 (Drosophila)...	4	4	FALSE	FALSE	FALSE	FALSE						0.56431	0.563092	0.231889	0.0188381	0.40301	0.38439	0.317566	0.229021	-0.37429	-0.38035	0.241745	0.102256	-0.166395	-0.201648	0.239017	0.407025	-0.084176	-0.178702	0.290764	0.572766
NDUFS3	O75489;O75489-2;E9PS48;G3V194	Isoform of O75489, NADH dehydrogenase (Ubiquinone) Fe-S protein 3, 30kDa (NADH-coenzyme Q reductase)...	2	2	FALSE	FALSE	FALSE	FALSE		+	+			3.4626	3.45842	0.451631	2.15733e-20	4.3617	4.3474	0.524137	2.72529e-22	0.823735	0.797511	0.397405	0.0670273	-0.028485	-0.0914724	0.369491	0.812183	0.875517	0.888983	0.572201	0.113812
CALU	O43852-2;O43852-4;O43852-7;O43852-8	Isoform of O43852, Calumenin	18	2	FALSE	FALSE	FALSE	FALSE		+	+			4.8237	4.79702	0.602463	3.56879e-17	5.01428	5.08495	0.870749	7.06455e-15	1.21164	1.20007	0.509358	0.0224904	0.964025	0.912143	0.629032	0.173977	0.0503962	0.287928	0.675239	0.722157
TM4SF1	P30408;F8WBG6;F8WF27	Isoform of P30408, Transmembrane 4 L6 family member 1...	1	1	FALSE	FALSE	FALSE	FALSE						1.86758	1.85908	0.269892	5.70065e-19	1.31194	1.29809	0.395922	0.00225056	-0.50083	-0.515508	0.359459	0.135979	0.010305	0.0454868	0.200099	0.863185	-0.529196	-0.560994	0.443236	0.192715
PRKAR1A	P10644;P10644-2;K7EID3;K7EIE5;K7EJ40;K7EK41;K7EMU2;K7EMZ6;K7EPB2;K7EPR5;K7EQK3;X6RAV4	Isoform of P10644, cAMP-dependent protein kinase type I-alpha regulatory subunit...	1	1	FALSE	FALSE	FALSE	FALSE						0.31899	0.329111	0.258104	0.207003	0.837595	0.86451	0.379184	0.0094099	-0.09632	-0.0836039	0.322079	0.7837	-0.618015	-0.619003	0.283744	0.0261834	0.480316	0.535399	0.476923	0.266206
MTA3	Q9BTC8;Q9BTC8-2;E7EQY4;E7EV10;F6RRE2	Isoform of Q9BTC8, Metastasis associated 1 family, member 3...	1	1	FALSE	FALSE	FALSE	FALSE						1.67057	1.66361	0.30229	1.48468e-05	1.2483	1.19678	0.49657	0.0304667	-0.637675	-0.673236	0.408406	0.0644207	-0.151055	-0.206409	0.279761	0.47925	-0.345834	-0.466827	0.503404	0.363624
SORD	Q00796;Q00796-2;A0A6I8PIS1;H0YKB3	Isoform of Q00796, Sorbitol dehydrogenase...	2	2	FALSE	FALSE	FALSE	FALSE						0.678725	0.660548	0.34936	0.072818	0.88041	0.882289	0.339368	0.0104349	0.269415	0.311635	0.305541	0.281069	0.045705	0.089895	0.191507	0.662162	0.102736	0.22174	0.344422	0.546368
Capsid	A0A024B7W1#PRO_0000443019	Capsid	7	7	FALSE	FALSE	TRUE	TRUE	+		+	+	+	-0.05789	-0.318025	0.937624	0.775576	3.97592	3.97876	0.203894	2e-30	8.47235	8.59394	1.01637	3.6209e-25	4.25992	4.29716	0.622339	6.03227e-21	4.09634	4.29678	0.959001	0.000964547
BTBD11	A6QL63;A6QL63-2;A6QL63-3;C9JV03;H0YHR1;A6QL63-5	Ankyrin repeat and BTB/POZ domain-containing protein BTBD11...	2	2	FALSE	FALSE	FALSE	FALSE						2.15912	2.11828	0.618044	0.00892516	2.03186	1.86349	1.05816	0.10302	-0.74534	-1.01492	1.22618	0.370264	-0.49285	-0.760121	0.90772	0.401624	-0.0208037	-0.254797	0.895733	0.809951
MED19	A0JLT2;J3KR33	Isoform of A0JLT2, Mediator of RNA polymerase II transcription subunit 19...	1	1	FALSE	FALSE	FALSE	FALSE						0.00134	0.012609	0.251932	0.97157	-0.040505	-0.22396	0.903566	0.878648	-0.78435	-0.934074	0.922519	0.128908	-0.702425	-0.697506	0.336547	0.0412012	-0.0154232	-0.236569	0.865486	0.84356
CNOT4	O95628;O95628-2;O95628-3;O95628-4;O95628-5;O95628-6;O95628-7;O95628-8;O95628-9;O95628-10	CCR4-NOT transcription complex subunit 4...	1	1	FALSE	FALSE	FALSE	FALSE						1.43852	1.43985	0.393739	0.00122233	1.51483	1.52645	0.473334	0.00271971	-0.054695	-0.0979123	0.364721	0.806309	-0.076685	-0.18452	0.340509	0.623276	0.0107805	0.0866072	0.361763	0.852517
EIF3E	P60228;A0A161SXE1;A0A7I2V2H9;A0A7I2V2Q9;A0A7I2V2W0;A0A7I2V3I0;A0A7I2V3I2;A0A7I2V3S3;A0A7I2V3W9;A0A7I2V429;A0A7I2V4B4;A0A7I2V4G3;A0A7I2V570;A0A7I2V5K7;A0A7I2V5P9;A0A7I2V5Z6;B3KW56;E5RGA2;E5RHS5;H0YAW4;H0YBP5;H0YBR5	Eukaryotic translation initiation factor 3 subunit E...	9	9	FALSE	FALSE	FALSE	FALSE						0.85739	0.855903	0.0964546	5.0758e-24	0.335115	0.34184	0.182216	0.056574	-0.948965	-0.944513	0.160302	6.36383e-17	-0.43147	-0.43045	0.102073	0.00020048	-0.519877	-0.514063	0.213044	0.0194458
MCRIP2	Q9BUT9;Q9BUT9-2;I3L172	Isoform of Q9BUT9, MAPK regulated corepressor interacting protein 2...	1	1	FALSE	FALSE	FALSE	FALSE						0.00032	0.0104598	0.342615	0.992359	-0.10393	-0.180032	0.456349	0.717657	-0.130195	-0.231823	0.473074	0.655446	-0.00746	-0.0413308	0.249767	0.899379	-0.0450687	-0.190492	0.427323	0.695669
H3-2;H3-3A;H3-3B;H3-4;H3-5;H3C12;H3C13	P68431;P84243;Q16695;Q5TEC6;Q6NXT2;Q71DI3;A0A590UJJ6;A0A590UJL8;B4DEB1;K7EK07;K7EMV3;K7EP01;K7ES00	Histone H3.1...	4	4	FALSE	FALSE	FALSE	FALSE		+	+			2.11853	2.11557	0.130611	2e-30	2.30596	2.31356	0.155965	2e-30	0.32115	0.328387	0.146755	0.0152523	0.121785	0.130398	0.115945	0.27124	0.172861	0.197989	0.19098	0.308363
SLFN11;SLFN13	Q68D06;Q7Z7L1;Q68D06-2	Isoform of Q68D06, Schlafen family member 13...	1	1	FALSE	FALSE	FALSE	FALSE						0.63542	0.612993	0.436532	0.188881	0.59131	0.545868	0.50966	0.233325	-0.222875	-0.263119	0.362511	0.414575	-0.138885	-0.195995	0.250015	0.477334	-0.00715723	-0.0671249	0.355535	0.893447
ALG8	Q9BVK2;Q9BVK2-2;E9PKA5;E9PR58;H0YCV0;H0YD42;H0YDD3;H0YDV4;H0YEE0;A0A7P0T810;A0A7P0T837;A0A7P0T845;A0A7P0T8Q8;A0A7P0T919;A0A7P0T9A3;A0A7P0T9Y0;A0A7P0TA89;A0A7P0TAA1;A0A7P0TAA8;A0A7P0TAL7;A0A7P0Z449	Isoform of Q9BVK2, Alpha-1,3-glucosyltransferase...	2	2	FALSE	FALSE	FALSE	FALSE		+	+			3.89826	3.98462	1.30799	0.000499224	4.07017	4.16209	1.40325	0.000866455	0.508345	0.550277	0.469685	0.225087	0.25049	0.37281	0.507405	0.463822	0.0450818	0.177467	0.451546	0.703217
PKP1	Q13835;Q13835-2	Isoform of Q13835, Plakophilin-1...	5	5	FALSE	FALSE	FALSE	FALSE						0.87017	0.856603	0.263948	0.00316496	1.41949	1.42873	0.347944	5.30101e-07	0.457365	0.461468	0.26418	0.0676863	-0.042325	-0.110657	0.240206	0.708989	0.528224	0.572125	0.424451	0.137704
SURF4	O15260;O15260-2;O15260-3;B7Z1G8;Q5T8U5	Isoform of O15260, Surfeit locus protein 4...	7	7	FALSE	FALSE	FALSE	FALSE		+	+			4.00728	4.00466	0.111628	2e-30	4.08668	4.08936	0.128228	2e-30	0.17907	0.182263	0.0989285	0.0590339	0.092755	0.0975553	0.101747	0.350529	0.0523707	0.0847077	0.130528	0.54983
ORMDL1	Q9P0S3	ORM1-like protein 1	3	1	FALSE	FALSE	FALSE	FALSE			+			3.32498	3.41324	1.06661	0.00418582	3.39142	3.5557	1.19453	0.000142372	-0.093165	-0.00819097	0.527739	0.695128	-0.14008	-0.150649	0.281785	0.487816	0.0207539	0.142459	0.476993	0.789486
PARP14	Q460N5;Q460N5-1;Q460N5-3;H7C5R8;Q460N5-4;Q460N5-5	Isoform of Q460N5, Protein mono-ADP-ribosyltransferase PARP14...	1	1	FALSE	FALSE	FALSE	FALSE						1.11539	1.05152	0.734839	0.182492	1.06746	1.03079	0.734258	0.177949	-0.28025	-0.364684	0.522964	0.50946	-0.185165	-0.34396	0.538688	0.561128	-0.00165296	-0.0207236	0.379096	0.959819
ATP2C1	P98194;P98194-2;P98194-3;B4E2Q0;H0Y8X9;H0Y9S7;H0Y9V7;P98194-4;P98194-5;P98194-6;P98194-7;P98194-8;P98194-9	Calcium-transporting ATPase type 2C member 1...	4	4	FALSE	FALSE	FALSE	FALSE						1.85271	1.85648	0.161306	2e-30	1.90406	1.91107	0.191415	2e-30	0.103035	0.114428	0.147669	0.439006	0.03328	0.0598406	0.120831	0.645783	0.0185835	0.0545875	0.15924	0.752075
PSME2	Q9UL46;A0A087X1Z3;H0YM70	Isoform of Q9UL46, Proteasome activator complex subunit 2...	1	1	FALSE	FALSE	FALSE	FALSE			+			1.99683	1.98821	0.309662	1.33542e-08	2.13805	2.13979	0.311509	2.10733e-16	0.11936	0.181751	0.316006	0.576124	0.007905	0.030164	0.159495	0.878862	0.0478913	0.151587	0.304248	0.656498
CARS1	P49589;P49589-2;P49589-3;B4DKY1	Cysteine--tRNA ligase, cytoplasmic...	1	1	FALSE	FALSE	FALSE	FALSE						0.44095	0.513217	0.478265	0.273192	0.64125	0.678076	0.541555	0.194434	0.07043	0.153816	0.437581	0.77168	-0.00168	-0.0110436	0.219512	0.965219	0.0329549	0.164859	0.415047	0.744358
NUP98	P52948;P52948-2;P52948-3;A0A3B3ITD8;H0YCR0;H0YEN4;P52948-4;P52948-5;P52948-6	Isoform of P52948, Nuclear pore complex protein Nup98-Nup96...	7	7	FALSE	FALSE	FALSE	FALSE						0.00124	0.00943734	0.147506	0.963692	0.06127	0.0945978	0.221799	0.694666	-0.913875	-0.906589	0.201486	0.000293545	-0.989335	-0.991749	0.181271	5.3789e-12	0.025205	0.0851605	0.212996	0.732206
GPAT4	Q86UL3;E5RHA6;E5RIA1	Glycerol-3-phosphate acyltransferase 4...	4	4	FALSE	FALSE	FALSE	FALSE		+	+			3.94083	3.93569	0.587969	2.98706e-16	4.03076	4.05349	0.722068	2.91915e-12	0.724015	0.725261	0.476385	0.118145	0.613835	0.607456	0.424468	0.163219	0.0165404	0.117805	0.444606	0.830874
PES1	O00541;O00541-2;B3KXD6;B5MCF9;H7BYY8;H7C267	Isoform of O00541, Pescadillo homolog...	8	8	FALSE	FALSE	FALSE	FALSE						0.970615	0.957943	0.214131	0.000525208	0.71502	0.664611	0.406973	0.124472	-0.70412	-0.726943	0.247624	0.00284342	-0.462785	-0.433611	0.266118	0.124342	-0.168127	-0.293332	0.397011	0.504422
RBM22	Q9NW64;Q9NW64-2;E5RHA8;E5RJW4	Isoform of Q9NW64, Pre-mRNA-splicing factor RBM22...	5	5	FALSE	FALSE	FALSE	FALSE						0.85563	0.857699	0.166243	3.18249e-15	0.557005	0.5418	0.22153	0.0242164	-0.400335	-0.419118	0.230122	0.0385035	-0.08538	-0.103218	0.129744	0.453066	-0.290762	-0.3159	0.272807	0.248609
KRT5	P13647;F8VU69;F8VV57;F8W0C6;H0YI76;H0YIN9;CON__P13647	Isoform of P13647, Keratin, type II cytoskeletal 5 (Fragment)...	42	22	FALSE	TRUE	FALSE	FALSE	+		+	+		0.407286	0.40801	0.0503065	1.05275e-22	2.12743	2.12665	0.0773925	2e-30	1.25386	1.25329	0.0658106	2e-30	-0.4646	-0.465346	0.0510112	2.0648e-26	1.71913	1.71864	0.0911314	2e-30
MDH1	P40925;P40925-2;P40925-3;A0A5K1VW95;B8ZZ51;B9A041;C9JF79	Isoform of P40925, Malate dehydrogenase...	2	2	FALSE	FALSE	FALSE	FALSE		+	+			2.72207	2.78452	0.661258	1.16269e-07	3.51745	3.62705	1.03721	7.9031e-06	1.00243	1.01365	0.428781	0.0169052	0.10627	0.171119	0.59402	0.705586	0.767819	0.842529	0.825525	0.284754
POLR1D	P0DPB5;P0DPB6;A0A087X0U2;A0A1B0GUZ5;Q7Z776	DNA-directed RNA polymerases I and III subunit RPAC2...	1	1	FALSE	FALSE	FALSE	FALSE						0.152125	0.189276	0.337605	0.440759	0.031185	0.00634588	0.473331	0.910814	-0.874495	-0.795404	0.61311	0.149396	-0.69973	-0.612474	0.539999	0.160746	-0.0553126	-0.18293	0.403737	0.672432
PSME1	Q06323;Q06323-2;Q06323-3;H0YKK6;H0YLU2	Isoform of Q06323, Proteasome activator complex subunit 1...	3	3	FALSE	FALSE	FALSE	FALSE						0.57184	0.563607	0.228536	0.0176401	0.6301	0.646447	0.300153	0.0226599	0.1324	0.168159	0.246527	0.465952	0.05087	0.0853194	0.155431	0.60347	0.0196484	0.0828394	0.246194	0.774201
GEMIN2	O14893;O14893-2;O14893-3;A0A3B3IU42;G5EA29;H0YDP6;H0YEL0	Gem-associated protein 2...	2	2	FALSE	FALSE	FALSE	FALSE						0.821805	0.822307	0.165961	7.87085e-14	0.677775	0.661771	0.231302	0.0129595	-0.104575	-0.137458	0.201175	0.524451	0.006475	0.0230784	0.124394	0.876949	-0.0851168	-0.160536	0.231822	0.515738
YKT6	O15498;O15498-2;A0A7I2V3A1;A0A7I2V3V7;A0A7I2V4L6;H7C3K7	Isoform of O15498, Synaptobrevin homolog YKT6...	1	1	FALSE	FALSE	FALSE	FALSE						1.02753	1.01383	0.429979	0.0283802	1.45492	1.45688	0.358094	7.31028e-05	0.64535	0.655587	0.353468	0.0539076	0.14116	0.212533	0.344419	0.549682	0.342382	0.443054	0.47397	0.367339
GNPAT	O15228;O15228-2;Q5TBH6;Q5TBH8	Dihydroxyacetone phosphate acyltransferase...	6	6	FALSE	FALSE	FALSE	FALSE		+	+			3.36449	3.3738	0.457968	3.09908e-19	3.30134	3.2764	0.598052	1.06175e-09	-0.14844	-0.235987	0.444787	0.66586	-0.04718	-0.138582	0.32184	0.721694	-0.0108389	-0.097405	0.381503	0.860835
RNF10	Q8N5U6;Q8N5U6-2;F5H510;F5H5Z1	Isoform of Q8N5U6, RING finger protein 10...	1	1	FALSE	FALSE	FALSE	FALSE						-0.099845	-0.264319	0.516635	0.668963	-0.22413	-0.403493	0.919493	0.647678	-0.862495	-0.963671	0.988771	0.246987	-0.778425	-0.824496	0.644282	0.186378	-0.00679883	-0.139174	0.770938	0.895722
CCAR2	Q8N163;Q8N163-2;A0A087X2B6;E5RFJ3;E5RGU7;E5RHH8;E5RHJ4;G3V119;H0YB24;H0YC58;H0YC69	Cell cycle and apoptosis regulator protein 2...	12	12	FALSE	FALSE	FALSE	FALSE						0.50625	0.502442	0.106954	0.000104652	0.47751	0.459396	0.192508	0.039806	-0.22639	-0.242774	0.18828	0.122107	-0.202155	-0.199729	0.108697	0.064672	-0.00822507	-0.0430458	0.183948	0.853729
AGPAT3	Q9NRZ7;Q9NRZ7-2;Q9NRZ7-3;C9JL26	1-acyl-sn-glycerol-3-phosphate acyltransferase gamma...	2	2	FALSE	FALSE	FALSE	FALSE		+	+			2.92359	2.92596	0.32372	1.06656e-20	2.78447	2.75566	0.451588	1.41937e-11	-0.186395	-0.220972	0.261326	0.387949	-0.02368	-0.0506798	0.243733	0.78483	-0.0608144	-0.170292	0.336669	0.62091
FLG	P20930;CON__P20930	Filaggrin	15	15	FALSE	TRUE	FALSE	FALSE						0.8862	0.885001	0.0748968	2e-30	1.04159	1.04848	0.115691	1.33845e-27	-0.06611	-0.0600672	0.0981681	0.535143	-0.222	-0.223541	0.0801408	0.00439091	0.151619	0.163474	0.141179	0.238823
CANT1	Q8WVQ1;Q8WVQ1-2;Q8WVQ1-3;K7EN15	Isoform of Q8WVQ1, Soluble calcium-activated nucleotidase 1...	1	1	FALSE	FALSE	FALSE	FALSE						1.06197	1.06508	0.289024	0.000300192	1.16712	1.17772	0.333581	0.000396851	0.17076	0.199423	0.251183	0.428619	0.04149	0.0867879	0.205551	0.689973	0.03545	0.112636	0.253375	0.686922
ADAM10	O14672;O14672-2;C9J9B4;H0YK87	Disintegrin and metalloproteinase domain-containing protein 10...	6	6	FALSE	FALSE	FALSE	FALSE		+	+	-		4.05627	4.08918	0.383658	2e-30	3.60035	3.53428	0.674714	5.02587e-14	-1.04347	-1.06289	0.289029	0.000291471	-0.54797	-0.507992	0.432117	0.291982	-0.420531	-0.554897	0.600236	0.397792
RAB3GAP1	Q15042;Q15042-3;Q15042-4	Isoform of Q15042, Rab3 GTPase-activating protein catalytic subunit...	2	2	FALSE	FALSE	FALSE	FALSE					-	1.08017	1.07033	0.383473	0.00627893	1.90299	1.88885	0.612773	0.00067954	-0.267245	-0.253182	0.550256	0.654223	-1.06941	-1.07171	0.26902	0.00018907	0.7954	0.818525	0.645237	0.207813
ZFP91;ZFP91-CNTF	Q96JP5;Q96JP5-2;A0A0A6YYC7	E3 ubiquitin-protein ligase ZFP91...	2	2	FALSE	FALSE	FALSE	FALSE						1.00574	1.05009	0.900918	0.257753	1.26164	1.23954	0.911891	0.186762	0.02324	0.109478	0.653696	0.933652	-0.01882	-0.079972	0.346659	0.834907	0.0226628	0.18945	0.590317	0.804018
AVL9	Q8NBF6;Q8NBF6-2;A0A1W2PRP5;B8ZZW5;H7C0I1	Isoform of Q8NBF6, Late secretory pathway protein AVL9 homolog...	1	1	FALSE	FALSE	FALSE	FALSE		+	+			2.16121	2.14862	0.408644	7.2961e-07	2.21216	2.2065	0.429272	0.000142863	0.920745	0.898123	0.475404	0.0716343	0.86638	0.840243	0.507286	0.112623	0.00775413	0.0578797	0.331446	0.887168
POLD1	P28340;A0A087WYJ2;A0A2R8Y705;A0A2R8Y7K6;M0QXE6;M0QXQ2;M0QZR8;M0R2B7	DNA polymerase delta catalytic subunit...	3	3	FALSE	FALSE	FALSE	FALSE						1.17664	1.1535	0.355484	0.00605971	0.909615	0.874175	0.514986	0.110674	-0.247285	-0.324813	0.411612	0.429176	-0.013545	-0.0454883	0.207638	0.848099	-0.121768	-0.279325	0.431109	0.544802
ATP5MG	O75964;E9PN17;A0A3B3IRW3;A0A3B3ITX4	ATP synthase subunit g, mitochondrial...	3	3	FALSE	FALSE	FALSE	FALSE		+	+	+		4.19682	4.16576	0.374767	2e-30	4.3758	4.39698	0.415038	2e-30	1.11014	1.1138	0.225519	0.000188775	0.95015	0.882581	0.356322	0.0490481	0.0641803	0.231223	0.420725	0.6379
CAMSAP2	Q08AD1;Q08AD1-2;Q08AD1-3;H0Y4Z1	Calmodulin-regulated spectrin-associated protein 2...	5	5	FALSE	FALSE	FALSE	FALSE						0.55313	0.54798	0.193207	0.00683757	0.87397	0.891164	0.264193	8.60092e-05	0.059005	0.0825235	0.253703	0.810399	-0.252955	-0.26066	0.186791	0.148834	0.289081	0.343184	0.330116	0.297784
NNT	Q13423;A0A590UJI3;A0A590UJM2;A0A590UK15;A0A590UK29;E9PCX7	Isoform of Q13423, NAD(P) transhydrogenase, mitochondrial...	4	4	FALSE	FALSE	FALSE	FALSE						3.65904	3.66159	1.63577	0.0228938	4.02283	4.07841	1.93606	0.0243309	0.84738	0.938143	0.856442	0.268144	0.284825	0.521322	0.744405	0.510627	0.0863544	0.416821	0.815724	0.648426
IMPDH2	P12268;A0A7I2V2T3;A0A7I2YQK5;E7ETK5;H0Y4R1	Inosine-5'-monophosphate dehydrogenase 2...	12	10	FALSE	FALSE	FALSE	FALSE						0.627135	0.625838	0.0981829	3.7333e-18	0.74123	0.748428	0.119811	4.4943e-18	0.12724	0.138284	0.115106	0.207709	0.00756	0.0156946	0.0670563	0.814537	0.0965937	0.12259	0.134311	0.367416
RFC5	P40937;P40937-2;C9JH72;E9PEP3;F5H5S0	Isoform of P40937, Replication factor C subunit 5...	6	6	FALSE	FALSE	FALSE	FALSE						0.612085	0.613155	0.123821	8.85589e-13	0.498055	0.468494	0.207133	0.064195	-0.544405	-0.559202	0.153751	0.000225969	-0.427545	-0.414541	0.149123	0.0208495	-0.0771291	-0.144662	0.219994	0.53644
SMC2	O95347;O95347-2;A0A0C4DGE5;Q5T821	Isoform of O95347, Structural maintenance of chromosomes protein 2...	15	15	FALSE	FALSE	FALSE	FALSE						0.74347	0.740186	0.111817	1.41683e-17	0.834565	0.850008	0.154986	1.34217e-16	-0.0033	0.00677017	0.135381	0.977931	-0.08354	-0.103053	0.114995	0.370319	0.0544516	0.109823	0.173737	0.554585
ABCC3	O15438;O15438-2;H0Y8Q6;O15438-4	ATP-binding cassette sub-family C member 3...	2	2	FALSE	FALSE	FALSE	FALSE						1.95676	1.94917	0.513326	0.00150694	2.00205	2.00282	0.636663	0.00786044	0.684035	0.674425	0.494613	0.166403	0.62251	0.620776	0.480528	0.198197	0.00483049	0.0536494	0.491165	0.921688
TMA16	Q96EY4;D6RA57;D6RC31;D6RE67;H0Y9X1	Isoform of Q96EY4, Translation machinery-associated protein 16...	2	2	FALSE	FALSE	FALSE	FALSE						0.672585	0.692513	0.546454	0.205396	0.724455	0.734089	0.515733	0.153057	-0.178955	-0.21378	0.433841	0.612461	-0.1577	-0.255355	0.380907	0.524153	0.0029194	0.0415754	0.353454	0.936904
ISY1	Q9ULR0;Q9ULR0-1;Q9ULR0-2	Isoform of Q9ULR0, Pre-mRNA-splicing factor ISY1 homolog...	1	1	FALSE	FALSE	FALSE	FALSE						0.54499	0.570357	0.511417	0.278677	0.715275	0.774267	0.744193	0.256071	0.27447	0.362833	0.627443	0.518667	0.066735	0.158923	0.474058	0.703764	0.0324984	0.20391	0.583473	0.763045
KIF21A	Q7Z4S6;Q7Z4S6-2;Q7Z4S6-3;A0A1B0GV47;H0YHT2;H0YIM6;Q7Z4S6-4;Q7Z4S6-5;Q7Z4S6-6	Isoform of Q7Z4S6, Kinesin-like protein KIF21A...	1	1	FALSE	FALSE	FALSE	FALSE						-0.10871	-0.555345	1.25523	0.718022	-0.2594	-0.666827	1.42999	0.685365	0.230155	0.594582	1.47426	0.719261	0.18543	0.706064	1.29213	0.634086	-0.0049425	-0.111482	0.7367	0.934862
RTN3	O95197;O95197-2;O95197-3;F5H617;O95197-4;O95197-5;O95197-6;O95197-7	Isoform of O95197, Reticulon (Fragment)...	3	3	FALSE	FALSE	FALSE	FALSE		+	+			2.9497	2.95347	0.292914	2e-30	3.1421	3.16695	0.346904	1.98519e-24	0.13202	0.1547	0.194427	0.432391	-0.01043	-0.0587738	0.216025	0.857695	0.118865	0.213474	0.303317	0.461751
SARNP	P82979;F8VS12;F8VZQ9	Isoform of P82979, SAP domain-containing ribonucleoprotein...	1	1	FALSE	FALSE	FALSE	FALSE						-0.000365	-0.0242691	0.553604	0.995387	0.05866	0.108554	0.629035	0.845951	0.034285	0.0595025	0.587069	0.900834	-0.007105	-0.0733204	0.510049	0.922484	0.0162235	0.132823	0.524355	0.833936
GPC1	P35052;P35052-2;C9J4Y6;H7BZE9;H7BZL4;H7C024;H7C410	Glypican-1...	6	6	FALSE	FALSE	FALSE	FALSE		+				2.24151	2.23971	0.130017	2e-30	1.94331	1.92754	0.229118	1.40774e-22	-0.50894	-0.517669	0.210229	0.00948237	-0.206245	-0.205504	0.142613	0.161157	-0.285838	-0.312165	0.280735	0.271528
ATP5IF1	Q9UII2	ATPase inhibitor, mitochondrial	3	3	FALSE	FALSE	FALSE	FALSE		+	+			4.28193	4.28792	0.239785	2e-30	5.03939	5.03463	0.280922	2e-30	0.849488	0.845439	0.20116	2.58692e-08	0.042315	0.0987334	0.209731	0.684701	0.78077	0.746706	0.333387	0.0451517
RBM26	Q5T8P6;Q5T8P6-2;Q5T8P6-3;A0A087X0H9;E2PSN0;Q5T8P6-4;Q5T8P6-5;Q5T8P6-6	Isoform of Q5T8P6, RNA-binding protein 26...	14	13	FALSE	FALSE	FALSE	FALSE				-		0.78377	0.776281	0.143882	3.86333e-12	0.156935	0.158212	0.162958	0.331807	-1.09323	-1.09138	0.173455	8.26134e-18	-0.46969	-0.473311	0.115494	0.000301768	-0.625286	-0.618068	0.226416	0.0117192
PIMREG	Q9BSJ6;Q9BSJ6-2;I3L156;I3L2R2;I3L419;I3L427	Isoform of Q9BSJ6, Protein PIMREG...	7	7	FALSE	FALSE	FALSE	FALSE					-	0.55844	0.521441	0.338717	0.157059	0.37746	-0.0143728	1.39667	0.59887	-1.50511	-1.94482	1.38245	0.00675894	-1.39231	-1.409	0.297145	2.80299e-07	-0.045052	-0.535814	1.35232	0.738555
KPRP	Q5T749	Keratinocyte proline-rich protein	4	4	FALSE	FALSE	FALSE	FALSE						0.56653	0.658749	0.292199	0.00154934	0.74153	0.790321	0.296497	9.00417e-05	0.248155	0.280109	0.23522	0.196919	0.055965	0.148537	0.238878	0.610936	0.072868	0.131572	0.226767	0.565642
GATD3A;GATD3B	A0A0B4J2D5;P0DPI2;A0A0B4J2D5-2;P0DPI2-2;A0A096LNH5;A0A096LNJ1;A0A096LP12;A0A096LP73;A0A2R8Y6K9;A0A2R8YDR7;F2Z2Q0;H7C1F6;H7C2G3;A0A096LPI6	Glutamine amidotransferase-like class 1 domain-containing protein 3A, mitochondrial...	4	3	FALSE	FALSE	FALSE	FALSE						1.96026	1.96035	0.892611	0.0286975	2.12311	2.13779	0.801938	0.00781619	0.71953	0.725729	0.449905	0.099251	0.48921	0.548285	0.572825	0.335706	0.03831	0.177444	0.480566	0.732628
HEATR6	Q6AI08;A0A087WXZ7;K7EIX2;K7ELR8	HEAT repeat-containing protein 6...	1	1	FALSE	FALSE	FALSE	FALSE						0.36237	0.469057	0.52552	0.365985	0.33211	0.347087	0.927757	0.560739	-1.48959	-1.95798	2.0356	0.341062	-1.27256	-1.83601	1.9659	0.359209	-0.00505309	-0.12197	0.768167	0.917997
CUL4A	Q13619;Q13619-2;A0A0A0MR50	Cullin-4A...	4	1	FALSE	FALSE	FALSE	FALSE						0.973335	1.00132	0.812616	0.230918	1.24829	1.21648	0.825221	0.14991	0.126305	0.274685	0.618946	0.675332	0.014875	0.0595171	0.246337	0.839774	0.0313091	0.215168	0.580946	0.753566
SMAD1;SMAD5	Q15797;Q99717;D6R9D4;D6RAY1;D6RBB4;D6RBH9;D6RD62;D6RDN7;D6REQ3;D6RIZ9	Isoform of Q15797, Mothers against decapentaplegic homolog 1 (Fragment)...	2	2	FALSE	FALSE	FALSE	FALSE						0.06968	0.204919	0.55047	0.716811	-0.038185	-0.423002	1.55635	0.920965	-0.65786	-1.17234	1.64876	0.387898	-0.25437	-0.544417	0.792745	0.495249	-0.0599829	-0.627921	1.4877	0.702757
WFS1	O76024;A0A669KAX3;A0A669KBF0;H0Y9G5	Isoform of O76024, Wolframin...	3	3	FALSE	FALSE	FALSE	FALSE		+	+			3.81665	3.81971	0.399222	2e-30	4.12557	4.13827	0.386152	2e-30	0.33553	0.340317	0.215719	0.107213	0.01631	0.0217624	0.317745	0.864411	0.237338	0.318555	0.374663	0.364773
FERMT2	Q96AC1;Q96AC1-2;Q96AC1-3;A0A0U1RRM8;H0YJ34	Fermitin family homolog 2...	2	2	FALSE	FALSE	FALSE	FALSE						1.25709	1.26487	0.297645	0.000736059	1.07742	1.05723	0.356094	0.0113117	-0.13308	-0.194005	0.322182	0.570051	0.0007	0.0136346	0.19873	0.976335	-0.0762601	-0.20764	0.364518	0.593825
NPM3	O75607	Nucleoplasmin-3	1	1	FALSE	FALSE	FALSE	FALSE						-0.036805	-0.192123	0.640374	0.809263	-0.24797	-0.623031	1.33761	0.648822	-0.24121	-0.622298	1.34327	0.649975	-0.033645	-0.19139	0.678231	0.821644	-0.0389436	-0.430908	1.19719	0.748823
HMGB1;HMGB1P1;SP100	P09429;P23497;Q5T7C4;B2RPK0	High mobility group protein B1...	5	5	FALSE	FALSE	FALSE	FALSE						1.0184	1.01848	0.137943	2.01743e-20	1.53133	1.51996	0.250765	8.62478e-19	0.22512	0.22052	0.224022	0.354291	-0.28595	-0.280964	0.149397	0.0716217	0.508749	0.501483	0.300351	0.101199
ARSD;ARSH;ARSL	P51689;P51690;P51689-2;Q5FYA8;P51689-3;A0A5F9ZHU0;A0A5F9ZHX8;A0A5F9ZHZ5;C9J5G7;F5GYY5;F5H324	Arylsulfatase D...	6	6	FALSE	FALSE	FALSE	FALSE		+	+			3.68336	3.70301	0.325098	2e-30	3.54047	3.51596	0.557682	1.56552e-13	-0.50725	-0.51244	0.257939	0.0418211	-0.317375	-0.325396	0.329455	0.306595	-0.0683631	-0.187044	0.437601	0.668367
PLOD3	O60568;C9JIX5;C9JU11;H7C0B8;H7C2S8;H7C2V1	Isoform of O60568, Multifunctional procollagen lysine hydroxylase and glycosyltransferase LH3 (Fragment)...	9	9	FALSE	FALSE	FALSE	FALSE		+	+			3.33784	3.35143	0.394602	2.45097e-25	3.35447	3.38486	0.363361	2e-30	-0.196895	-0.196278	0.169385	0.251434	-0.189275	-0.229716	0.276401	0.368753	0.000270971	0.0334379	0.261416	0.986511
CHMP6	Q96FZ7;I3L3E4;I3L4A1;I3L4G8	Charged multivesicular body protein 6...	7	7	FALSE	FALSE	FALSE	FALSE						0.743625	0.743602	0.120384	6.17236e-17	0.66685	0.647737	0.196292	0.00505552	-0.398185	-0.409949	0.161075	0.00855983	-0.3207	-0.314084	0.131739	0.0264048	-0.0338408	-0.0958655	0.198859	0.666823
YAF2	Q8IY57;Q8IY57-3;Q8IY57-5	Isoform of Q8IY57, YY1-associated factor 2...	1	1	FALSE	FALSE	FALSE	FALSE				-		1.05515	1.05456	0.22073	7.82523e-06	0.98688	0.94251	0.374136	0.0444775	-1.10311	-1.11454	0.266416	9.14791e-05	-1.02041	-1.00249	0.291607	0.00823528	-0.0190499	-0.112053	0.337743	0.792764
LARS1	Q9P2J5;Q9P2J5-2;Q9P2J5-3;A0A6I8PIP7;A0A6I8PIT3;A0A6I8PIV1;A0A6I8PL42;A0A6I8PLB3;A0A6I8PLB8;A0A6I8PRS0;A0A6I8PRU9;A0A6I8PS05;A0A6I8PTV8;B4DER1	Isoform of Q9P2J5, Leucine--tRNA ligase, cytoplasmic...	6	6	FALSE	FALSE	FALSE	FALSE						0.221295	0.22958	0.183809	0.209837	0.392225	0.40031	0.214116	0.0470656	0.09332	0.118634	0.180858	0.553178	-0.025845	-0.052095	0.114347	0.680657	0.115321	0.170729	0.212931	0.436919
ANO6	Q4KMQ2;Q4KMQ2-2;Q4KMQ2-3;A0A7P0TBC5;A0A7P0TBI1	Anoctamin-6...	2	2	FALSE	FALSE	FALSE	FALSE		+	+			2.62588	2.62365	0.279485	1.57177e-25	2.62615	2.62288	0.331804	8.5981e-20	-0.003795	-0.00724139	0.225277	0.979409	-0.00119	-0.00647493	0.164137	0.971697	-0.000187487	-0.000766495	0.221664	0.995714
SSR1	P43307;P43307-2;A0A3B3IRT8;C9IZQ1;C9J3L8;C9J5W0;E9PAL7	Isoform of P43307, Signal sequence receptor subunit alpha...	3	3	FALSE	FALSE	FALSE	FALSE		+	+			3.58164	3.68821	0.619142	2.63307e-26	3.71604	3.92436	0.897548	8.16191e-21	0.09476	0.150742	0.328748	0.634595	-0.0032	-0.0854107	0.454385	0.948046	0.0520959	0.236153	0.609639	0.656882
HNRNPUL1	Q9BUJ2;Q9BUJ2-2;Q9BUJ2-3;A0A0A0MRA5;B7Z4B8;M0QYI8;M0QYM5;M0QYZ0;M0QZV6;M0R0K8;M0R203;M0R3F1;Q9BUJ2-4;Q9BUJ2-5	Heterogeneous nuclear ribonucleoprotein U-like protein 1...	12	12	FALSE	FALSE	FALSE	FALSE						1.43403	1.43294	0.0895627	2e-30	0.76107	0.760634	0.112249	6.20686e-20	-0.242305	-0.241995	0.102143	0.0188162	0.432055	0.430308	0.0884073	0.000147686	-0.674645	-0.672303	0.147731	4.40005e-05
CORO1C	Q9ULV4;Q9ULV4-2;Q9ULV4-3;B4E3S0;F8VRE9;F8VSA4;F8VTT6;F8VUX3;F8VVB7;F8W1H8;H0YHL7	Coronin-1C...	3	3	FALSE	FALSE	FALSE	FALSE						1.32484	1.32193	0.201322	1.25613e-16	1.33704	1.32821	0.227571	2.53948e-14	-0.00398	-0.0107382	0.185349	0.973458	-0.00363	-0.0170195	0.133345	0.92381	0.000436024	0.00628136	0.167745	0.973782
CLUH	O75153;A0A494C0R8;I3L2B0;K7EIG1	Clustered mitochondria protein homolog...	1	1	FALSE	FALSE	FALSE	FALSE						1.04351	0.99334	0.622093	0.133	1.06814	1.05305	0.793553	0.176903	-0.215685	-0.248525	0.642961	0.612887	-0.219685	-0.308232	0.378304	0.427965	0.00371475	0.059707	0.559105	0.932289
COL1A1	P02452	Collagen alpha-1(I) chain	4	4	FALSE	FALSE	FALSE	FALSE						0.102075	0.318798	0.642635	0.65845	0.223275	0.434221	0.90664	0.642877	-1.19417	-1.18585	1.02617	0.242996	-1.29305	-1.30127	0.934967	0.165378	0.00627646	0.115423	0.688205	0.902403
PCYT1A	P49585;C9J050;C9J2E1;C9JEJ2;C9JPY0;C9JVS0;F8WAZ5;F8WBU2	Choline-phosphate cytidylyltransferase A...	1	1	FALSE	FALSE	FALSE	FALSE						0.0925	0.163491	0.265312	0.571174	0.02035	-0.0034113	0.421994	0.933289	-0.29953	-0.371835	0.441294	0.385136	-0.12819	-0.204933	0.294747	0.511546	-0.0415229	-0.166902	0.387437	0.700957
ZNF106	Q9H2Y7;Q9H2Y7-2;A0A0C4DGM5;H3BNX5;H3BSS6	Isoform of Q9H2Y7, Zinc finger protein 106...	2	2	FALSE	FALSE	FALSE	FALSE						-0.596445	-1.38397	1.87121	0.491365	-0.856765	-1.51408	1.96128	0.461739	-0.01433	-0.0800813	0.951735	0.964627	0.00392	0.0500294	0.57879	0.954539	-0.00756486	-0.130111	0.770261	0.912801
DOCK7	Q96N67;Q96N67-2;Q96N67-3;A0A1B0GWE0;Q96N67-4;Q96N67-5;Q96N67-6	Dedicator of cytokinesis protein 7...	1	1	FALSE	FALSE	FALSE	FALSE						1.23824	1.17451	0.761728	0.148606	0.805505	0.738927	0.902306	0.389632	0.093785	-0.0203634	0.773751	0.829212	0.35108	0.415215	0.429893	0.335315	-0.0698543	-0.435578	0.895754	0.667873
MUS81	Q96NY9;E9PRI1;H0YDE3;H0YDU2	Crossover junction endonuclease MUS81...	2	2	FALSE	FALSE	FALSE	FALSE				-		0.24572	0.26755	0.243938	0.279556	-0.044765	-0.158257	0.530654	0.899719	-1.16966	-1.19737	0.356514	0.000719123	-0.813935	-0.771565	0.413549	0.0845333	-0.213981	-0.425807	0.562311	0.482132
PDS5A	Q29RF7;Q29RF7-3	Isoform of Q29RF7, Sister chromatid cohesion protein PDS5 homolog A...	5	5	FALSE	FALSE	FALSE	FALSE						0.298305	0.315074	0.274021	0.252732	-0.01413	-0.0683576	0.39743	0.954816	-0.36819	-0.469984	0.472315	0.277971	-0.04807	-0.0865531	0.164194	0.617909	-0.224956	-0.383431	0.481438	0.444787
ALG9	Q9H6U8;Q9H6U8-2;Q9H6U8-3;Q9H6U8-4;H0YCW6;A0A087WZ62	Alpha-1,2-mannosyltransferase ALG9...	1	1	FALSE	FALSE	FALSE	FALSE			+			2.30398	2.31434	0.671921	0.00949526	2.66712	2.66643	0.49276	0.000103023	0.825285	0.812964	0.355255	0.0290774	0.45114	0.460872	0.581968	0.404751	0.162074	0.352092	0.561106	0.54111
PARP12	Q9H0J9;G5E9U9	Isoform of Q9H0J9, Poly (ADP-ribose) polymerase family, member 12...	1	1	FALSE	FALSE	FALSE	FALSE						-0.310905	-1.05297	1.68985	0.579307	-0.504305	-1.13052	1.80883	0.569431	-0.978395	-1.52348	1.8947	0.440591	-0.76807	-1.44593	1.8094	0.44741	-0.00272134	-0.0775471	0.724447	0.939737
VTI1A	Q96AJ9;Q96AJ9-1	Isoform of Q96AJ9, Vesicle transport through interaction with t-SNAREs homolog 1A...	1	1	FALSE	FALSE	FALSE	FALSE						1.07391	1.0298	0.496144	0.0636297	0.94481	0.751958	1.05626	0.28526	-0.40658	-0.709577	1.14824	0.508338	-0.175995	-0.43174	0.703467	0.569778	-0.020258	-0.277837	0.950153	0.816726
SLC12A2	P55011;P55011-3;G3XAL9	Isoform of P55011, Solute carrier family 12 (Sodium/potassium/chloride transporters), member 2...	12	12	FALSE	FALSE	FALSE	FALSE		+	+			2.61637	2.65498	0.293562	2e-30	2.64012	2.66081	0.299674	1.28829e-24	-0.99	-0.984874	0.174846	2.21888e-06	-1.01004	-0.990705	0.252268	0.014872	0.00168216	0.00583083	0.258239	0.956375
CRAT	P43155;P43155-2;P43155-3;H0Y4Z7;A0A7P0T9E7;A0A7P0T9R9;A0A7P0TAR1;A0A7P0TBF3	Carnitine O-acetyltransferase...	2	2	FALSE	FALSE	FALSE	FALSE		+	+			3.48706	3.47729	0.309113	2e-30	3.92552	3.93268	0.285208	2e-30	0.420735	0.420075	0.23964	0.0752905	-0.00374	-0.0353138	0.250524	0.940598	0.427041	0.455389	0.36969	0.191055
TSEN34	Q9BSV6;A0A0G2JNK5;A0A0G2JNL0;A0A590UJ73;A0A590UJW4;B0V3J0;E7EQB3	Isoform of Q9BSV6, tRNA-intron lyase...	2	2	FALSE	FALSE	FALSE	FALSE						0.35945	0.445019	0.50254	0.400959	0.2715	0.231259	0.95291	0.638637	-1.2028	-1.33472	0.892364	0.0455512	-1.11658	-1.12095	0.372057	0.00391404	-0.0137589	-0.21376	0.82556	0.856528
ATIC	P31939;P31939-2;C9JLK0;F8WEF0;H7C1S2	Bifunctional purine biosynthesis protein ATIC...	11	11	FALSE	FALSE	FALSE	FALSE			+			1.39125	1.33177	0.342043	0.0124994	2.27007	2.13123	0.454614	4.41388e-15	0.338415	0.395979	0.382434	0.22286	-0.482005	-0.403486	0.285257	0.292536	0.823074	0.799465	0.549712	0.16237
TAF4	O00268;A0A0G2JRY5;V9GY03	Isoform of O00268, Transcription initiation factor TFIID subunit 4 (Fragment)...	1	1	FALSE	FALSE	FALSE	FALSE						0.181195	0.25999	0.329558	0.447592	0.22092	0.269647	0.382223	0.489623	-0.105675	-0.132606	0.280916	0.630754	-0.07872	-0.142264	0.243529	0.577046	0.000461639	0.00965737	0.261557	0.98046
NUMA1	Q14980;Q14980-2;Q14980-3;A0A087WY61;F5H4J1;F5H6Y5;H0YFY6;K4DIE0;Q14980-4;Q14980-5	Isoform of Q14980, Nuclear mitotic apparatus protein 1...	10	10	FALSE	FALSE	FALSE	FALSE	-			-		1.29242	1.28867	0.154565	4.09508e-22	-0.406575	-0.428686	0.382517	0.243755	-1.98525	-2.00475	0.386424	1.35868e-12	-0.29036	-0.2874	0.14075	0.0455049	-1.69874	-1.71735	0.424277	0.000195293
HLA-C	P10321;P10321-2;A0A140T921;A0A140T9H5;A0A140T9U8;A2AEA2;O19617	HLA class I histocompatibility antigen, C alpha chain...	2	1	FALSE	FALSE	FALSE	FALSE						3.83674	3.74758	2.39371	0.124369	3.68819	3.59481	2.5214	0.170082	-0.831745	-1.52311	2.04031	0.468096	-0.56453	-1.37034	1.93856	0.501857	-0.00807816	-0.15277	0.799735	0.889644
DCAKD	Q8WVC6;Q8WVC6-2;K7ESP4	Dephospho-CoA kinase domain-containing protein...	1	1	FALSE	FALSE	FALSE	FALSE		+	+			3.82412	3.82699	0.301322	2e-30	3.92896	3.95843	0.423994	2e-30	-0.342295	-0.341416	0.29442	0.241374	-0.43909	-0.472858	0.362373	0.152556	0.0197532	0.131442	0.396993	0.805222
ADNP	Q9H2P0;A0A2R8Y6X0;A0A669KBJ7	Activity-dependent neuroprotector homeobox protein...	2	2	FALSE	FALSE	FALSE	FALSE						-0.22391	-0.56766	1.18223	0.629674	-0.06448	-0.18847	1.69188	0.904084	-0.32518	1.53176	5.23479	0.667597	-0.28456	1.15257	4.09186	0.605459	0.0115018	0.37919	1.29967	0.89364
PKD2	Q13563;Q13563-2;Q13563-3;B4DFN3;Q13563-4;Q13563-5	Isoform of Q13563, Polycystin-2...	9	9	FALSE	FALSE	FALSE	FALSE		+	+			3.64032	3.63521	0.237717	2e-30	3.55971	3.55579	0.242389	2e-30	-0.01843	-0.0300092	0.127046	0.851467	0.017055	0.0494148	0.161086	0.782111	-0.0236915	-0.0794239	0.18395	0.698431
H2AC1;H2AX	P16104;Q96QV6	Histone H2A type 1-A...	4	1	FALSE	FALSE	FALSE	FALSE						0.01821	0.0865681	0.342855	0.839227	0.0489	0.104102	0.681397	0.865114	-0.18774	-0.353899	0.825547	0.684958	-0.118025	-0.371433	0.725487	0.644722	0.000188617	0.0175335	0.588911	0.988203
GBA	P04062;P04062-2;P04062-3;A0A0G2JLB3;A0A0G2JNZ0;A0A0G2JNZ5;P04062-4;P04062-5	Isoform of P04062, Glucosylceramidase...	3	3	FALSE	FALSE	FALSE	FALSE						4.29421	4.06497	2.0894	0.0750534	4.0662	3.86397	2.21275	0.108757	-0.96548	-1.55126	1.8832	0.419038	-0.6256	-1.35026	1.77849	0.474136	-0.0133954	-0.201003	0.845689	0.858585
	CON__ENSEMBL:ENSBTAP00000024462;CON__ENSEMBL:ENSBTAP00000024466		4	4	FALSE	TRUE	FALSE	FALSE						0.622935	0.592567	0.301248	0.0761087	-1.99049	-1.90529	0.627099	0.0398911	-2.795	-2.72135	0.585406	0.00136259	-0.178505	-0.223493	0.262385	0.398985	-2.57324	-2.49786	0.634274	0.00994063
PIGT	Q969N2;Q969N2-2;Q969N2-3;A0A1W2PNP0;A0A1W2PP13;A0A1W2PP53;A0A1W2PP57;A0A1W2PPC3;A0A1W2PPK4;A0A1W2PPQ7;A0A1W2PPR6;A0A1W2PPS0;A0A1W2PQ52;A0A1W2PQA4;A0A1W2PQN1;A0A1W2PQY1;A0A1W2PR34;A0A1W2PR73;A0A1W2PR92;A0A1W2PRH2;A0A1W2PRZ8;A0A1W2PSC5;H7C2Y2;Q969N2-4;Q969N2-5;Q969N2-6	GPI transamidase component PIG-T...	8	8	FALSE	FALSE	FALSE	FALSE		+	+			2.70459	2.71347	0.199749	2e-30	2.19963	2.15745	0.536741	0.000372279	-0.63595	-0.664686	0.362448	0.0323477	-0.049365	-0.108668	0.275934	0.721153	-0.506891	-0.556018	0.499023	0.26178
ITPRID2	P28290;P28290-2;P28290-3;E7EUL7;E9PHV5	Isoform of P28290, Protein ITPRID2...	3	3	FALSE	FALSE	FALSE	FALSE						0.850125	0.853407	0.430069	0.0448335	0.97605	1.14738	1.00687	0.10206	-0.681185	-0.647758	0.404744	0.110777	-0.804635	-0.941729	0.756399	0.0664518	0.0168156	0.293971	0.989471	0.825863
EIF2A	Q9BY44;Q9BY44-2;Q9BY44-3;F8WAE5;H7C5R5;Q9BY44-4	Eukaryotic translation initiation factor 2A...	3	3	FALSE	FALSE	FALSE	FALSE						1.10935	1.11199	0.209507	7.58918e-10	0.85498	0.822232	0.300719	0.0171227	-0.09862	-0.154414	0.284535	0.665388	0.101175	0.135345	0.166235	0.430675	-0.178947	-0.289759	0.353281	0.422769
MRPL11	Q9Y3B7;Q9Y3B7-2	39S ribosomal protein L11, mitochondrial...	2	2	FALSE	FALSE	FALSE	FALSE			+			1.58816	1.61005	0.463759	0.000895218	2.27113	2.33286	0.77595	0.000166527	1.10865	1.13034	0.432186	0.00552624	0.339685	0.407532	0.516302	0.472402	0.613888	0.722811	0.73552	0.356104
TRIP12	Q14669;Q14669-2;Q14669-3;A0A6Q8PGG9;A0A6Q8PHK0;C9JLD7;C9JLJ5;C9JSX9;F8W9P3;G5E9G6;H7C1L9;Q14669-4	E3 ubiquitin-protein ligase TRIP12...	7	7	FALSE	FALSE	FALSE	FALSE						0.68055	0.683764	0.130892	2.56813e-09	0.60758	0.59041	0.199679	0.014631	-0.58771	-0.604861	0.192488	0.00135577	-0.51482	-0.511507	0.117798	0.000259962	-0.0347259	-0.0933541	0.203914	0.683141
VTI1B	Q9UEU0;Q9UEU0-2;G3V5I2;J3KMW2	Isoform of Q9UEU0, Vesicle transport through interaction with t-SNAREs homolog 1B...	2	2	FALSE	FALSE	FALSE	FALSE						1.3288	1.32975	0.170687	5.6946e-22	1.27235	1.26785	0.198737	1.99997e-14	-0.137525	-0.151784	0.167797	0.353678	-0.062725	-0.0898817	0.131911	0.518284	-0.0206143	-0.0619025	0.168923	0.740221
UBAP2L	Q14157;Q14157-1;Q14157-3;F8W726;H0Y5H6;H7C2T8;Q14157-4;Q5VU77;Q5VU78;Q5VU79;Q5VU80;Q5VU81;Q14157-5	Isoform of Q14157, Ubiquitin-associated protein 2-like...	11	11	FALSE	FALSE	FALSE	FALSE						0.71169	0.714745	0.136448	2.62685e-10	0.72131	0.725132	0.160605	3.91089e-06	-0.120235	-0.120921	0.140293	0.357058	-0.122135	-0.131307	0.114264	0.241218	0.000695016	0.0103867	0.154992	0.972839
C17orf75	Q9HAS0;J3KRR1;J3QKQ1;J9JIC5	Isoform of Q9HAS0, Protein Njmu-R1...	2	2	FALSE	FALSE	FALSE	FALSE						1.30269	1.30513	0.2765	0.000276467	1.41061	1.41955	0.308327	0.000159391	0.465565	0.466249	0.268829	0.079833	0.35388	0.351833	0.24429	0.158285	0.0321538	0.114417	0.277251	0.71597
LCLAT1	Q6UWP7;Q6UWP7-2;Q6UWP7-3;C9J5S5;C9J6F4;C9JA02;C9JMW2;C9JUV9;C9JXY8;C9K0C3	Isoform of Q6UWP7, Lysocardiolipin acyltransferase 1...	9	9	FALSE	FALSE	FALSE	FALSE		+	+			4.70516	4.71189	0.216037	2e-30	4.84206	4.84491	0.187391	2e-30	0.204087	0.204409	0.124428	0.0995016	0.047725	0.0713923	0.178409	0.656266	0.0907564	0.133016	0.193986	0.488323
LMF2	Q9BU23;Q9BU23-2;Q9BU23-3	Isoform of Q9BU23, Lipase maturation factor 2...	3	3	FALSE	FALSE	FALSE	FALSE		+	+			2.48856	2.49665	0.282951	2.21063e-26	2.43457	2.43535	0.342504	9.25239e-20	-0.13866	-0.153233	0.184326	0.400092	-0.05248	-0.0919303	0.177128	0.606126	-0.0192638	-0.0613022	0.212641	0.769267
GSR	P00390;P00390-2;P00390-3;A0A2R8YF59;H0YC68;P00390-4;P00390-5	Glutathione reductase, mitochondrial...	4	4	FALSE	FALSE	FALSE	FALSE				+		1.21522	1.3722	0.98714	0.0487027	2.24192	2.3902	1.23389	0.00930238	1.34896	1.3927	0.456027	4.57006e-06	0.220155	0.374711	0.708225	0.608563	1.03664	1.01799	0.907265	0.274068
MED4	Q9NPJ6;Q9NPJ6-2;Q5T911	Isoform of Q9NPJ6, Mediator of RNA polymerase II transcription subunit 4...	2	2	FALSE	FALSE	FALSE	FALSE						1.08448	1.08285	0.166787	9.71056e-18	1.06292	1.05592	0.202649	0.000193004	-0.583965	-0.588785	0.16925	0.000794444	-0.562425	-0.561851	0.160962	0.00199711	-0.00443267	-0.026934	0.192609	0.909659
KIF15	Q9NS87;Q9NS87-2;C9JKA9;D6RCT7;Q9NS87-4	Isoform of Q9NS87, Kinesin-like protein KIF15...	1	1	FALSE	FALSE	FALSE	FALSE						1.29503	1.29143	0.282682	0.000269057	1.17833	1.1405	0.42014	0.0281424	-0.216765	-0.274083	0.355638	0.41222	-0.07441	-0.123148	0.199129	0.564086	-0.0387785	-0.150936	0.340704	0.695864
MYO1C	O00159;O00159-2;O00159-3;F5H6E2;I3L3F5;I3L3Y6;I3L501	Isoform of O00159, Unconventional myosin-Ic...	13	13	FALSE	FALSE	FALSE	FALSE		+	+			2.33896	2.33967	0.179588	2e-30	2.20755	2.16781	0.301039	5.57867e-20	-0.676545	-0.688614	0.193997	0.000628605	-0.54431	-0.516755	0.234931	0.0564572	-0.0650377	-0.171859	0.310789	0.616197
TTK	P33981;P33981-2;D6REX1;D6RF82;D6RIC6	Dual specificity protein kinase TTK...	4	4	FALSE	FALSE	FALSE	FALSE						0.759655	0.757879	0.188324	0.000315855	0.64686	0.595292	0.354368	0.132426	-0.39098	-0.432095	0.317156	0.103697	-0.260835	-0.269508	0.204624	0.185549	-0.0466729	-0.162587	0.337706	0.675528
TMEM70	Q9BUB7;Q9BUB7-2	Isoform of Q9BUB7, Transmembrane protein 70, mitochondrial...	1	1	FALSE	FALSE	FALSE	FALSE						0.16738	0.564605	1.04461	0.619398	0.33583	0.67496	1.12663	0.553335	0.22015	0.292895	0.423464	0.498505	0.06722	0.182539	0.421798	0.680327	0.0211909	0.110355	0.397528	0.796555
DLG5	Q8TDM6;Q8TDM6-2;Q8TDM6-4	Disks large homolog 5...	2	2	FALSE	FALSE	FALSE	FALSE						1.03973	1.02409	0.352225	0.011234	0.542935	0.361802	0.83985	0.560878	-0.449345	-0.708537	0.846451	0.361775	-0.012455	-0.0462493	0.212827	0.847602	-0.330195	-0.662288	0.860402	0.438774
ALG5	Q9Y673;Q9Y673-2;B4DR67;A0A7P0T850;A0A7P0T882;A0A7P0T8X9;A0A7P0T901;A0A7P0T9B8;A0A7P0T9C7;A0A7P0T9X2;A0A7P0TA98;A0A7P0TAI2;A0A7P0TAL2;A0A7P0TB27;A0A7P0Z4I2	Dolichyl-phosphate beta-glucosyltransferase...	5	5	FALSE	FALSE	FALSE	FALSE		+	+			3.82011	3.81812	0.200169	2e-30	4.11751	4.12694	0.278286	2e-30	0.26686	0.269921	0.163719	0.0901287	-0.008225	-0.0389001	0.178811	0.886295	0.275435	0.308821	0.26668	0.212452
PRKCSH	P14314;P14314-2;A0A0C4DGP4;A0A7I2V2T6;K7EIP3;K7EJ70;K7EKX1;K7ELL7;K7EPW7	Glucosidase 2 subunit beta...	20	20	FALSE	FALSE	FALSE	FALSE		+	+			5.35558	5.35652	0.0778336	2e-30	4.65286	4.65549	0.110364	2e-30	0.01041	0.0109281	0.0722899	0.883185	0.712215	0.711953	0.0910139	7.525e-19	-0.701774	-0.701025	0.131135	3.10173e-06
NT5C2	P49902;A0A6Q8PEZ2;A0A6Q8PF50;A0A6Q8PFH2;A0A6Q8PG36;A0A6Q8PHB5;A0A6Q8PHP0;Q5JUV4;S4R3A6;S4R3E7	Cytosolic purine 5'-nucleotidase...	1	1	FALSE	FALSE	FALSE	FALSE						1.40308	1.36869	0.323847	0.00165693	1.72041	1.74468	0.342896	7.50554e-11	0.140365	0.191919	0.328941	0.606462	-0.11083	-0.184065	0.263137	0.513637	0.246632	0.375983	0.440467	0.383202
MARK1;MARK3	P27448;Q9P0L2;P27448-2;Q9P0L2-2;P27448-3;Q9P0L2-3;A0A087X0I6;A0A7I2V2E3;A0A7I2V2I9;A0A7I2V2J6;A0A7I2V2N8;A0A7I2V2U9;A0A7I2V3B9;A0A7I2V3C6;A0A7I2V3I9;A0A7I2V3K2;A0A7I2V3P5;A0A7I2V3Q1;A0A7I2V3X7;A0A7I2V409;A0A7I2V483;A0A7I2V4G7;A0A7I2V4K8;A0A7I2V4L1;A0A7I2V4T2;A0A7I2V4T5;A0A7I2V549;A0A7I2V550;A0A7I2V5G3;A0A7I2V5H7;A0A7I2V602;A0A7I2V639;A0A7I2YQ84;A0A7I2YQ91;A0A7I2YQC1;A0A7I2YQF4;A0A7I2YQF7;A0A7I2YQ…	Isoform of P27448, MAP/microtubule affinity-regulating kinase 3...	11	8	FALSE	FALSE	FALSE	FALSE				-		1.12275	1.12168	0.114619	5.29314e-27	0.379565	0.380534	0.211332	0.0742595	-1.25803	-1.25656	0.196165	1.56457e-17	-0.516905	-0.515418	0.116789	3.03103e-06	-0.743335	-0.741142	0.242757	0.00413516
DYNC1LI2	O43237;O43237-2;J3KRI4;J3KRZ2	Cytoplasmic dynein 1 light intermediate chain 2...	3	3	FALSE	FALSE	FALSE	FALSE						0.71625	0.601656	0.367614	0.211917	0.851305	0.750472	0.430126	0.203163	0.039835	0.0535127	0.200779	0.762982	-0.0684	-0.0953029	0.159206	0.445464	0.0738098	0.148816	0.196745	0.438077
KPNA4	O00629;A0A7I2V340;A0A7I2YQ95;H7C4F6	Importin subunit alpha-3...	1	1	FALSE	FALSE	FALSE	FALSE						2.44454	2.71994	2.41187	0.268666	2.32097	2.58812	2.52185	0.326571	-0.70019	-1.34411	1.93068	0.511662	-0.43674	-1.21229	1.81675	0.534191	-0.00710954	-0.131825	0.785112	0.902073
TMEM106B	Q9NUM4;C9J998;C9JZ87;F2Z3N7	Isoform of Q9NUM4, Transmembrane protein 106B...	3	3	FALSE	FALSE	FALSE	FALSE						1.84718	1.85669	0.360998	6.11564e-14	1.85771	1.8704	0.383616	1.88359e-07	-0.82305	-0.818273	0.276821	0.00704765	-0.83674	-0.831982	0.335226	0.022932	0.000452578	0.0137093	0.314607	0.984405
TAOK2	Q9UL54;Q9UL54-2;Q9UL54-3;Q9UL54-4	Isoform of Q9UL54, Serine/threonine-protein kinase TAO2...	2	2	FALSE	FALSE	FALSE	FALSE						1.5754	1.57372	0.289443	3.17995e-09	1.384	1.36722	0.321951	0.000581944	-0.209945	-0.256309	0.311991	0.408905	-0.015105	-0.0498127	0.210516	0.830707	-0.0928532	-0.206496	0.325355	0.546218
RBM39	Q14498;Q14498-2;Q14498-3;A0A087X122;A0A0U1RQH7;A0A0U1RQW2;A8MYG5;F2Z2Z5;F2Z3E6;F8WF24;F8WF73;G3XAC6;H0Y4X3;Q5QP22;Q5QP23	Isoform of Q14498, RNA-binding protein 39...	10	10	FALSE	FALSE	FALSE	FALSE						0.80791	0.804723	0.113606	8.40028e-18	0.831485	0.830751	0.146979	1.69689e-07	-0.12819	-0.129142	0.139652	0.333606	-0.152355	-0.15517	0.106648	0.138427	0.00608298	0.0260287	0.139303	0.86706
FMR1	Q06787;Q06787-2;Q06787-3;A0A087WXI3;A8MQB8;G3V0J0;Q06787-4;R9WNI0;Q06787-5;Q06787-6;Q06787-7;Q06787-8;Q06787-9;Q06787-10;Q06787-11	Isoform of Q06787, Synaptic functional regulator FMR1...	6	5	FALSE	FALSE	FALSE	FALSE			+			0.884815	0.889336	0.14659	3.81541e-18	2.04531	2.03973	0.280742	5.81315e-19	0.743945	0.735105	0.262057	0.0130206	-0.41994	-0.415291	0.159011	0.0127506	1.16227	1.1504	0.331934	0.00205148
ERLEC1	Q96DZ1;Q96DZ1-2;Q96DZ1-3	Endoplasmic reticulum lectin 1...	4	4	FALSE	FALSE	FALSE	FALSE		+	+			2.72162	2.73598	0.289741	2.32785e-27	2.72708	2.74461	0.341946	2.22092e-21	0.05823	0.0691213	0.144086	0.630637	0.026415	0.0604865	0.173732	0.717241	0.00278811	0.00863485	0.204669	0.925962
SYCP1	Q15431;A0A087WZC3;Q5VXJ5	Isoform of Q15431, Synaptonemal complex protein 1...	2	2	FALSE	FALSE	FALSE	FALSE						0.278615	0.444865	0.587531	0.47441	0.363	0.468588	0.613503	0.455809	0.425495	0.481763	0.511401	0.327497	0.38184	0.45804	0.451189	0.303624	0.00316849	0.0237233	0.342945	0.938143
CNPY2	Q9Y2B0;Q9Y2B0-2;F8VXJ7;F8W1K5;H0YI18;H0YIH9;F8VP03;F8W031;F8W1U5	Isoform of Q9Y2B0, Protein canopy homolog 2...	7	7	FALSE	FALSE	FALSE	FALSE		+	+			4.62597	4.59337	0.397799	2e-30	4.30656	4.29235	0.398567	1.23987e-26	-0.41449	-0.413591	0.219451	0.0544986	-0.07035	-0.112573	0.280437	0.654939	-0.231484	-0.301018	0.3516	0.387918
TMEM161A	Q9NX61;Q9NX61-2;K7EPA3;K7EQ34;K7EQE7;U3KQT6	Isoform of Q9NX61, Transmembrane protein 161A...	3	3	FALSE	FALSE	FALSE	FALSE						2.45839	2.50175	0.817326	0.00178443	2.20702	2.27615	0.856292	0.00199725	-0.341305	-0.372373	0.38012	0.323938	-0.06543	-0.146779	0.423581	0.696129	-0.0796886	-0.225593	0.438562	0.604873
TPT1;TPT1P8	P13693;P13693-2;A0A0B4J2C3;E9PJF7;H0YCX0;J3KPG2;Q5W0H4;Q9HAU6;Q56UQ5	Isoform of P13693, Translationally-controlled tumor protein...	4	4	FALSE	FALSE	FALSE	FALSE			+	+		0.2425	0.386606	0.526902	0.493851	2.97865	2.97326	0.327939	3.53818e-24	2.28748	2.25783	0.478333	2.76729e-08	-0.266945	-0.328828	0.385193	0.395387	2.66213	2.58666	0.640546	0.00267669
SLC4A7	Q9Y6M7;Q9Y6M7-2;Q9Y6M7-3;A0A0A0MST8;C9JRP1;E9PFN4;H7C3C4;Q9Y6M7-4;Q9Y6M7-5;Q9Y6M7-6;Q9Y6M7-7;Q9Y6M7-8;Q9Y6M7-9;Q9Y6M7-10;Q9Y6M7-11;Q9Y6M7-12;Q9Y6M7-13;Q9Y6M7-14	Isoform of Q9Y6M7, Anion exchange protein...	4	4	FALSE	FALSE	FALSE	FALSE		+		-		2.24806	2.2489	0.244038	7.60944e-26	0.53609	0.65226	0.719259	0.346958	-1.86686	-1.86028	0.45785	0.000345035	-0.101425	-0.263635	0.441364	0.599489	-1.74177	-1.59664	0.779812	0.0865502
SEPTIN7	Q16181;Q16181-2;A0A0U1RRM2;E7EPK1;E7ES33;G3V1Q4;Q5JXL7	Isoform of Q16181, Septin...	5	5	FALSE	FALSE	FALSE	FALSE						0.6332	0.634422	0.171112	0.000122903	1.00646	1.03429	0.320996	3.97854e-07	0.476485	0.487431	0.23351	0.0245508	0.058695	0.0875592	0.187538	0.614676	0.378441	0.399871	0.33257	0.206347
CDC23	Q9UJX2;Q9UJX2-3	Cell division cycle protein 23 homolog...	2	2	FALSE	FALSE	FALSE	FALSE						0.057815	0.128975	0.251552	0.640738	0.06746	0.087661	0.243709	0.722735	0.33271	0.331897	0.290375	0.255874	0.36682	0.373211	0.271642	0.169516	-0.00417066	-0.0413143	0.235897	0.911792
MINK1	Q8N4C8;Q8N4C8-2;Q8N4C8-3;A0A590UJE1;I3L4T2;Q8N4C8-4;Q8N4C8-5	Isoform of Q8N4C8, Misshapen-like kinase 1...	3	2	FALSE	FALSE	FALSE	FALSE						0.029995	0.105295	0.855585	0.848015	0.42601	0.652452	1.38142	0.58242	-0.07938	-0.400446	1.60645	0.887298	-0.439595	-0.947604	1.27507	0.469429	0.0838163	0.547158	1.16014	0.657033
PTPRF	P10586;P10586-2;H0Y380;H0Y4H1;H0Y6Z7;H0Y7Z9	Isoform of P10586, Protein-tyrosine-phosphatase (Fragment)...	1	1	FALSE	FALSE	FALSE	FALSE						0.234585	0.422657	0.674217	0.533654	0.21346	0.266028	1.02255	0.70267	-0.23886	-0.427837	0.988543	0.645856	-0.112085	-0.271208	0.619944	0.665105	-0.00973641	-0.156629	0.786594	0.871783
PBXIP1	Q96AQ6;Q96AQ6-2;Q96AQ6-3;F2Z2Z8;Q5T173	Isoform of Q96AQ6, Pre-B-cell leukemia transcription factor-interacting protein 1...	9	9	FALSE	FALSE	FALSE	FALSE		+	+			3.7822	3.78502	0.30658	2e-30	3.72503	3.71685	0.396982	2.71749e-27	-0.15382	-0.177792	0.23044	0.4256	-0.05767	-0.109623	0.204877	0.60003	-0.0190993	-0.0681694	0.243075	0.775661
PSIP1	O75475;O75475-2;O75475-3	Isoform of O75475, PC4 and SFRS1-interacting protein...	2	2	FALSE	FALSE	FALSE	FALSE						0.89037	0.890891	0.200756	0.000202706	0.770425	0.740279	0.295341	0.0428839	-0.07459	-0.102669	0.197319	0.628734	0.009775	0.0479422	0.182011	0.852484	-0.0535267	-0.150612	0.285888	0.610282
LONP1	P36776;P36776-2;P36776-3;K7EJE8;K7EKE6;K7ER27;K7ER56;K7ERR6	Isoform of P36776, Lon protease homolog, mitochondrial...	7	7	FALSE	FALSE	FALSE	FALSE		+	+			2.73067	2.78166	0.622065	1.26851e-15	3.36836	3.5764	1.15828	2.54417e-12	0.61851	0.67815	0.431946	0.0550676	0.006135	-0.11659	0.66973	0.951402	0.536029	0.794741	0.979774	0.292717
EIF1;EIF1B	O60739;P41567;K7EM18	Eukaryotic translation initiation factor 1...	2	2	FALSE	FALSE	FALSE	FALSE						0.615605	0.601408	0.329311	0.0781567	0.01981	-0.0224543	0.546664	0.970398	-0.671705	-0.737481	0.512707	0.0963334	-0.05856	-0.113619	0.242674	0.662997	-0.517656	-0.623862	0.609529	0.303679
NSUN5;NSUN5P1;NSUN5P2	Q96P11;Q96P11-2;Q3KNT7-2;Q63ZY6-2;Q96P11-3;Q3KNT7-3;Q96P11-4;Q3KNT7;Q63ZY6;Q63ZY6-4;Q96P11-5;Q63ZY6-5;Q63ZY6-6	28S rRNA (cytosine-C(5))-methyltransferase...	11	11	FALSE	FALSE	FALSE	FALSE						0.64796	0.649574	0.13622	2.38326e-12	0.55986	0.547522	0.209164	0.0183861	-0.610735	-0.618839	0.183394	0.000427061	-0.51888	-0.516787	0.124218	0.000270606	-0.0420364	-0.102052	0.197628	0.648595
COQ9	O75208;O75208-2;H3BNT2;H3BPC6;H3BPW3;H3BRC0;H3BSJ5;H3BVA5	Isoform of O75208, Ubiquinone biosynthesis protein...	3	3	FALSE	FALSE	FALSE	FALSE		+	+			3.07248	3.07236	0.387202	4.8997e-19	3.17773	3.21087	0.4813	7.93157e-19	0.61187	0.636811	0.386953	0.074536	0.47862	0.498303	0.396261	0.201605	0.02688	0.138508	0.399671	0.763618
SMARCD2	Q92925;Q92925-2;Q92925-3;B9EGA3;J3KMX2;J3QWB6	Isoform of Q92925, SMARCD2 protein...	5	5	FALSE	FALSE	FALSE	FALSE						0.668235	0.668536	0.153032	6.83508e-05	0.586365	0.567718	0.231386	0.0375808	-0.995345	-1.00631	0.205437	2.88072e-10	-0.91162	-0.905496	0.186884	0.000254721	-0.0338918	-0.100818	0.220798	0.684664
NR3C1	P04150;P04150-2;P04150-3;A0A494C0P1;D6RDA9;Q3MSN4;P04150-5;P04150-6;P04150-7;P04150-8;P04150-9;P04150-10;P04150-11;P04150-12;P04150-13;P04150-14;P04150-15;P04150-16	Glucocorticoid receptor...	5	5	FALSE	FALSE	FALSE	FALSE						0.966385	0.963567	0.18189	4.1986e-13	0.572195	0.570205	0.206929	0.0072022	-0.442735	-0.446882	0.228329	0.0335411	-0.02884	-0.0535206	0.113969	0.670911	-0.390315	-0.393362	0.27399	0.152186
TPD52	P55327;P55327-2;P55327-3;E5RK35;P55327-4;P55327-5;P55327-6;P55327-7	Isoform of P55327, Tumor protein D52...	4	1	FALSE	FALSE	FALSE	FALSE						0.933265	0.920795	0.617951	0.146928	1.09081	1.08951	0.657096	0.099295	0.04426	0.0695672	0.517785	0.879364	-0.016525	-0.0991492	0.443073	0.87082	0.0326077	0.168717	0.447649	0.753065
MAPKAP1	Q9BPZ7;Q9BPZ7-2;Q9BPZ7-3;B1AMA5;B1AMB1;B1AMB2;Q9BPZ7-4;Q9BPZ7-5;Q9BPZ7-6	Isoform of Q9BPZ7, Mitogen-activated protein kinase 2-associated protein 1 (Fragment)...	2	2	FALSE	FALSE	FALSE	FALSE						0.91749	0.914424	0.232058	0.000393499	0.83815	0.819975	0.31264	0.0263004	-0.106825	-0.148982	0.286392	0.613691	-0.020505	-0.0545329	0.181257	0.779175	-0.0214412	-0.0944494	0.270378	0.770814
ARHGEF2	Q92974;Q92974-2;Q92974-3;A0A5F9ZI21;Q5VY93;V9GYF0;V9GYF5;V9GYG5;V9GYM8;V9GZ14	Isoform of Q92974, Guanine nucleotide exchange factor H1...	15	15	FALSE	FALSE	FALSE	FALSE						0.91444	0.916422	0.0830591	2e-30	0.855405	0.847544	0.114198	2.32644e-19	-0.339215	-0.347166	0.0941151	0.000106325	-0.28173	-0.278287	0.0806231	0.00557775	-0.03646	-0.0688787	0.118019	0.586414
CNOT10	Q9H9A5;Q9H9A5-2;Q9H9A5-3;E9PCN5;H7C0K1;H7C1X9;Q9H9A5-4;Q9H9A5-5;Q9H9A5-6	CCR4-NOT transcription complex subunit 10...	3	3	FALSE	FALSE	FALSE	FALSE						0.79644	0.819045	0.239475	9.634e-05	0.82075	0.857436	0.315967	0.00303123	-0.089175	-0.0905254	0.218331	0.591346	-0.090335	-0.128917	0.168345	0.44583	0.00303113	0.0383912	0.229766	0.927211
TRUB1	Q8WWH5	Probable tRNA pseudouridine synthase 1	3	3	FALSE	FALSE	FALSE	FALSE						1.17454	1.17518	0.192794	6.11792e-17	1.12163	1.10422	0.287182	0.00581052	-0.2245	-0.252722	0.281536	0.349829	-0.14038	-0.181759	0.213213	0.403921	-0.0140393	-0.0709634	0.253003	0.818103
DNMT1	P26358;P26358-2;P26358-3;A0A7I2V2G5;A0A7I2V311;A0A7I2V490;A0A7I2V5D0;A0A7I2V5F1;A0A7I2V5F6;A0A7I2YQA8;A0A7I2YQQ0;K7EJL0	DNA (cytosine-5)-methyltransferase 1...	2	2	FALSE	FALSE	FALSE	FALSE						2.40449	1.90745	1.65818	0.321218	1.7496	1.37151	1.95575	0.474173	-0.431225	-0.860043	1.40566	0.385531	-0.202605	-0.324101	0.462831	0.424419	-0.0509314	-0.535942	1.35428	0.711922
SUGP2	Q8IX01;Q8IX01-3;M0R065;M0R216;M0R2Z9;M0R3F6;Q8IX01-4	Isoform of Q8IX01, SURP and G-patch domain-containing protein 2...	4	4	FALSE	FALSE	FALSE	FALSE						0.625415	0.619094	0.22208	0.00879635	0.63953	0.636148	0.256713	0.0200326	0.029985	0.0414681	0.185467	0.819761	0.007355	0.0244141	0.132072	0.864935	0.00290927	0.017054	0.187926	0.93411
GIT1	Q9Y2X7;Q9Y2X7-3;A0A0C4DGN6;J3QRU8	ARF GTPase-activating protein GIT1...	1	1	FALSE	FALSE	FALSE	FALSE						0.706255	1.56342	1.95138	0.404382	0.749795	1.44524	2.06241	0.489025	-0.88096	-9.17293	19.7895	0.487041	-0.614495	-9.05476	19.7912	0.52759	-0.0109856	-0.118173	0.725645	0.894895
MRPL12	P52815;B4DLN1	39S ribosomal protein L12, mitochondrial...	5	3	FALSE	FALSE	FALSE	FALSE		+	+			4.99907	5.16154	1.76167	0.000189481	5.25945	5.51021	1.92257	0.000168649	1.61392	1.6224	0.650416	0.0253359	1.35677	1.27373	0.846268	0.167164	0.0502433	0.348663	0.806588	0.71881
DHCR24	Q15392;Q15392-2;A0A0A0MTI1;A0A3B3IRV7;A0A3B3ISR5;A0A3B3ITT9	Delta(24)-sterol reductase...	5	5	FALSE	FALSE	FALSE	FALSE		+	+			4.2545	4.26521	0.216391	2e-30	4.48693	4.49533	0.259538	2e-30	0.294465	0.298633	0.162316	0.0598533	0.040275	0.0685115	0.179488	0.690031	0.192753	0.230122	0.240865	0.333218
HIGD1A;HIGD1C	A8MV81;Q9Y241;Q9Y241-2;C9JNU6;C9JAW5	HIG1 domain family member 1A, mitochondrial...	1	1	FALSE	FALSE	FALSE	FALSE						2.45567	2.51097	1.76468	0.14147	2.50426	2.56958	1.8673	0.161022	0.01164	0.0308708	0.493	0.96334	-0.004115	-0.0277387	0.469773	0.953017	0.00511574	0.0586094	0.417713	0.919863
PLEKHH2	Q8IVE3;Q8IVE3-2;Q8IVE3-3	Isoform of Q8IVE3, Pleckstrin homology domain-containing family H member 2...	2	2	FALSE	FALSE	FALSE	FALSE						0.774785	0.739727	0.399729	0.0782917	0.928375	0.895611	0.394054	0.0332027	-0.1635	-0.157932	0.377152	0.598694	-0.286875	-0.313816	0.273881	0.244096	0.0419462	0.155884	0.347068	0.695333
PSMD11	O00231;O00231-2;J3QRY4;J3QS13	26S proteasome non-ATPase regulatory subunit 11...	13	13	FALSE	FALSE	FALSE	FALSE						0.759195	0.755381	0.0836176	3.15936e-25	0.475365	0.476606	0.116154	6.56041e-06	-0.295015	-0.294626	0.111575	0.00501412	-0.005325	-0.0158521	0.0693132	0.855823	-0.283212	-0.278774	0.138459	0.051547
NOP14	P78316;P78316-2;E9PFK5	Isoform of P78316, Nucleolar protein 14...	3	3	FALSE	FALSE	FALSE	FALSE						0.589095	0.573175	0.30405	0.0703098	0.686985	0.679807	0.322392	0.0427817	-0.090545	-0.107121	0.294281	0.70348	-0.15846	-0.213753	0.265911	0.436725	0.0266726	0.106631	0.277791	0.744718
TMEM230	Q96A57;Q96A57-2;A0A087WTT2;Q5JWB9	Isoform of Q96A57, Transmembrane protein 230...	2	2	FALSE	FALSE	FALSE	FALSE						4.43529	4.57524	1.62553	0.00194419	4.48496	4.6332	1.69367	0.00288525	0.116615	0.170266	0.40611	0.677609	0.0323	0.112305	0.40089	0.793761	0.00903146	0.0579606	0.355795	0.867257
LSM4	Q9Y4Z0;M0QXB0;U3KQK1;V9GZ56	Isoform of Q9Y4Z0, U6 snRNA-associated Sm-like protein LSm4...	3	3	FALSE	FALSE	FALSE	FALSE						0.199075	0.2173	0.196981	0.270928	-4.60375	-4.49774	0.907108	0.00531663	-4.85486	-4.75735	0.90129	0.00216431	-0.010075	-0.0423168	0.20826	0.866314	-4.81253	-4.71504	0.924378	0.00330026
NAA50	Q9GZZ1;Q9GZZ1-2;A0A087WWJ2;B0AZT5;C9J5D1;E7EQ69	Isoform of Q9GZZ1, N-alpha-acetyltransferase 50...	1	1	FALSE	FALSE	FALSE	FALSE						1.1902	1.17026	0.453474	0.0203508	1.12142	1.09886	0.764247	0.135761	-0.857935	-0.863945	0.50525	0.0768094	-0.77652	-0.792549	0.581215	0.152137	-0.00829196	-0.0713958	0.631106	0.886949
RPF1	Q9H9Y2	Ribosome production factor 1	1	1	FALSE	FALSE	FALSE	FALSE						0.44437	0.477658	0.421455	0.263343	0.393	0.347912	0.897447	0.485246	-1.52731	-1.98119	2.03886	0.330578	-1.3189	-1.85145	1.96247	0.352433	-0.00560993	-0.129746	0.799045	0.925824
HSPA9	P38646;A0A3B3ITI4;A0A7I2V2G2;A0A7I2V2S7;A0A7I2V3F7;A0A7I2YQB2;D6RCD7;H0Y8K0;H0Y8S0	Isoform of P38646, 75 kDa glucose-regulated protein...	30	30	FALSE	FALSE	FALSE	TRUE	+	+	+	+		3.94159	3.94404	0.0818544	2e-30	5.16888	5.16123	0.13496	2e-30	1.24846	1.24735	0.069262	2e-30	0.011695	0.0301587	0.0920808	0.782193	1.22975	1.21719	0.134135	1.20787e-23
DDX10	Q13206;A0A3B3ISR7;E9PIF2	Isoform of Q13206, RNA helicase...	5	5	FALSE	FALSE	FALSE	FALSE						0.67717	0.674696	0.181313	0.000900742	0.747475	0.766293	0.304145	0.0147341	0.02356	0.0541686	0.281004	0.885305	-0.013475	-0.0374286	0.13589	0.800484	0.0243649	0.0915972	0.271896	0.760994
VAMP8	Q9BV40;B8ZZT4	Isoform of Q9BV40, Vesicle-associated membrane protein 8...	2	2	FALSE	FALSE	FALSE	FALSE						1.80609	1.80944	0.222351	1.99944e-23	0.733445	0.738014	0.396503	0.0601333	-1.13904	-1.13525	0.36857	0.00392408	-0.022135	-0.0638271	0.191064	0.773249	-1.08861	-1.07142	0.43247	0.0204045
GNL3L	Q9NVN8;A0A6I8PL53;A0A6I8PL58;A0A6I8PL80;A0A6I8PS19	Guanine nucleotide-binding protein-like 3-like protein...	16	16	FALSE	FALSE	FALSE	FALSE				-		0.929815	0.948117	0.200121	3.74212e-15	-0.05888	-0.0534585	0.294271	0.839253	-1.88323	-1.88256	0.278161	8.33886e-16	-0.89474	-0.88098	0.198176	0.00469587	-1.00317	-1.00158	0.362095	0.00713496
HNRNPA0	Q13151	Heterogeneous nuclear ribonucleoprotein A0	5	5	FALSE	FALSE	FALSE	FALSE						0.632225	0.633039	0.128531	4.78562e-12	0.43069	0.409944	0.247239	0.12382	-0.21905	-0.237325	0.201386	0.22238	-0.004535	-0.0142302	0.125464	0.902974	-0.174322	-0.223095	0.247663	0.370734
MCTS1;MCTS2P	Q9ULC4;Q9ULC4-2;Q9ULC4-3;A0A3B3IRV3	Isoform of Q9ULC4, Malignant T-cell-amplified sequence 1...	1	1	FALSE	FALSE	FALSE	FALSE						0.93631	0.904659	0.454606	0.0608589	1.39196	1.39384	0.435089	0.00231277	0.027175	0.0649504	0.385505	0.923652	-0.37157	-0.424235	0.394087	0.289962	0.283678	0.489185	0.590834	0.425074
FHOD3	Q2V2M9;Q2V2M9-2;Q2V2M9-3;A0A0A0MTS9;K7EKZ0;K7EP24;K7ER94;Q2V2M9-4	FH1/FH2 domain-containing protein 3...	1	1	FALSE	FALSE	FALSE	FALSE						1.58009	1.94827	1.87136	0.286881	1.71147	2.0807	1.98045	0.276711	0.100015	0.191585	0.558283	0.75878	0.008595	0.059146	0.48245	0.914121	0.0174042	0.132439	0.467427	0.823021
RBMX;RBMXL1;RBMXL2	O75526;P38159;Q96E39;P38159-2;P38159-3;A0A1B0GUK8;H0Y6E7;H3BNC1;H3BR27;H3BT71;H3BUY5	Isoform of P38159, RNA-binding motif protein, X chromosome...	13	13	FALSE	FALSE	FALSE	FALSE						0.56524	0.556977	0.140785	0.00278508	0.077895	0.0673925	0.229241	0.728369	-0.712165	-0.716594	0.25933	0.00076724	-0.22677	-0.22701	0.0967868	0.0185631	-0.487936	-0.489584	0.282962	0.0715414
MLPH	Q9BV36;Q9BV36-2;Q9BV36-3;H7C052;H7C190;H7C2D8;H7C371;H7C3K9;Q9BV36-4;Q9BV36-5	Isoform of Q9BV36, Melanophilin...	2	2	FALSE	FALSE	FALSE	FALSE						0.03516	0.0997197	0.251985	0.732418	0.08517	0.133885	0.395392	0.729104	0.147575	0.17274	0.313902	0.560298	0.076315	0.138575	0.257586	0.608043	0.00488609	0.0341649	0.307469	0.915465
URGCP	Q8TCY9;Q8TCY9-2;Q8TCY9-3;Q8TCY9-4	Isoform of Q8TCY9, Up-regulator of cell proliferation...	1	1	FALSE	FALSE	FALSE	FALSE						0.93448	0.894968	0.467899	0.0766087	0.854585	0.743628	0.903693	0.269671	-0.12116	-0.268258	0.818723	0.699855	-0.048595	-0.116919	0.253741	0.680744	-0.0100173	-0.15134	0.782519	0.896228
SDF4	Q9BRK5;Q9BRK5-2;Q9BRK5-3;A0A5F9UJX7;A0A5F9UP49;G3V1E2;H0Y3T6;Q9BRK5-4;Q9BRK5-5;Q9BRK5-6	45 kDa calcium-binding protein...	4	4	FALSE	FALSE	FALSE	FALSE						1.66992	1.67152	0.114454	2e-30	1.71683	1.72321	0.141655	2e-30	0.137365	0.143342	0.115466	0.20247	0.0808	0.0916548	0.0990273	0.363378	0.0218505	0.0516875	0.125031	0.707599
TSC1	Q92574;Q92574-2;A0A2R8Y5N2;A0A2R8Y5S3;A0A2R8Y6S1;A0A2R8YFV7	Hamartin...	1	1	FALSE	FALSE	FALSE	FALSE						0.580095	0.619473	0.568718	0.275367	0.630545	0.665238	0.564173	0.233169	-0.08466	-0.150926	0.508166	0.786715	-0.06739	-0.19669	0.473039	0.713837	0.00446013	0.0457647	0.358565	0.925956
TGFBI	Q15582;H0Y8L3;H0Y9D7;H0YAB8;S4R3C6	Isoform of Q15582, Transforming growth factor-beta-induced protein ig-h3 (Fragment)...	3	3	FALSE	FALSE	FALSE	FALSE						1.52317	1.52777	0.262001	7.9683e-16	1.33727	1.26818	0.508152	0.0399406	-0.773415	-0.800738	0.348296	0.010118	-0.557885	-0.541149	0.382566	0.177227	-0.0682239	-0.259589	0.51066	0.668958
U2AF1;U2AF1L4;U2AF1L5	P0DN76;Q01081;Q8WU68;Q01081-2;Q8WU68-2;Q01081-3;Q8WU68-3;Q01081-4;A0A1B0GW87;K7EJH3;K7EJM7;M0QYK5;M0R2N4	Isoform of P0DN76, Splicing factor U2AF 35 kDa subunit...	6	6	FALSE	FALSE	FALSE	FALSE						0.83294	0.794438	0.179442	4.46131e-18	0.789219	0.74722	0.197366	3.23654e-14	-0.073966	-0.14297	0.227851	0.495927	-0.02083	-0.095752	0.205209	0.684033	-0.0340386	-0.0472178	0.112739	0.642593
EIF5	P55010	Eukaryotic translation initiation factor 5	1	1	FALSE	FALSE	FALSE	FALSE						-0.00036	-0.0263287	0.586685	0.991908	-0.07352	-0.268475	1.06858	0.847475	0.01841	-0.110218	0.962711	0.951858	0.04936	0.131929	0.334896	0.712826	-0.0166047	-0.242146	0.908792	0.826472
TMUB1	Q9BVT8;A0A590UJA9;C9JCW7;C9JE12	Isoform of Q9BVT8, Transmembrane and ubiquitin-like domain-containing protein 1...	2	2	FALSE	FALSE	FALSE	FALSE		+	+			2.7888	2.84494	0.615811	4.57642e-14	2.79102	2.84215	0.624732	5.08323e-13	0.07277	0.100359	0.263638	0.721683	0.029665	0.103146	0.320933	0.767489	0.00133439	-0.00278774	0.290777	0.963544
	REV__H0Y831		1	1	TRUE	FALSE	FALSE	FALSE					+	-0.179215	-0.382609	0.630204	0.578597	-0.36035	-0.459508	0.61364	0.476557	2.28557	2.27023	0.54229	0.00185251	2.33948	2.34713	0.342133	4.6645e-19	-0.0111104	-0.0768993	0.439422	0.876737
IGF2BP3	O00425;O00425-2;F8WD15	Insulin-like growth factor 2 mRNA-binding protein 3...	13	11	FALSE	FALSE	FALSE	FALSE						0.935015	0.926619	0.136024	2.39854e-17	0.980645	0.984937	0.150216	4.36183e-17	-0.35422	-0.353574	0.137438	0.0164499	-0.399385	-0.411893	0.138451	0.00121285	0.0171719	0.0583184	0.157898	0.75998
PPP2R1A	P30153;B3KQV6;C9J9C1;E9PH38	Isoform of P30153, Serine/threonine-protein phosphatase 2A 65 kDa regulatory subunit A alpha isoform...	5	5	FALSE	FALSE	FALSE	FALSE						1.11309	1.11308	0.110332	2e-30	1.09472	1.09085	0.134129	3.17097e-21	-0.00253	-0.0079046	0.108269	0.971545	0.004985	0.0143241	0.074952	0.866839	-0.00482275	-0.0222286	0.114469	0.877974
STBD1	O95210	Starch-binding domain-containing protein 1	2	2	FALSE	FALSE	FALSE	FALSE						4.21817	4.16809	1.81187	0.0221468	4.61721	4.6045	2.03059	0.0184002	0.910795	0.938141	0.699194	0.171984	0.333535	0.501725	0.69126	0.48679	0.127885	0.436415	0.747477	0.587307
MFSD10	Q14728;D6RA47;D6RE79;D6RIZ4	Isoform of Q14728, Major facilitator superfamily domain-containing protein 10...	3	3	FALSE	FALSE	FALSE	FALSE		+	+			3.25676	3.29378	0.543078	1.00513e-13	3.24542	3.27837	0.539664	1.39115e-17	0.022815	0.036694	0.217083	0.881793	0.009395	0.0520999	0.290418	0.881111	-0.00030399	-0.0154059	0.275651	0.99057
TSR3	Q9UJK0	18S rRNA aminocarboxypropyltransferase	2	2	FALSE	FALSE	FALSE	FALSE						0.00097	0.00879023	0.18614	0.973818	0.004255	-0.000103858	0.518381	0.982843	-1.34048	-1.35612	0.610661	0.0377987	-1.33445	-1.34722	0.424051	0.00244284	-0.000206368	-0.00889411	0.486438	0.998463
RAB27B	O00194;K7ES41	Isoform of O00194, Ras-related protein Rab-27B (Fragment)...	2	2	FALSE	FALSE	FALSE	FALSE						3.40912	3.62089	1.5262	0.00962843	3.57458	3.80277	1.69033	0.0122506	0.42546	0.530218	0.61234	0.377746	0.16234	0.348334	0.587329	0.563976	0.0299825	0.181884	0.520979	0.755167
RNF40	O75150;O75150-3;A0A087WTK2;H3BP71;O75150-4	E3 ubiquitin-protein ligase BRE1B...	7	7	FALSE	FALSE	FALSE	FALSE						0.76228	0.764032	0.14519	1.11147e-15	0.75699	0.759144	0.171775	5.90832e-06	-0.694925	-0.698984	0.134737	2.20606e-11	-0.689375	-0.694096	0.108345	4.71188e-20	-0.000545613	-0.0048879	0.136033	0.97398
ABCF1	Q8NE71;Q8NE71-2;A0A0G2JIC2;A0A0G2JJB9;F5GYK6;H0YGW7;Q5STZ8	ATP-binding cassette sub-family F member 1...	21	20	FALSE	FALSE	FALSE	FALSE						0.721835	0.487897	0.605456	0.285714	1.10849	0.950086	0.437518	0.285714	0.17389	0.248166	0.23271	0.0341465	-0.22191	-0.214022	0.0738859	0.000520888	0.414181	0.462188	0.197911	0.000598599
AK3	Q9UIJ7;Q9UIJ7-2;Q9UIJ7-3	GTP:AMP phosphotransferase AK3, mitochondrial...	3	3	FALSE	FALSE	FALSE	FALSE			+			3.05722	2.98412	0.856735	0.0172165	3.45428	3.4352	0.605982	2.16151e-11	0.79852	0.809458	0.489113	0.0832336	0.270865	0.358375	0.673498	0.523345	0.218201	0.451083	0.687368	0.4974
CUX1	P39880;Q13948;P39880-2;Q13948-2;P39880-3;A0A2R8Y852;A0A2R8Y8D0;A0A2R8YDI1;P39880-4;P39880-5;P39880-6;P39880-9;Q13948-9;Q13948-10	Homeobox protein cut-like 1...	5	5	FALSE	FALSE	FALSE	FALSE						1.62902	1.63302	0.248987	7.92464e-19	1.47787	1.47251	0.240015	1.21343e-13	0.74663	0.733619	0.213755	0.00367878	0.883345	0.894134	0.198279	4.24028e-09	-0.0707689	-0.160515	0.267817	0.580235
NDUFA7	O95182	NADH dehydrogenase [ubiquinone] 1 alpha subcomplex subunit 7	1	1	FALSE	FALSE	FALSE	FALSE						0.1452	0.541303	1.01511	0.647196	0.530365	0.832057	1.14946	0.445025	0.638355	0.692515	0.463977	0.0886512	0.31448	0.401761	0.51061	0.408704	0.0988432	0.290754	0.535786	0.606645
XXYLT1	Q8NBI6;Q8NBI6-2;Q8NBI6-3;A0A140T9D0	Isoform of Q8NBI6, Xyloside xylosyltransferase 1...	2	2	FALSE	FALSE	FALSE	FALSE		+				2.19333	2.18142	0.472237	3.53577e-06	2.11172	2.1304	0.653706	0.00118029	-0.465635	-0.484887	0.402232	0.218837	-0.356745	-0.433868	0.483809	0.338161	-0.0124643	-0.0510184	0.490782	0.864952
ATP13A1	Q9HD20;Q9HD20-2;Q9HD20-3;H7C3H2	Endoplasmic reticulum transmembrane helix translocase...	14	14	FALSE	FALSE	FALSE	FALSE		+	+			3.27105	3.27405	0.195423	2e-30	3.38524	3.41667	0.277512	2e-30	0.10002	0.111968	0.121409	0.36058	-0.000305	-0.0306494	0.178477	0.99147	0.068103	0.142618	0.238637	0.518855
SH3GLB1;SH3GLB2	Q9Y371;Q9Y371-2;Q9Y371-3;A0A087WW40;F8WFB9	Endophilin-B1...	3	3	FALSE	FALSE	FALSE	FALSE						-0.560905	-0.718004	0.788091	0.369036	-0.652905	-0.789179	1.03283	0.414261	-4.30458	-4.16682	1.93454	0.0445099	-4.23352	-4.09564	1.9192	0.0452258	-0.00326532	-0.0711743	0.697465	0.948395
LYZ	P61626;A0A0B4J259;F8VV32	Isoform of P61626, 1,4-beta-N-acetylmuramidase C...	3	3	FALSE	FALSE	FALSE	FALSE						0.028125	0.0565779	0.127771	0.686295	0.18559	0.224319	0.238817	0.324448	-0.682475	-0.662922	0.227604	0.0107144	-0.828785	-0.830663	0.168012	7.79538e-13	0.0860723	0.167742	0.250845	0.532261
TMEM14C	Q9P0S9	Transmembrane protein 14C	3	3	FALSE	FALSE	FALSE	FALSE		+	+			3.76577	3.77779	0.224358	2e-30	3.81588	3.83259	0.293087	2e-30	-0.327755	-0.324875	0.154285	0.0468816	-0.37226	-0.379676	0.214937	0.0649742	0.00970158	0.054801	0.248879	0.863369
DTYMK	P23919;P23919-2;G5E9E9;H7BZ20;H7C312;H7C3A4	Isoform of P23919, Deoxythymidylate kinase (Thymidylate kinase)...	8	8	FALSE	FALSE	FALSE	FALSE						0.86762	0.867208	0.101464	6.33899e-23	1.29674	1.2936	0.1925	1.09418e-20	-0.185115	-0.189239	0.16561	0.263287	-0.616185	-0.615629	0.115963	1.56974e-14	0.433111	0.42639	0.22863	0.0655597
RRP12	Q5JTH9;Q5JTH9-2;Q5JTH9-3;A0A087WYW2;A0A087X0G0;A0A087X1U8;H7C1M8	Isoform of Q5JTH9, RRP12-like protein...	7	7	FALSE	FALSE	FALSE	FALSE						0.314775	0.314192	0.170361	0.065449	0.24439	0.242442	0.153645	0.119472	-0.09364	-0.116421	0.16839	0.487707	-0.02572	-0.0446704	0.0933096	0.651359	-0.0247215	-0.0717505	0.1639	0.713631
PMS1	P54277;P54277-2;P54277-3;B7ZAA0;E9PC65;E9PH88;P54277-4;Q3BDU3;Q5FBZ4;Q5FBZ9	Isoform of P54277, PMS1 nirs variant 1...	2	2	FALSE	FALSE	FALSE	FALSE						0.0939	0.197459	0.358522	0.61901	0.087555	0.068091	0.810743	0.802947	-0.533325	-0.613644	0.834734	0.33922	-0.46567	-0.484276	0.407187	0.240183	-0.00578582	-0.129368	0.740615	0.912164
CYCS	P99999;C9JFR7;CON__P62894	Cytochrome c...	2	2	FALSE	TRUE	FALSE	FALSE		+	+			2.6669	2.70156	0.436552	5.5729e-16	3.4844	3.49303	0.447766	1.74202e-22	0.98292	0.975713	0.359636	0.0153301	0.069845	0.184246	0.41033	0.701994	0.822613	0.791467	0.562112	0.180031
GAPVD1	Q14C86;Q14C86-2;Q14C86-3;A0A0A0MQV8;B0QZ65;B4DGD8;C9IZ08;F8W9S7;H0Y4E7;H0Y7I9;Q14C86-4;Q14C86-5;Q14C86-6	GTPase-activating protein and VPS9 domain-containing protein 1...	1	1	FALSE	FALSE	FALSE	FALSE						1.31109	1.28452	0.503743	0.0244531	1.25715	1.1634	0.918672	0.148047	-0.77782	-1.31799	1.72499	0.470245	-0.543985	-1.19686	1.60089	0.492033	-0.00531962	-0.12112	0.77495	0.914501
SIL1	Q9H173;D6RAI3;D6RBP7;D6REA1;D6RG16;D6RIU8	Isoform of Q9H173, Nucleotide exchange factor SIL1...	4	4	FALSE	FALSE	FALSE	FALSE		+	+			4.06515	4.06736	0.665108	1.02411e-17	3.86687	3.86447	0.715417	1.93825e-15	-0.283525	-0.331903	0.37547	0.379339	-0.052095	-0.129009	0.392035	0.721052	-0.0593292	-0.202894	0.416369	0.647517
ILKAP	Q9H0C8;E9PC05;F8SNU7;H7C2I8	Integrin-linked kinase-associated serine/threonine phosphatase 2C...	4	4	FALSE	FALSE	FALSE	FALSE						0.876965	0.881351	0.20135	6.19291e-09	0.62559	0.606636	0.256437	0.0316218	-0.681025	-0.700508	0.232425	0.00112873	-0.437625	-0.425793	0.18685	0.0348539	-0.198952	-0.274715	0.31058	0.38583
CUL1	Q13616;A0A0C4DGX4;A0A590UJ21;A0A590UJ50;A0A590UJ56;A0A590UJC4;A0A590UJR3;A0A590UK34	Cullin-1...	3	3	FALSE	FALSE	FALSE	FALSE						-0.53957	-1.30099	1.80374	0.503153	-0.795335	-1.43664	1.91288	0.474745	-0.13152	-0.256878	0.804332	0.6866	-0.054335	-0.121223	0.253784	0.666432	-0.00787933	-0.135655	0.760808	0.900718
PEAK1	Q9H792;H0YN99	Inactive tyrosine-protein kinase PEAK1...	1	1	FALSE	FALSE	FALSE	FALSE						-0.0063	-0.0590414	0.650114	0.941182	-0.04175	-0.142628	0.967855	0.908316	-0.506605	-1.00473	1.57209	0.55773	-0.31421	-0.921145	1.43897	0.561329	-0.00351515	-0.0835869	0.724216	0.949997
SPAG1	Q07617	Sperm-associated antigen 1	6	6	FALSE	FALSE	FALSE	FALSE						0.812415	0.810332	0.183471	9.61976e-06	0.74974	0.731415	0.264997	0.0217665	-0.23353	-0.255371	0.232282	0.234586	-0.160985	-0.176453	0.165616	0.290656	-0.0198741	-0.0789179	0.220788	0.767481
RRAS2	P62070;P62070-2;P62070-3;E9PK85;P62070-4	Isoform of P62070, Ras-related protein R-Ras2...	2	1	FALSE	FALSE	FALSE	FALSE						0.53608	0.747522	0.933511	0.442506	1.32455	1.31646	0.848193	0.117482	1.34937	1.73222	1.71776	0.280499	0.49777	1.16328	1.60809	0.497958	0.199979	0.568936	0.860474	0.54246
NDUFS5	O43920	NADH dehydrogenase [ubiquinone] iron-sulfur protein 5	1	1	FALSE	FALSE	FALSE	FALSE						0.06008	0.221053	0.526536	0.722979	0.301385	0.457955	0.714926	0.51889	0.52516	0.546069	0.389731	0.143403	0.239815	0.309167	0.406528	0.445864	0.0751984	0.236902	0.470022	0.631352
DNAJC7	Q99615;Q99615-2;A0A6I8PIK4;A0A6I8PLE7;A0A6I8PR89;A0A6I8PR93;A0A6I8PRZ0;A0A6I8PS32;A0A6I8PU73;A0A6I8PU89;A0A6I8PUC2;A0A6I8PUD4;K7EIH8;K7EJE9;K7EJL5;K7EJV7;K7EK03;K7ELJ8;K7EN19;K7EPP7;K7ER44;K7ESP1	DnaJ homolog subfamily C member 7...	9	9	FALSE	FALSE	FALSE	FALSE						0.607635	0.557869	0.2389	0.0663765	0.254275	0.250012	0.257375	0.343074	-0.3495	-0.368207	0.291086	0.196066	-0.033995	-0.0603504	0.114325	0.638599	-0.267464	-0.307857	0.307949	0.332615
CCPG1	Q9ULG6;Q9ULG6-2;Q9ULG6-3;H3BNE2;H3BPP4;Q9ULG6-4;Q9ULG6-5	Cell cycle progression protein 1...	5	5	FALSE	FALSE	FALSE	FALSE		+	+			3.18411	3.24073	0.448489	3.00472e-27	3.18962	3.26314	0.639753	4.90118e-13	-0.58252	-0.579901	0.269164	0.0384174	-0.56817	-0.602315	0.458618	0.129464	-0.00201438	0.0224139	0.501121	0.958922
C8orf33	Q9H7E9;Q9H7E9-2;A0A3B3IRR6;A0A3B3IT54;A0A3B3ITA3	Isoform of Q9H7E9, UPF0488 protein C8orf33...	4	4	FALSE	FALSE	FALSE	FALSE						0.86463	0.859029	0.173592	2.13444e-05	0.88405	0.88339	0.200371	1.04141e-05	0.02272	0.0346821	0.175712	0.849399	0.00291	0.0103213	0.0998703	0.922689	0.00437507	0.0243609	0.177005	0.907448
COPB2	P35606;P35606-2;A0A7I2V258;A0A7I2V3G0;A0A7I2YQF9;D6R997;H0Y938;H0YAC7	Coatomer subunit beta'...	5	5	FALSE	FALSE	FALSE	FALSE						0.821475	0.798861	0.256911	0.0154897	0.767895	0.747513	0.244436	0.00794007	0.31847	0.303465	0.231209	0.17999	0.35755	0.354812	0.141553	0.0193088	-0.010859	-0.0513472	0.227049	0.839519
TDRD3	Q9H7E2;Q9H7E2-2;Q9H7E2-3	Isoform of Q9H7E2, Tudor domain-containing protein 3...	2	2	FALSE	FALSE	FALSE	FALSE						0.04863	0.0968779	0.192276	0.645336	0.044045	0.0458698	0.332008	0.823842	-0.95071	-0.964016	0.306892	0.00381639	-0.915015	-0.913008	0.194934	0.000135264	-0.00591919	-0.0510081	0.300445	0.899413
SEC24A;SEC24B	O95486;O95487;O95487-2;O95487-3	Isoform of O95487, Protein transport protein Sec24B...	3	3	FALSE	FALSE	FALSE	FALSE						0.702055	0.685971	0.268067	0.0257863	0.49036	0.462188	0.328058	0.184513	-0.313265	-0.366425	0.336735	0.219427	-0.11161	-0.142642	0.171194	0.417772	-0.100339	-0.223783	0.353394	0.547736
NAMPT	P43490;A0A0C4DFS8;B7Z8W6;A0A7P0T862;A0A7P0T895;A0A7P0T8D2;A0A7P0T8L3;A0A7P0T931;A0A7P0T941;A0A7P0T973;A0A7P0T9I9;A0A7P0TA73;A0A7P0TAS5;A0A7P0TBB7;A0A7P0Z466	Isoform of P43490, Nicotinamide phosphoribosyltransferase...	4	4	FALSE	FALSE	FALSE	FALSE						1.20606	1.18868	0.394728	0.0127265	1.37591	1.38513	0.409423	0.00227353	0.24205	0.301477	0.337704	0.332079	0.060655	0.105029	0.191203	0.605699	0.0670387	0.196448	0.356528	0.615195
MYDGF	Q969H8;M0QXF7;M0QYN0	Isoform of Q969H8, Myeloid-derived growth factor...	3	3	FALSE	FALSE	FALSE	FALSE		+	+			5.55901	5.55908	0.17794	2e-30	4.96711	4.98938	0.331595	2e-30	-0.62768	-0.635338	0.231084	0.0015846	-0.0215	-0.0656387	0.188511	0.787336	-0.592468	-0.569699	0.345293	0.119137
ASNS	P08243;P08243-2;P08243-3;C9J057;F8WEJ5	Asparagine synthetase [glutamine-hydrolyzing]...	2	2	FALSE	FALSE	FALSE	FALSE						0.009855	0.0481377	0.273001	0.88249	0.04737	0.0791941	0.33686	0.831262	0.10617	0.14628	0.332095	0.670049	0.04438	0.115224	0.264689	0.700351	0.00397514	0.0310565	0.27222	0.924347
EMC7	Q9NPA0;H0YDT8;H0YDX2	ER membrane protein complex subunit 7...	6	6	FALSE	FALSE	FALSE	FALSE		+	+			2.65065	2.65587	0.218016	2e-30	2.58947	2.58719	0.264357	1.15846e-23	-0.041794	-0.0552402	0.12253	0.675133	0.00092	0.0134353	0.124294	0.965623	-0.0225836	-0.0686755	0.169649	0.710605
FAM76A	Q8TAV0;B1AJQ5;E9PQL1;Q8TAV0-2;Q8TAV0-3;Q8TAV0-4;Q8TAV0-5	Isoform of Q8TAV0, Protein FAM76A...	2	2	FALSE	FALSE	FALSE	FALSE						0.572115	0.592815	0.47218	0.20831	0.44553	0.45884	0.491533	0.35468	-0.183095	-0.237345	0.343318	0.483261	-0.05026	-0.10337	0.215919	0.661692	-0.0309449	-0.133975	0.332394	0.731878
IGF2BP2	Q9Y6M1;Q9Y6M1-1;Q9Y6M1-3;F8W930;Q9Y6M1-4;Q9Y6M1-5;Q9Y6M1-6	Insulin-like growth factor 2 mRNA-binding protein 2...	4	3	FALSE	FALSE	FALSE	FALSE						0.305565	0.307758	0.226873	0.177479	0.458735	0.477606	0.283103	0.0720893	-0.36135	-0.336297	0.249121	0.199069	-0.50367	-0.506146	0.176446	0.00491393	0.071665	0.169848	0.288568	0.593578
AARS1	P49588;P49588-2;A0A6Q8PF33;A0A6Q8PF77;A0A6Q8PFK3;A0A6Q8PFY2;A0A6Q8PG28;A0A6Q8PG62;A0A6Q8PGB5;A0A6Q8PGE8;A0A6Q8PGN5;A0A6Q8PGR9;A0A6Q8PH44;A0A6Q8PHJ2;A0A6Q8PHP3;A0A6Q8PHP7;H3BPK7	Alanine--tRNA ligase, cytoplasmic...	4	4	FALSE	FALSE	FALSE	FALSE			+			1.88522	1.82414	0.476284	0.0129354	2.03947	2.04563	0.312255	6.25337e-19	0.12847	0.236967	0.415435	0.558183	0.003195	0.015481	0.164292	0.930831	0.0640901	0.221487	0.428493	0.619604
SCAF8	Q9UPN6;Q9UPN6-2;A0A0A0MT33	Isoform of Q9UPN6, SR-related and CTD-associated factor 8...	3	3	FALSE	FALSE	FALSE	FALSE						1.14892	1.14543	0.286076	0.0016735	0.754955	0.738582	0.322312	0.0321971	-0.350195	-0.390034	0.365186	0.286918	0.002805	0.0168141	0.157332	0.937361	-0.349496	-0.406848	0.403428	0.32234
FGG	P02679;P02679-2;C9JC84;C9JEU5;C9JPQ9;C9JU00	Fibrinogen gamma chain...	1	1	FALSE	FALSE	FALSE	FALSE						1.12323	1.72358	1.91995	0.389398	1.10543	1.62373	2.05116	0.451585	-0.51648	-1.08999	1.70428	0.554869	-0.308585	-0.990136	1.58739	0.574738	-0.00463712	-0.099849	0.726077	0.92353
IPO5	O00410;O00410-2;O00410-3;H0Y8C6	Importin-5...	4	4	FALSE	FALSE	FALSE	FALSE						1.39935	1.38613	0.259283	8.55426e-14	1.57881	1.58152	0.247476	4.05867e-19	0.51292	0.519235	0.233417	0.0221237	0.325805	0.323842	0.238905	0.188036	0.101734	0.195393	0.288515	0.536368
YWHAQ	P27348;E9PG15	14-3-3 protein theta...	5	3	FALSE	FALSE	FALSE	FALSE						1.05909	1.04986	0.211325	6.6857e-06	1.22509	1.24118	0.244819	6.76359e-15	0.338865	0.361675	0.241918	0.0968039	0.152355	0.170355	0.167338	0.313309	0.105271	0.19132	0.268435	0.501801
KRT80	Q6KB66;Q6KB66-2;Q6KB66-3;CON__Q0VBK2;CON__Q6KB66-1	Isoform of Q6KB66, Keratin, type II cytoskeletal 80...	8	7	FALSE	TRUE	FALSE	FALSE						-0.02525	-0.0564241	0.136116	0.708776	0.7417	0.745249	0.325422	0.0238174	0.679125	0.672374	0.25761	0.0161128	-0.080825	-0.129299	0.189759	0.521387	0.791019	0.801673	0.347388	0.0196969
CYP20A1	Q6UW02;Q6UW02-2;C9J8K7;E9PHG5;F8WBE2;Q8WZ13	Cytochrome P450 20A1...	3	3	FALSE	FALSE	FALSE	FALSE		+	+			5.563	5.55993	0.385416	2e-30	5.70664	5.72459	0.445081	2e-30	0.06026	0.1146	0.358423	0.784475	-0.009405	-0.0500566	0.25359	0.884091	0.0354701	0.164656	0.383672	0.715034
RPS3A	P61247;D6R9B6;D6RAS7;D6RAT0;D6RB09;D6RED7;D6RG13;D6RGE0;D6RI02;E9PFI5;H0Y8L7;H0Y9Y4	40S ribosomal protein S3a...	13	13	FALSE	FALSE	FALSE	FALSE						1.04018	1.04054	0.0653164	2e-30	0.800176	0.79835	0.128786	1.50141e-17	-0.11312	-0.114158	0.0962298	0.258005	0.127664	0.128029	0.0856476	0.131483	-0.241849	-0.242187	0.1543	0.110182
RGS3	P49796;P49796-1;P49796-2;C9J582;P49796-4;P49796-6;P49796-9	Isoform of P49796, Regulator of G-protein signaling 3...	1	1	FALSE	FALSE	FALSE	FALSE						1.29368	1.21918	0.752283	0.133283	1.21791	1.11663	1.0474	0.249357	-0.519415	-1.02537	1.58794	0.545612	-0.31548	-0.922812	1.45462	0.562892	-0.00527007	-0.102557	0.741792	0.930495
	REV__Q8IYA2		1	1	TRUE	FALSE	FALSE	FALSE						0.00127	0.0119547	0.415686	0.978709	-0.032795	-0.163892	0.912343	0.911378	-0.016955	-0.140283	0.913798	0.94859	0.004585	0.0355628	0.419463	0.935907	-0.0087905	-0.175846	0.821027	0.892223
TRAM1	Q15629;Q15629-2;G3XAN4	Isoform of Q15629, Translocating chain-associated membrane protein 1...	7	7	FALSE	FALSE	FALSE	FALSE		+	+			4.71985	4.72076	0.118387	2e-30	4.71601	4.71674	0.141345	2e-30	0.37332	0.372617	0.0872174	1.90696e-05	0.377005	0.376642	0.110228	0.00462653	-0.000431327	-0.00402493	0.12581	0.97648
TRMT112	Q9UI30;Q9UI30-2;F5GX77;F5GYQ2	Isoform of Q9UI30, Multifunctional methyltransferase subunit TRM112-like protein...	2	2	FALSE	FALSE	FALSE	FALSE						0.593965	0.748136	0.797188	0.372791	1.86442	1.87147	1.01392	0.0563341	0.451575	0.644043	1.00826	0.625707	-0.43173	-0.479293	0.473097	0.328264	0.781138	1.12334	1.18701	0.360501
ARHGEF12	Q9NZN5;Q9NZN5-2;E9PMR6	Isoform of Q9NZN5, Rho guanine nucleotide exchange factor 12...	1	1	FALSE	FALSE	FALSE	FALSE						0.385675	0.478451	0.511888	0.343834	0.36637	0.387158	0.879948	0.517997	-0.56915	-1.0841	1.60284	0.530046	-0.3576	-0.992808	1.49628	0.546482	-0.00499472	-0.0912926	0.718887	0.939675
PSMD10	O75832;O75832-2;B1AJY5;B1AJY6;B1AJY7	26S proteasome non-ATPase regulatory subunit 10...	1	1	FALSE	FALSE	FALSE	FALSE						0.55272	0.585358	0.499197	0.247664	1.08396	1.07824	0.467165	0.0260599	0.95987	0.989396	0.478689	0.0260721	0.4945	0.496517	0.361956	0.180057	0.325553	0.492879	0.566892	0.413693
EIF2B2	P49770;G3V5E5;H0YJJ8	Isoform of P49770, Translation initiation factor eIF-2B subunit beta...	1	1	FALSE	FALSE	FALSE	FALSE						0.64481	0.635495	0.255855	0.0211598	0.617065	0.60665	0.320799	0.0738398	0.04122	0.0526655	0.257549	0.816826	0.037685	0.0815109	0.177341	0.678423	-0.00297509	-0.0288454	0.255302	0.935561
CAV1	Q03135;E9PCT5	Caveolin-1...	3	1	FALSE	FALSE	FALSE	FALSE						2.30283	2.20941	1.58068	0.186571	2.02386	1.93111	1.79804	0.288819	-0.636965	-1.07658	1.53167	0.489571	-0.293445	-0.798288	1.26648	0.573935	-0.0223445	-0.278296	0.968576	0.812255
NPLOC4	Q8TAT6;Q8TAT6-2;A0A0D9SFI9;I3L4U9	Isoform of Q8TAT6, Nuclear protein localization protein 4 homolog...	4	4	FALSE	FALSE	FALSE	FALSE						0.737525	0.733795	0.246538	0.00604906	0.69267	0.688557	0.248942	0.00916658	-0.02587	-0.0437215	0.202449	0.849958	0.000145	0.00151648	0.139239	0.992655	-0.00972171	-0.0452379	0.195553	0.847771
DENND4C	Q5VZ89;Q5VZ89-3;R4GMN2;X6R5W5;X6RAE7;Q5VZ89-5;Q5VZ89-7	DENN domain-containing protein 4C...	2	2	FALSE	FALSE	FALSE	FALSE						1.30086	1.23664	0.613534	0.0684587	1.30619	1.2687	0.610407	0.0520945	0.32035	0.378262	0.4801	0.407827	0.27705	0.3462	0.382464	0.367111	0.00250828	0.0320623	0.388376	0.944968
ACBD5	Q5T8D3;Q5T8D3-2;Q5T8D3-3;A0A087X0B8;A0A7I2V2M2;A0A7I2V2R8;A0A7I2V2Y9;A0A7I2V347;A0A7I2V420;A0A7I2V462;A0A7I2V556;A0A7I2V560;A0A7I2V5E1;A0A7I2V5L4;A0A7I2V5U2;A0A7I2V690;A0A7I2YQD7;A0A7I2YQE9;A0A7I2YQJ9;A0A7I2YQS1;B7Z2R7;Q5T8D3-4;Q5T8E0;X6RDD7	Acyl-CoA-binding domain-containing protein 5...	8	8	FALSE	FALSE	FALSE	FALSE		+	+			3.34633	3.35081	0.137936	2e-30	3.29834	3.28439	0.227641	2e-30	0.05851	0.0570294	0.109461	0.560764	0.08944	0.123453	0.153715	0.374419	-0.011608	-0.0664238	0.201909	0.818262
CLGN	O14967;O14967-2;D6RAZ4	Calmegin...	9	8	FALSE	FALSE	FALSE	FALSE		+	+			4.0478	4.05204	0.267461	2e-30	3.98801	3.986	0.284624	2e-30	0.1225	0.124158	0.145621	0.3874	0.151595	0.190199	0.214216	0.336481	-0.0088313	-0.0660402	0.234584	0.86324
RBM47	A0AV96;A0AV96-2;B7Z8Z7;D6R9D6;D6R9M7;D6RA49;D6RBP6;D6RBS9;D6RCT1;D6REZ6;D6RFL5	Isoform of A0AV96, RNA-binding motif protein 47...	11	11	FALSE	FALSE	FALSE	FALSE				-		0.643745	0.647479	0.101408	8.19274e-19	0.01382	0.0319093	0.231824	0.949314	-1.24761	-1.22213	0.220787	1.25903e-16	-0.606425	-0.606564	0.107156	6.17196e-16	-0.640715	-0.61557	0.26126	0.0404449
EXD2	Q9NVH0;Q9NVH0-2;C9JLF4	Exonuclease 3'-5' domain-containing protein 2...	1	1	FALSE	FALSE	FALSE	FALSE						1.3167	1.86251	2.02538	0.368724	1.27964	1.75149	2.13883	0.431813	-0.517885	-1.1005	1.72178	0.547931	-0.3037	-0.989471	1.60353	0.575905	-0.00400988	-0.111025	0.743167	0.936295
HADH	Q16836;Q16836-2;Q16836-3;A0A0A0MSE2;A0A0D9SFP2;A0A1W2PNM1;A0A1W2PP40;A0A1W2PQ55;A0A1W2PQ78;A0A1W2PQC2;A0A1W2PQV5;A0A1W2PRT2;E9PF18	Hydroxyacyl-coenzyme A dehydrogenase, mitochondrial...	2	2	FALSE	FALSE	FALSE	FALSE		+	+			2.45758	2.46475	0.350996	1.09134e-18	3.02402	3.0247	0.51858	1.15114e-15	0.787225	0.788735	0.314657	0.0119847	0.152125	0.22879	0.33268	0.534004	0.551031	0.559945	0.471787	0.258087
SLC6A6	P31641;P31641-2;A0A087WY96;A0A087WYN0;C9JPV1	Isoform of P31641, Sodium- and chloride-dependent taurine transporter...	1	1	FALSE	FALSE	FALSE	FALSE		+	+			3.1953	3.1992	0.176237	2e-30	2.79213	2.74159	0.395126	1.44492e-17	-0.94981	-0.982515	0.314005	0.00109713	-0.540115	-0.524904	0.244003	0.039425	-0.384759	-0.457611	0.435238	0.284533
EIF2B4	Q9UI10;Q9UI10-2;Q9UI10-3;A0A087WTA5;A0A087WW69;E7ERK9;F8W8L6;H7C2L8	Isoform of Q9UI10, Eukaryotic translation initiation factor 2B subunit 4 delta transcript variant 4...	5	5	FALSE	FALSE	FALSE	FALSE						0.624925	0.622393	0.218792	0.00870177	0.552385	0.543677	0.266153	0.0572441	-0.186745	-0.210381	0.225643	0.337944	-0.088795	-0.131666	0.184952	0.494325	-0.0218863	-0.0787157	0.222413	0.754062
HMGN2;HMGN3	P05204;Q15651;Q15651-2;A0A087WZE9	High mobility group nucleosome-binding domain-containing protein 3...	1	1	FALSE	FALSE	FALSE	FALSE				+		0.005785	0.0222451	0.179211	0.907175	0.617728	0.639973	0.449909	0.137094	1.34476	1.34858	0.411297	0.000200954	0.7364	0.730852	0.268152	0.0112986	0.586266	0.617728	0.490983	0.203413
PANK1	Q8TE04;Q8TE04-2;Q8TE04-3;Q8TE04-4	Isoform of Q8TE04, Pantothenate kinase 1...	2	2	FALSE	FALSE	FALSE	FALSE						1.32508	1.29713	0.411217	0.010047	1.99792	2.02757	0.516307	0.000162012	-0.17162	-0.160259	0.489852	0.725954	-0.91297	-0.890696	0.446937	0.0540627	0.641234	0.730437	0.670677	0.275552
VMA21	Q3ZAQ7;Q3ZAQ7-2	Isoform of Q3ZAQ7, Vacuolar ATPase assembly integral membrane protein VMA21...	2	2	FALSE	FALSE	FALSE	FALSE		+	+			2.11687	2.18375	0.524316	1.62961e-09	2.18075	2.21328	0.46472	3.39089e-14	0.251125	0.271053	0.247315	0.270708	0.15581	0.241522	0.367917	0.468266	0.0120763	0.0295305	0.322592	0.844171
SNRPA1	P09661;H0YKK0;H0YLR3;H0YMA0	Isoform of P09661, Small nuclear ribonucleoprotein polypeptide A'...	8	8	FALSE	FALSE	FALSE	FALSE						0.494125	0.493627	0.192741	0.0100097	0.348695	0.34044	0.20227	0.10742	-0.106755	-0.138926	0.195257	0.500152	0.003355	0.0142613	0.103413	0.910102	-0.0903529	-0.153187	0.211194	0.486819
CLK1;CLK2;CLK4	P49759;P49760;Q9HAZ1;P49759-3;P49760-3;A0A087WVK0;B1AVT0;B8ZZR0	Dual specificity protein kinase CLK1...	1	1	FALSE	FALSE	FALSE	FALSE						1.0637	1.05697	0.294659	0.00193282	1.07348	1.07642	0.390865	0.0134636	-0.720075	-0.71879	0.389922	0.0709037	-0.735845	-0.738232	0.428296	0.0814686	0.00146465	0.0194416	0.329726	0.967693
LRRC47	Q8N1G4	Leucine-rich repeat-containing protein 47	5	5	FALSE	FALSE	FALSE	FALSE						1.14188	1.1558	0.160101	1.03859e-21	1.16603	1.17158	0.176689	5.25933e-18	-0.182305	-0.180098	0.144233	0.224443	-0.19747	-0.195868	0.150467	0.210626	0.00160943	0.0157708	0.155266	0.948177
SPINT2	O43291;O43291-2;K7EM91	Isoform of O43291, Kunitz-type protease inhibitor 2...	1	1	FALSE	FALSE	FALSE	FALSE		+	+			2.77445	2.77642	0.448271	1.38259e-17	2.6143	2.59903	0.528792	0.000101975	-0.680678	-0.689188	0.438054	0.108578	-0.51274	-0.511806	0.396077	0.210964	-0.042853	-0.177382	0.403566	0.699591
FLG2	Q5D862;CON__Q5D862	Filaggrin-2	26	26	FALSE	TRUE	FALSE	FALSE	+					0.783485	0.784274	0.0609612	2e-30	1.98155	1.98162	0.107883	2e-30	0.399194	0.398859	0.0850918	9.06324e-11	-0.79895	-0.798488	0.0703992	2e-30	1.19844	1.19735	0.124026	1.0653e-27
POLR2H	P52434;P52434-3;C9JLU1;P52434-4	DNA-directed RNA polymerases I, II, and III subunit RPABC3...	1	1	FALSE	FALSE	FALSE	FALSE						1.96961	1.79157	0.782688	0.0850477	0.01784	0.0189271	0.553194	0.972636	-2.10212	-1.91986	0.81805	0.0565052	-0.078485	-0.147219	0.248271	0.580407	-1.96012	-1.77264	0.890365	0.111204
DHRS4;DHRS4L1;DHRS4L2	Q9BTZ2;Q6PKH6;Q9BTZ2-2;Q6PKH6-2;Q9BTZ2-3;A0A087WSZ6;A0A087WXI8;F5GWZ1;H0YKN3;H0YLE1;H0YN69;Q9BTZ2-4;P0CG22;Q9BTZ2-5;Q9BTZ2-7;Q9BTZ2-8	Dehydrogenase/reductase SDR family member 4...	5	5	FALSE	FALSE	FALSE	FALSE		+	+			4.97527	5.08691	1.31619	4.86856e-11	5.19323	5.31379	1.41894	1.04499e-07	0.81667	0.85028	0.471537	0.0450625	0.573585	0.623394	0.573367	0.270527	0.0566668	0.226886	0.544428	0.691445
PTRH2	Q9Y3E5;J3KQ48	Isoform of Q9Y3E5, Aminoacyl-tRNA hydrolase...	6	6	FALSE	FALSE	FALSE	FALSE		+	+			3.79844	3.81132	0.271403	2e-30	4.49599	4.48901	0.379136	2e-30	0.55549	0.551475	0.167733	0.000450305	-0.06261	-0.126214	0.303322	0.688575	0.639368	0.677689	0.402071	0.0730786
B2M	P61769;F5H6I0;H0YLF3	Beta-2-microglobulin...	2	2	FALSE	FALSE	FALSE	FALSE		+		-		2.67851	2.67891	0.176624	2e-30	1.59614	1.62619	0.338195	2.27224e-12	-1.17278	-1.17011	0.226185	7.21713e-09	-0.05507	-0.117393	0.222529	0.62912	-1.0962	-1.05272	0.365286	0.0200079
LRPAP1	P30533;A0A3B3IRQ7;D6REW6	Alpha-2-macroglobulin receptor-associated protein...	15	15	FALSE	FALSE	FALSE	TRUE	-	+	+	-		3.29325	3.2911	0.122091	2e-30	2.15794	2.15758	0.182457	2e-30	-1.19156	-1.19217	0.134196	1.9067e-24	-0.03093	-0.0586448	0.120126	0.657766	-1.1457	-1.13352	0.202116	2.62294e-10
MAP7D1	Q3KQU3;Q3KQU3-2;Q3KQU3-3;C9JIR3;E9PLH3;H0YF21;Q3KQU3-4	Isoform of Q3KQU3, MAP7 domain-containing protein 1...	18	18	FALSE	FALSE	FALSE	FALSE						0.896305	0.896923	0.068019	2e-30	0.84651	0.83678	0.106368	4.41966e-17	-0.324105	-0.331244	0.0917667	3.21234e-06	-0.273065	-0.271102	0.0726467	0.00104565	-0.0290841	-0.0601425	0.110424	0.621433
DEPDC1	Q5TB30;Q5TB30-2	DEP domain-containing protein 1A...	1	1	FALSE	FALSE	FALSE	FALSE						1.61128	1.59173	0.549627	0.0120172	1.54828	1.46289	0.934926	0.108561	-1.42396	-1.4205	1.05995	0.151339	-1.3707	-1.29166	0.765772	0.120601	-0.00658195	-0.128844	0.760847	0.909527
PTDSS1	P48651;P48651-2;P48651-3	Isoform of P48651, Phosphatidylserine synthase 1...	1	1	FALSE	FALSE	FALSE	FALSE						3.29384	3.34405	1.59043	0.0318111	3.37577	3.44717	1.70481	0.0404243	0.160895	0.235503	0.458589	0.627003	0.03837	0.132387	0.444264	0.775976	0.0172948	0.103116	0.404076	0.819657
HLA-DMB	P28068;A0A0G2JI43;A0A0G2JIJ2;A0A140T943;A0A140T946;A0A140T965;A0A140T987;A0A140T9B6;A0A140T9C6;A0A140T9E3;A0A140T9F5;A0A140T9F6;A0A140T9K0;A0A140T9K4;A0A140T9K9;A0A140T9Q5;A0A140T9Q8;H0Y4B8;H0Y7A2;A0A140T926;A0A140T9C9;A0A140T9I2;A0A140T9R0;A0A140T9R2;A0A140T9T8;A0A140T9U6;F6UB75	HLA class II histocompatibility antigen, DM beta chain...	2	2	FALSE	FALSE	FALSE	FALSE		+				2.83058	2.84608	0.789435	0.000305582	2.70881	2.633	1.13708	0.0494889	-1.41198	-1.61403	1.52942	0.290528	-1.14237	-1.40095	1.3873	0.335801	-0.0120584	-0.213077	0.848664	0.865581
MRPL3	P09001;D6RC14;E7ETU7;H0Y9G6	39S ribosomal protein L3, mitochondrial...	3	3	FALSE	FALSE	FALSE	FALSE		+	+			2.74681	2.80716	0.48998	1.02924e-18	4.43329	4.39296	0.655415	2.87203e-19	0.73635	0.717897	0.405801	0.093365	-0.918975	-0.867898	0.62078	0.201023	1.64163	1.5858	0.856153	0.065053
COX6C	P09669	Cytochrome c oxidase subunit 6C	4	4	FALSE	FALSE	FALSE	FALSE		+	+			3.86274	3.86662	0.166977	2e-30	4.72122	4.7148	0.314537	2e-30	0.935238	0.927066	0.208716	0.000185141	0.038445	0.0788907	0.185711	0.690189	0.878188	0.848175	0.329668	0.0255537
PUS1	Q9Y606;Q9Y606-2;F5H1S9;G8JLB3	Isoform of Q9Y606, tRNA pseudouridine synthase A...	2	2	FALSE	FALSE	FALSE	FALSE						0.449105	0.600286	0.695099	0.265876	2.93527	2.83791	0.807753	0.00688233	-0.135185	-0.198462	0.586169	0.78171	-2.56829	-2.43609	0.833219	0.0335304	2.411	2.23762	1.07108	0.0881059
HUWE1	Q7Z6Z7;Q7Z6Z7-2;Q7Z6Z7-3;H0Y659	E3 ubiquitin-protein ligase HUWE1...	11	11	FALSE	FALSE	FALSE	FALSE						1.10372	1.09555	0.234207	3.65025e-08	1.32437	1.3242	0.265454	5.65894e-13	0.53935	0.552041	0.213706	0.00779211	0.33547	0.323392	0.205452	0.13738	0.139496	0.228649	0.295186	0.460663
PPP1R14A	Q96A00;Q96A00-2;K7EJB8;K7EMN0	Isoform of Q96A00, Protein phosphatase 1 regulatory subunit 14A...	1	1	FALSE	FALSE	FALSE	FALSE						0.15831	0.272021	0.561314	0.592446	0.609525	0.624614	0.487168	0.196923	-0.84909	-0.764027	0.668964	0.244315	-1.15953	-1.11662	0.452625	0.0366718	0.141354	0.352593	0.580738	0.543164
MRPL22	Q9NWU5;Q9NWU5-2;Q9NWU5-3;E7ESL0;J3KQY1	39S ribosomal protein L22, mitochondrial...	2	2	FALSE	FALSE	FALSE	FALSE						1.13028	1.13027	0.387784	0.00737945	1.34082	1.37555	0.535955	0.00863865	0.42055	0.443186	0.333812	0.160236	0.141825	0.197908	0.346782	0.53652	0.0939981	0.245278	0.448768	0.593829
ELP2	Q6IA86;Q6IA86-2;Q6IA86-3;Q6IA86-4;Q6IA86-5;Q6IA86-6;Q6IA86-7	Elongator complex protein 2...	1	1	FALSE	FALSE	FALSE	FALSE						0.29335	0.370934	0.428996	0.408325	0.22537	0.150544	0.981477	0.660444	-0.050585	-0.234796	0.92347	0.862048	-0.000515	-0.0144064	0.284131	0.984171	-0.0121018	-0.22039	0.883084	0.865846
TMEM9	Q9P0T7;B1ALM4;B1ALM5;B1ALM7;B1ALM8	Isoform of Q9P0T7, Proton-transporting V-type ATPase complex assembly regulator TMEM9...	2	2	FALSE	FALSE	FALSE	FALSE		+				2.36924	2.36451	0.373888	4.03722e-14	2.12097	1.61853	1.58307	0.23515	-0.539335	-1.07818	1.6259	0.410694	-0.131	-0.332202	0.644559	0.593133	-0.0898942	-0.745973	1.55946	0.648983
PALMD;VPS13C	Q709C8;Q9NP74;Q709C8-2;Q709C8-3;A0A3B3IT88;A0A3B3IU50;Q709C8-4;S4R313	Isoform of Q709C8, Vacuolar protein sorting-associated protein 13C...	36	36	FALSE	FALSE	FALSE	FALSE						1.1922	1.19316	0.131791	1.6806e-25	1.10194	1.04523	0.32226	0.0216929	-0.590165	-0.63389	0.281403	0.00342994	-0.48107	-0.485964	0.232734	0.0352462	-0.0432473	-0.147926	0.319076	0.681109
TOP2A	P11388;P11388-2;P11388-3;P11388-4	DNA topoisomerase 2-alpha...	5	5	FALSE	FALSE	FALSE	FALSE						0.89719	0.895488	0.147135	3.08201e-15	0.85551	0.851294	0.187566	5.03958e-07	-0.21349	-0.21847	0.147986	0.125835	-0.1665	-0.174276	0.144593	0.226342	-0.0128832	-0.0441941	0.168642	0.810201
AGFG1	P52594;P52594-2;P52594-3;B8ZZY2;C9J2I0;P52594-4	Arf-GAP domain and FG repeat-containing protein 1...	5	5	FALSE	FALSE	FALSE	FALSE						0.774165	0.771494	0.140921	2.77616e-13	0.95766	0.979954	0.26938	0.00164706	0.04086	0.0603041	0.26169	0.839705	-0.128785	-0.148156	0.140864	0.288904	0.134916	0.20846	0.283657	0.47345
CYB5B	O43169;D6RFH4;H3BUX2;J3QR91	Cytochrome b5 type B...	6	6	FALSE	FALSE	FALSE	FALSE		+	+			4.90258	4.90354	0.116483	2e-30	4.84176	4.83541	0.141385	2e-30	0.494525	0.488618	0.103687	0.000278766	0.552865	0.556751	0.104659	1.25023e-14	-0.0296513	-0.0681331	0.139942	0.656108
NUP214	P35658;P35658-2;P35658-3;A0A0A0MSW3;A0A494BZU9;A0A494C0J0;A0A494C104;A0A494C1F2;B7ZAV2;E9PKD2;H0Y837;P35658-4;P35658-5	Isoform of P35658, Nuclear pore complex protein Nup214...	4	4	FALSE	FALSE	FALSE	FALSE						0.335835	0.331846	0.176762	0.0653025	0.211535	0.189389	0.250134	0.408591	-0.81402	-0.835567	0.238363	0.000680393	-0.69608	-0.69311	0.171763	0.000482037	-0.0567192	-0.142457	0.25362	0.613501
CLPTM1L	Q96KA5;Q96KA5-2;G5E9Z2	Cleft lip and palate transmembrane protein 1-like protein...	10	10	FALSE	FALSE	FALSE	FALSE		+	+			3.87176	3.89055	0.238627	2e-30	3.81703	3.81703	0.210697	2e-30	-0.00431	-0.00854986	0.111374	0.954973	0.018095	0.0649665	0.186644	0.757379	-0.0159811	-0.0735164	0.200428	0.750289
ACOT9	Q9Y305;Q9Y305-2;Q9Y305-3;C9J7L8;H7C5Q2;Q9Y305-4	Acyl-coenzyme A thioesterase 9, mitochondrial...	3	3	FALSE	FALSE	FALSE	FALSE						1.37233	1.38552	0.426098	0.00175145	1.89576	1.97161	0.738896	0.00137328	0.80942	0.835187	0.317408	0.00315162	0.21834	0.24909	0.450485	0.547736	0.497661	0.586097	0.637239	0.358465
TOR1AIP1	Q5JTV8;Q5JTV8-2;Q5JTV8-3;A0A0A0MSK5;H0Y4R4;H0YD16;H0YDU3;J3KN66	Isoform of Q5JTV8, Torsin-1A-interacting protein 1...	8	7	FALSE	FALSE	FALSE	FALSE		+	+			3.65148	3.65415	0.151711	2e-30	4.12173	4.11518	0.250107	2e-30	0.705541	0.70779	0.151567	6.03364e-13	0.236585	0.246759	0.197567	0.219111	0.475531	0.461031	0.296555	0.1276
PIK3C2A	O00443;O00443-2;A0A0C4DGF9;E9PPP3	Isoform of O00443, Phosphatidylinositol 4-phosphate 3-kinase C2 domain-containing subunit alpha...	9	9	FALSE	FALSE	FALSE	FALSE						1.03931	1.04685	0.178836	4.15257e-17	1.05418	1.06723	0.262835	0.000712726	-0.241205	-0.254261	0.217625	0.214691	-0.255805	-0.274643	0.224617	0.196708	0.00146999	0.0203828	0.247471	0.955846
MAP9	Q49MG5;Q49MG5-2;A0A0C4DG83;A2VCS9;E7ETZ8	Isoform of Q49MG5, Aster-associated protein...	2	2	FALSE	FALSE	FALSE	FALSE						-0.110765	-0.33581	0.668512	0.656883	-0.2255	-0.447791	0.989022	0.653657	0.11857	0.0753764	0.776736	0.716082	0.12966	0.187357	0.244688	0.462178	-0.00484032	-0.111981	0.74111	0.912043
SCYL2	Q6P3W7;A0A0U1RQQ9;F8VSC5;H0YIK6	Isoform of Q6P3W7, SCY1-like protein 2...	6	6	FALSE	FALSE	FALSE	FALSE						0.82686	0.824142	0.139733	2.59507e-10	0.742195	0.728859	0.190232	0.0016341	-0.221795	-0.236056	0.182464	0.161706	-0.128955	-0.140773	0.129373	0.271451	-0.0380118	-0.0952834	0.19918	0.658088
BZW1	Q7L1Q6;Q7L1Q6-2;Q7L1Q6-3;C9IZ80;H0Y503;Q7L1Q6-4	Basic leucine zipper and W2 domain-containing protein 1...	5	5	FALSE	FALSE	FALSE	FALSE						0.766985	0.767744	0.13361	1.79933e-15	0.412345	0.39961	0.248109	0.123598	-0.77213	-0.784711	0.209619	1.79713e-11	-0.421005	-0.416577	0.159626	0.0134406	-0.351161	-0.368134	0.287992	0.191098
PPIB	P23284;A0A7P0T7U3;A0A7P0TB45;A0A7P0Z497	Isoform of P23284, Peptidyl-prolyl cis-trans isomerase B...	14	14	FALSE	FALSE	FALSE	TRUE	-	+	+			5.5994	5.59017	0.109535	2e-30	4.01698	4.01871	0.114305	2e-30	-0.782725	-0.783162	0.0788245	1.88128e-27	0.798685	0.788302	0.117819	4.87281e-18	-1.57959	-1.57146	0.157318	8.95952e-27
CTDNEP1	O95476;I3L0X6;I3L1D9;I3L2R5;I3L3K5;I3L4B2;I3L4W0	CTD nuclear envelope phosphatase 1...	2	2	FALSE	FALSE	FALSE	FALSE		+	+			6.78831	6.66739	1.26447	4.85289e-12	6.84513	6.72588	1.32121	4.10148e-12	0.046645	0.0698128	0.380519	0.842637	0.004	0.0113198	0.363264	0.949971	0.00666713	0.0584928	0.348861	0.893879
KIF23	Q02241;Q02241-2;Q02241-3;A0A2U3TZL8;A0A7I2V5Y5;H7BYN4	Isoform of Q02241, Kinesin-like protein...	3	3	FALSE	FALSE	FALSE	FALSE						0.83706	0.839936	0.231075	0.000468993	0.77706	0.762406	0.291416	0.0250882	-0.955865	-0.968334	0.285976	0.000760956	-0.89203	-0.890804	0.261754	0.0051219	-0.0150293	-0.0775301	0.278522	0.816038
ZNF207	O43670;O43670-2;O43670-3;J3KS31;J3QRS9;O43670-4;X6R4W8	BUB3-interacting and GLEBS motif-containing protein ZNF207...	2	2	FALSE	FALSE	FALSE	FALSE						0.35983	0.351368	0.15853	0.039531	0.440145	0.448902	0.203207	0.0260248	0.09621	0.124009	0.181686	0.491345	0.010535	0.0264754	0.104186	0.812613	0.0400251	0.0975335	0.193761	0.649521
PUM3	Q15397	Pumilio homolog 3	4	4	FALSE	FALSE	FALSE	FALSE						0.576345	0.565065	0.21977	0.0161919	0.53871	0.513482	0.324826	0.120164	-0.94451	-0.955873	0.298857	0.00220436	-0.908615	-0.90429	0.237074	0.0019315	-0.00533681	-0.051583	0.288391	0.898681
TSN	Q15631;Q15631-2;A0A0J9YVW2;E9PGT1;H7C1D4	Isoform of Q15631, Component 3 of promoter of RISC...	2	2	FALSE	FALSE	FALSE	FALSE						1.47939	1.45582	0.23744	9.20935e-14	1.55421	1.55034	0.242192	5.07324e-17	0.03317	0.0446717	0.215271	0.826634	-0.00613	-0.0498473	0.195623	0.890092	0.0275102	0.0945191	0.226464	0.716544
KIAA0100	Q14667;Q14667-2;Q14667-3;K7EQ86;Q08E86	Isoform of Q14667, KIAA0100...	5	5	FALSE	FALSE	FALSE	FALSE		+	+			2.89995	2.83689	0.723412	1.51074e-06	2.82369	2.80365	0.79789	0.000970836	-0.378525	-0.408819	0.393445	0.282398	-0.28069	-0.375575	0.455968	0.362728	-0.0091195	-0.0332438	0.499748	0.880578
GULP1	Q9UBP9;Q9UBP9-3;H0Y6R1;Q9UBP9-4	Isoform of Q9UBP9, PTB domain-containing engulfment adapter protein 1...	1	1	FALSE	FALSE	FALSE	FALSE						0.12571	0.238679	0.396062	0.572952	0.17394	0.244298	0.646844	0.660605	0.03457	0.0739878	0.658326	0.911651	0.0105	0.0683682	0.440483	0.902743	0.000612188	0.00561954	0.536812	0.978985
RGPD3;RGPD4	Q7Z3J3;A6NKT7;J3KNE0	Isoform of A6NKT7, RanBP2-like and GRIP domain-containing protein 3...	3	1	FALSE	FALSE	FALSE	FALSE						-0.462665	-8.42222	18.5761	0.539793	-0.48755	-1.24397	3.02209	0.605887	-0.82435	-1.52879	2.56631	0.506534	-0.861445	-8.70703	18.5339	0.440975	0.00919238	7.17825	18.0558	0.989726
PSMD5	Q16401;Q16401-2	26S proteasome non-ATPase regulatory subunit 5...	3	3	FALSE	FALSE	FALSE	FALSE						-0.025025	-0.147016	0.485572	0.806584	-0.52546	-1.26109	1.82661	0.455352	-0.4855	-1.22578	1.84776	0.517252	-0.003725	-0.11171	0.558208	0.949532	-0.222904	-1.11407	1.82099	0.541917
BUD23	O43709;O43709-3;H7C0G4;H7C170	Isoform of O43709, Probable 18S rRNA (guanine-N(7))-methyltransferase...	4	4	FALSE	FALSE	FALSE	FALSE						0.98856	0.991028	0.137247	3.45235e-20	0.932245	0.915447	0.207045	0.00164638	-0.722235	-0.736533	0.193197	0.000280934	-0.66289	-0.660952	0.148293	3.62484e-05	-0.0173399	-0.075581	0.216212	0.771165
INCENP	Q9NQS7;Q9NQS7-2	Inner centromere protein...	1	1	FALSE	FALSE	FALSE	FALSE						-0.090605	-0.498566	1.22833	0.74328	-0.209	-0.558218	1.39297	0.730519	-0.314145	-0.699728	1.37603	0.645148	-0.15687	-0.640077	1.24207	0.659475	-0.00209224	-0.0596512	0.685095	0.948538
RAD17	O75943;O75943-2;O75943-3;A0A0G2JNH5;A0A0G2JP78;A0A0G2JPT5;D6RAW6;H0Y9J8;O75943-4	Cell cycle checkpoint protein RAD17...	2	2	FALSE	FALSE	FALSE	FALSE						-0.33014	-1.05873	1.65156	0.563019	-0.571425	-1.1883	1.78477	0.533169	-0.054965	-0.169683	0.966002	0.880775	-0.00428	-0.0401189	0.608879	0.950182	-0.00784883	-0.129564	0.756731	0.899418
SREBF1	P36956;P36956-2;P36956-3;P36956-4	Isoform of P36956, Sterol regulatory element-binding protein 1...	3	3	FALSE	FALSE	FALSE	FALSE		+	+			4.4974	4.53713	0.485893	4.81933e-25	4.29333	4.25158	0.740507	6.19194e-10	-1.01899	-1.03186	0.376691	0.00739355	-0.78084	-0.746305	0.556323	0.201339	-0.0794664	-0.285556	0.58354	0.67275
NEMF	O60524;O60524-2;O60524-3;G3V4D9;G3V547;G3V5V3;O60524-4;O60524-5	Isoform of O60524, Nuclear export mediator factor NEMF...	5	5	FALSE	FALSE	FALSE	FALSE						0.613915	0.576897	0.291146	0.0798362	0.72277	0.71651	0.245268	0.00598302	0.220385	0.267673	0.263321	0.224785	0.115685	0.12806	0.124364	0.309536	0.0505761	0.139613	0.263938	0.629788
SLC25A6	P12236	ADP/ATP translocase 3	11	3	FALSE	FALSE	FALSE	FALSE		+	+			2.20106	2.22379	0.475558	6.24291e-09	2.66645	2.70036	0.569074	8.80682e-14	0.48667	0.496413	0.323507	0.112043	0.0136	0.0198458	0.385719	0.884169	0.372617	0.476568	0.517166	0.320426
AP1G1	O43747;O43747-2;B4DGE1;H3BN71;H3BN75;H3BNR4;H3BR36;H3BRM7;H3BS13;H3BUN9;H3BV30	AP-1 complex subunit gamma-1...	2	2	FALSE	FALSE	FALSE	FALSE						0.40337	0.396297	0.16227	0.0126382	0.4942	0.496801	0.217129	0.00451352	0.09911	0.128458	0.204182	0.583392	3.5e-05	0.0279543	0.163466	0.989152	0.0285633	0.100504	0.19081	0.622588
HSPBP1	Q9NZL4;Q9NZL4-2;Q9NZL4-3;K7EKM6;K7EL16;K7ERT9	Hsp70-binding protein 1...	1	1	FALSE	FALSE	FALSE	FALSE			+			1.8719	1.85463	0.391738	0.000394656	2.24909	2.29854	0.555658	1.78722e-07	0.470365	0.518512	0.454041	0.237548	0.03096	0.0745974	0.320295	0.790168	0.267655	0.443914	0.556508	0.429886
SDHA	P31040;P31040-2;P31040-3;A0A087X1I3;D6RFM5;H0Y8X1;A0A494C1T6	Isoform of P31040, Flavoprotein subunit of complex II...	10	10	FALSE	FALSE	FALSE	FALSE		+	+			2.31925	2.32405	0.186861	2e-30	2.4618	2.47702	0.248724	2e-30	0.324575	0.326235	0.145571	0.0215484	0.167445	0.173259	0.17198	0.331144	0.0969308	0.152976	0.221913	0.522096
HAUS2	Q9NVX0;Q9NVX0-2;Q9NVX0-3	HAUS augmin-like complex subunit 2...	1	1	FALSE	FALSE	FALSE	FALSE						-0.008795	-0.0990945	0.826227	0.92263	0.02172	0.0722093	1.03336	0.949914	0.03408	0.119697	0.931211	0.922656	-0.00439	-0.0516072	0.696815	0.954987	0.013612	0.171304	0.734053	0.852406
MICAL2	O94851;O94851-2;O94851-3;A0A2R8YFA9;O94851-4;O94851-5;O94851-6	Isoform of O94851, F-actin monooxygenase...	2	2	FALSE	FALSE	FALSE	FALSE						1.89454	1.85852	0.93354	0.0518532	1.86573	1.83764	1.00091	0.0777182	-0.24098	-0.273754	0.313726	0.386794	-0.153185	-0.252867	0.386073	0.487146	-0.00678055	-0.0208869	0.375143	0.889555
HPCA;HPCAL1;NCALD	P37235;P61601;P84074;E5RGA9;E9PC71;H7BZC1	Hippocalcin-like protein 1...	1	1	FALSE	FALSE	FALSE	FALSE						0.66254	0.653893	0.267108	0.0241531	0.656495	0.652497	0.292668	0.033019	0.00671	0.0094718	0.23006	0.957214	0.00283	0.0108677	0.131603	0.933704	-2.84475e-05	-0.00139593	0.220932	0.994279
IWS1	Q96ST2;Q96ST2-2;Q96ST2-3;A0A1B0GW95	Isoform of Q96ST2, Protein IWS1 homolog...	2	2	FALSE	FALSE	FALSE	FALSE						1.11918	1.10453	0.537856	0.0564162	0.93082	0.878573	0.528713	0.12786	-1.19453	-1.208	0.482048	0.0174853	-1.02948	-0.982047	0.448859	0.0556474	-0.0312836	-0.225954	0.602858	0.763522
CNOT2	Q9NZN8;Q9NZN8-2;Q9NZN8-3;A0A087X050;F8VQD8;F8VUB4;F8VV52;F8VVY1;F8VWH8;F8VX63;F8W145;H0YHT6;Q9NZN8-4;Q9NZN8-5	CCR4-NOT transcription complex subunit 2...	3	3	FALSE	FALSE	FALSE	FALSE						0.47814	0.475903	0.138077	0.00215646	0.52253	0.528597	0.177151	0.00349197	0.031885	0.0494541	0.152479	0.768873	-0.000595	-0.00323977	0.0877275	0.979291	0.0146486	0.052694	0.160093	0.775762
ACO2	Q99798;A0A7I2V3C8;A0A7I2V3F1;A0A7I2V3U0;A0A7I2V3U7;A0A7I2V4I8;A0A7I2V538;A0A7I2V586;A0A7I2V5A1;A0A7I2V5T4;A0A7I2V5W7;A0A7I2V614;A0A7I2V6A6;A2A274	Aconitate hydratase, mitochondrial...	4	4	FALSE	FALSE	FALSE	FALSE						0.63015	0.637024	0.45217	0.134116	1.01991	1.47353	1.51362	0.0519016	0.20955	0.362041	0.540085	0.434876	-0.04493	-0.47447	1.14388	0.730623	0.199784	0.836511	1.62268	0.479808
PTBP1	P26599;P26599-2;P26599-3;A0A087WU68;A0A087WUW5;A0A0D9SF20;A0A0U1RRM4;A0A6Q8PEX4;A0A7I2V4H6;A0A7I2V621;A6NLN1;K7EK45;K7EKJ7;K7ELW5;K7ES59	Isoform of P26599, Polypyrimidine tract binding protein 1...	17	15	FALSE	FALSE	FALSE	FALSE						1.04366	1.04362	0.0636752	2e-30	1.38464	1.38393	0.0942276	2e-30	0.339723	0.338928	0.0836781	0.000266146	-0.0002745	-0.00137739	0.0548985	0.980137	0.34063	0.340306	0.106903	0.00444728
POR	P16435;C9JU80;E7EMD0;E7EWU0;H0Y4R2	Isoform of P16435, NADPH--cytochrome P450 reductase...	34	34	FALSE	FALSE	FALSE	FALSE		+	+			4.54119	4.54085	0.0871036	2e-30	5.06106	5.06192	0.108465	2e-30	0.4801	0.480046	0.0613023	1.635e-21	-0.02482	-0.0410194	0.0850883	0.639599	0.51305	0.521065	0.117025	0.000237594
CALM1;CALM2;CALM3;CALML3;TNNC2	P02585;P0DP23;P0DP24;P0DP25;P27482;A0A590UJC0;A0A590UJI2;C9J7T9;E7EMB3;F8WBR5;G3V226;G3V361;G3V479;M0QZ52;Q96HY3	Calmodulin-1...	7	7	FALSE	FALSE	FALSE	FALSE		+	+			2.023	2.02742	0.170343	2e-30	2.20529	2.21594	0.199815	2e-30	0.31963	0.325947	0.176312	0.0484887	0.11526	0.137426	0.154333	0.386161	0.14377	0.188521	0.217	0.403939
DCDC2	Q9UHG0;Q9UHG0-2;H0Y784	Doublecortin domain-containing protein 2...	10	10	FALSE	FALSE	FALSE	FALSE	-			-		0.87007	0.86892	0.108145	4.86458e-18	-0.30754	-0.302798	0.226626	0.1858	-2.09719	-2.09672	0.198869	2.92435e-27	-0.923165	-0.925006	0.130483	1.4239e-19	-1.17324	-1.17172	0.248895	0.000143821
CHERP	Q8IWX8;J3QK89	Calcium homeostasis endoplasmic reticulum protein...	11	11	FALSE	FALSE	FALSE	FALSE				-		0.328075	0.324866	0.123335	0.0107841	0.089325	0.0604959	0.256988	0.766303	-1.12842	-1.14991	0.215206	1.00551e-17	-0.887395	-0.885543	0.14411	6.80646e-15	-0.213461	-0.264371	0.274223	0.34164
POMT1	Q9Y6A1;Q9Y6A1-2;Q9Y6A1-3;A0A7I2V2K0;A0A7I2V2T7;A0A7I2V356;A0A7I2V445;A0A7I2V4U0;A0A7I2V505;B4DTW4;Q5JT02;Q5JT03;Q9Y6A1-4	Isoform of Q9Y6A1, Dolichyl-phosphate-mannose--protein mannosyltransferase...	2	2	FALSE	FALSE	FALSE	FALSE						0.349965	0.495282	0.585621	0.396083	0.313635	0.425484	0.741387	0.568871	-0.410015	-0.451049	0.473118	0.338204	-0.253	-0.381251	0.511553	0.462822	-0.013294	-0.0697977	0.430074	0.846452
CKAP4;ZFYVE19	Q07065;Q96K21;Q96K21-2;Q96K21-3;H3BN64;H3BRF9;H3BRM1;H3BUW6;Q96K21-4	Abscission/NoCut checkpoint regulator...	39	39	FALSE	FALSE	FALSE	FALSE		+	+			4.44141	4.44146	0.0733195	2e-30	4.46258	4.46496	0.0729241	2e-30	0.591644	0.592573	0.0454097	2e-30	0.57273	0.569074	0.0696085	1.3344e-15	0.00821864	0.023499	0.079001	0.797928
PRRC2C	Q9Y520;Q9Y520-2;Q9Y520-3;A0A0A0MS30;A0A2R8Y424;A0A2R8Y7F4;A0A2R8YET2;E7EPN9;H7C5N8;Q9Y520-4;Q9Y520-5;Q9Y520-6;Q9Y520-7	Isoform of Q9Y520, Protein PRRC2C...	30	29	FALSE	FALSE	FALSE	FALSE						0.671225	0.671552	0.0700303	2e-30	0.633225	0.62841	0.0948348	5.32729e-11	-0.420735	-0.425201	0.0848191	1.68425e-12	-0.38248	-0.382059	0.070701	3.04098e-05	-0.0187871	-0.0431426	0.101898	0.687732
PDZD8	Q8NEN9	PDZ domain-containing protein 8	6	6	FALSE	FALSE	FALSE	FALSE		+	+			2.2833	2.28668	0.206349	2e-30	2.32062	2.37812	0.385993	4.44141e-24	-0.208565	-0.197902	0.20103	0.292536	-0.24236	-0.289342	0.281816	0.208739	0.00423323	0.09144	0.367231	0.919887
KIAA2013	Q8IYS2;Q8IYS2-2	Isoform of Q8IYS2, Uncharacterized protein KIAA2013...	1	1	FALSE	FALSE	FALSE	FALSE						0.826495	0.843808	0.482898	0.0565581	0.83435	0.831635	0.371358	0.0254694	0.12609	0.178239	0.324193	0.601643	0.067005	0.190412	0.395887	0.655587	0.00103223	-0.0121733	0.352278	0.972961
MED20	Q9H944;A6PVP4;B7ZBQ3	Isoform of Q9H944, Mediator of RNA polymerase II transcription subunit 20...	1	1	FALSE	FALSE	FALSE	FALSE						0.553175	0.543224	0.316255	0.0931012	0.58636	0.582186	0.33261	0.0840987	-0.048035	-0.0593233	0.24229	0.7875	-0.049965	-0.0982849	0.190884	0.635758	0.00649656	0.0389615	0.234135	0.891755
SNAPC2	Q13487;M0QXY9	Isoform of Q13487, snRNA-activating protein complex subunit 2 (Fragment)...	1	1	FALSE	FALSE	FALSE	FALSE						-0.276205	-0.565183	0.873819	0.532362	-0.56741	-0.704757	0.887363	0.417852	-0.28417	-0.384736	0.730029	0.571776	-0.084685	-0.245162	0.640291	0.694619	-0.0183471	-0.139574	0.535405	0.822415
AP2M1	Q96CW1;Q96CW1-2;A0A087WY71;C9JGT8;C9JJ47;C9JJD3;C9JPV8;C9JTK4;E9PFW3;H7C4C3	AP-2 complex subunit mu...	3	3	FALSE	FALSE	FALSE	FALSE						0.808395	0.821666	0.295272	0.00573373	0.821375	0.831566	0.335624	0.0135024	0.08959	0.126381	0.291247	0.678028	0.053725	0.116482	0.240517	0.659076	0.000922134	0.00989987	0.266189	0.977211
XRCC2	O43543	DNA repair protein XRCC2	1	1	FALSE	FALSE	FALSE	FALSE						-0.33884	-0.759864	1.16679	0.545689	-0.55412	-0.834127	1.22463	0.509661	-0.4786	-0.587028	0.847062	0.480093	-0.304185	-0.512765	0.74391	0.510296	-0.00591507	-0.0742626	0.618184	0.910409
ZCCHC8	Q6NZY4;Q6NZY4-2;F5GX80;F5H6J5	Isoform of Q6NZY4, Zinc finger CCHC domain-containing protein 8...	2	2	FALSE	FALSE	FALSE	FALSE						0.470255	0.461975	0.280687	0.102518	0.52921	0.526317	0.258749	0.0465927	0.072245	0.100944	0.226013	0.660285	0.014585	0.0366018	0.132097	0.802691	0.0160793	0.0643417	0.223875	0.800419
GTF2H1	P32780;P32780-2;E9PI26;E9PM51	General transcription factor IIH subunit 1...	3	3	FALSE	FALSE	FALSE	FALSE						0.64276	0.637126	0.246867	0.017726	0.448435	0.433683	0.274716	0.132768	-0.507175	-0.518543	0.26005	0.0346144	-0.313265	-0.3151	0.232354	0.183755	-0.104541	-0.203443	0.300499	0.529563
SERPINI1	Q99574;C9JDY5;C9JQU8	Isoform of Q99574, Neuroserpin (Fragment)...	1	1	FALSE	FALSE	FALSE	FALSE						1.66376	1.67297	1.24022	0.185081	1.5713	1.57267	1.41145	0.260684	-0.34312	-0.724919	1.33232	0.630473	-0.17273	-0.624624	1.17288	0.649044	-0.00482563	-0.100296	0.714198	0.931146
NAA30	Q147X3;Q147X3-2;J3KNC2	Isoform of Q147X3, N-alpha-acetyltransferase 30...	1	1	FALSE	FALSE	FALSE	FALSE						0.47111	0.464756	0.275745	0.0939405	0.562385	0.578774	0.393665	0.115381	0.0928	0.140185	0.340139	0.682529	0.007625	0.0261663	0.200322	0.892142	0.0259317	0.114018	0.326792	0.758425
KRT15	P19012;P19012-2;A8MT21;CON__P19012	Isoform of P19012, Keratin, type I cytoskeletal 15...	11	1	FALSE	TRUE	FALSE	FALSE						-0.476315	-1.24719	1.8214	0.51627	-0.684275	-1.33856	1.92352	0.506741	-1.35462	-1.90119	2.10832	0.375475	-1.1675	-1.80982	2.03596	0.386404	-0.00367237	-0.091369	0.736937	0.926614
DNAJC10	Q8IXB1;Q8IXB1-2;Q8IXB1-3;A0A494C1G5;E7EP04;A0A7P0T8Y3;A0A7P0T9B7;A0A7P0TAQ9;A0A7P0TB22;A0A7P0TB83;A0A7P0TB97;A0A7P0Z431;A0A7P0Z4F2	DnaJ homolog subfamily C member 10...	9	9	FALSE	FALSE	FALSE	FALSE		+	+			3.02856	3.03491	0.161909	2e-30	2.30207	2.31477	0.329612	9.72588e-20	-0.71425	-0.713317	0.164537	6.18093e-12	0.001565	0.00682593	0.225897	0.968647	-0.724595	-0.720143	0.342468	0.0506859
MRPS7	Q9Y2R9;J3KSI8;J3QKW2;J3QLS3;J3QQS1	28S ribosomal protein S7, mitochondrial...	2	2	FALSE	FALSE	FALSE	FALSE						1.15804	1.13627	0.448524	0.0249503	1.20255	1.18967	0.602031	0.0590379	0.317065	0.342737	0.329608	0.283884	0.20846	0.289338	0.370574	0.414207	0.0123923	0.0533985	0.413991	0.849108
SNRPB;SNRPN	P14678;P63162;P14678-2;P63162-2;P14678-3;J3QLE5;J3KRY3;S4R3P3	Isoform of P14678, Small nuclear ribonucleoprotein-associated proteins B and B'...	7	7	FALSE	FALSE	FALSE	FALSE						0.85055	0.85106	0.0931646	2.12248e-25	0.785415	0.770292	0.141006	2.35297e-05	-0.916415	-0.92456	0.114634	2.49504e-23	-0.847295	-0.843792	0.0967402	9.52326e-23	-0.0379333	-0.0807674	0.145098	0.615479
HACL1	Q9UJ83;Q9UJ83-2;Q9UJ83-3;B3KPX4;C9J306;Q9UJ83-4	2-hydroxyacyl-CoA lyase 1...	2	2	FALSE	FALSE	FALSE	FALSE			+			2.72247	2.73566	0.695359	0.00180805	2.6358	2.65197	0.696018	0.000342084	-0.13745	-0.178089	0.306786	0.576386	-0.031575	-0.094402	0.360037	0.779247	-0.018165	-0.083687	0.33089	0.7967
ARHGAP11A	Q6P4F7;Q6P4F7-2;Q6P4F7-3;H3BQ41;H3BR51	Isoform of Q6P4F7, Rho GTPase-activating protein 11A...	2	2	FALSE	FALSE	FALSE	FALSE						0.129725	0.193856	0.282977	0.513013	0.050405	-0.14176	0.991284	0.887521	-0.151995	-0.420582	0.983175	0.6411	-0.029155	-0.0849655	0.23196	0.746395	-0.0300039	-0.335616	0.957119	0.771014
RPS6KA1	Q15418;Q15418-2;Q15418-3;E9PGT3;Q15418-4;Q5SVM6	Isoform of Q15418, Ribosomal protein S6 kinase...	7	3	FALSE	FALSE	FALSE	FALSE						1.15731	1.14932	0.254998	4.28049e-09	1.0514	0.991907	0.451795	0.0667126	-0.238195	-0.307501	0.396401	0.405984	-0.08786	-0.150084	0.239737	0.55895	-0.0367092	-0.157417	0.37979	0.715895
TMED2	Q15363;E7EQ72;F5GX39	Isoform of Q15363, Transmembrane emp24 domain-containing protein 2...	7	7	FALSE	FALSE	FALSE	FALSE		+				2.87418	2.87293	0.10586	2e-30	1.87577	1.8763	0.13511	2e-30	-0.061925	-0.0619287	0.115172	0.60322	0.936523	0.934703	0.111823	9.97965e-24	-0.997186	-0.996632	0.171619	6.30861e-16
CERS2	Q96G23;H0YKH6;H0YLQ6;H0YNU7;Q5SZE1;Q5SZE2;Q5SZE3;Q5SZE4	Ceramide synthase 2...	7	7	FALSE	FALSE	FALSE	FALSE		+	+			4.18563	4.20854	0.276999	2e-30	4.20744	4.22199	0.27405	2e-30	0.160985	0.166648	0.126906	0.18038	0.11686	0.153192	0.197908	0.385056	0.00693234	0.0134565	0.198626	0.864076
TMCC1;TMCC2	O75069;O94876;O75069-2;O94876-2;O75069-3;A0A0C4DFR1;E9PC87;Q6N039;O75069-5	Isoform of O75069, Transmembrane and coiled-coil domains protein 2...	3	3	FALSE	FALSE	FALSE	FALSE		+				2.11144	2.10629	0.55854	0.000142795	1.63226	1.64714	0.685206	0.0145234	-0.772735	-0.780477	0.41423	0.0514719	-0.2599	-0.321334	0.371437	0.407312	-0.333579	-0.459143	0.500703	0.371041
KSR1	Q8IVT5;Q8IVT5-2;Q8IVT5-3;A0A0A0MQW1;A0A2R8Y4X0;A0A2R8Y5H9;A8MY87;J3QLI1;Q8IVT5-4	Isoform of Q8IVT5, Kinase suppressor of Ras 1...	2	2	FALSE	FALSE	FALSE	FALSE			+			1.98036	1.91987	0.501566	0.00970812	2.06616	2.04502	0.461902	0.000941495	0.360495	0.408275	0.437915	0.295511	0.25228	0.283122	0.290961	0.340447	0.0213808	0.125153	0.39701	0.792983
PUM1	Q14671;Q14671-2;Q14671-3;E9PMX1;E9PR38;H0YC97;H0YDC5;H0YDK8;H0YEH2;Q14671-4;Q5T1Z4;Q5T1Z8	Isoform of Q14671, Pumilio homolog 1...	14	10	FALSE	FALSE	FALSE	FALSE						0.7637	0.766579	0.120552	2.00752e-18	1.18004	1.1741	0.188238	9.45098e-19	-0.424175	-0.426871	0.147555	0.00345301	-0.83784	-0.834389	0.140045	3.15379e-18	0.415518	0.407519	0.234046	0.0879955
EIF2B1	Q14232;Q14232-2;F5H0D0	Isoform of Q14232, Translation initiation factor eIF-2B subunit alpha...	2	2	FALSE	FALSE	FALSE	FALSE						1.7795	1.71061	0.816841	0.0548525	1.58021	1.51332	0.995441	0.139411	-0.991885	-0.98423	0.648665	0.132666	-0.76424	-0.786943	0.688664	0.254175	-0.0267825	-0.197288	0.653406	0.788369
MTPAP	Q9NVV4;Q9NVV4-2;Q5T851	Isoform of Q9NVV4, Poly(A) RNA polymerase, mitochondrial...	1	1	FALSE	FALSE	FALSE	FALSE						0.571455	0.755912	0.842871	0.383402	1.03651	1.06638	0.857325	0.210247	0.41731	0.642044	0.952184	0.514141	0.074635	0.331579	0.80988	0.734112	0.0605653	0.310466	0.650763	0.683955
VPS4A	Q9UN37;I3L4J1	Vacuolar protein sorting-associated protein 4A...	1	1	FALSE	FALSE	FALSE	FALSE						1.5487	1.5453	0.370334	0.000897509	1.56996	1.5764	0.441891	0.00215806	0.239615	0.283132	0.374948	0.452335	0.159485	0.252036	0.348148	0.48476	0.00373242	0.0310957	0.310444	0.931892
QPCTL	Q9NXS2;Q9NXS2-3;A0A7I2V5X1;K7EQG1	Glutaminyl-peptide cyclotransferase-like protein...	1	1	FALSE	FALSE	FALSE	FALSE						1.26849	1.26644	0.345382	0.000634905	1.2098	1.19779	0.396184	0.00794214	-0.083205	-0.1121	0.228059	0.635596	-0.015455	-0.0434496	0.184724	0.81246	-0.0151877	-0.0686508	0.250456	0.804389
FAM83H	Q6ZRV2;A0A494C1T9;J3KPS2	Isoform of Q6ZRV2, Protein FAM83H...	9	9	FALSE	FALSE	FALSE	FALSE						0.731325	0.729241	0.155557	8.05803e-05	0.634395	0.60828	0.239492	0.0315765	-0.51553	-0.529726	0.199173	0.00383783	-0.413355	-0.408765	0.168004	0.0219758	-0.0452714	-0.120961	0.228299	0.636996
PHACTR4	Q8IZ21;Q8IZ21-2;Q8IZ21-3;A0A0J9YVR0	Isoform of Q8IZ21, Phosphatase and actin regulator 4...	1	1	FALSE	FALSE	FALSE	FALSE						0.00264	0.0096176	0.318211	0.959791	-0.015585	-0.0995617	0.791971	0.953874	-0.415955	-0.515978	0.829931	0.422383	-0.35062	-0.406799	0.400096	0.308344	-0.00543114	-0.109179	0.729559	0.928526
ZC3H7A	Q8IWR0;I3L2K5;I3L323	Isoform of Q8IWR0, Zinc finger CCCH domain-containing protein 7A (Fragment)...	2	2	FALSE	FALSE	FALSE	FALSE						0.337555	0.368944	0.341369	0.280694	0.40186	0.416179	0.430807	0.306627	-0.357315	-0.349581	0.393175	0.312343	-0.40347	-0.396816	0.24132	0.108771	0.00649604	0.0472354	0.349744	0.893294
DNAJB14	Q8TBM8;Q8TBM8-2;A0A087WWX2;F2Z2L8	DnaJ homolog subfamily B member 14...	5	5	FALSE	FALSE	FALSE	FALSE		+	+			3.62873	3.63222	0.263193	2e-30	3.67056	3.67859	0.272799	2e-30	-0.32941	-0.327796	0.21872	0.138333	-0.365085	-0.374169	0.265982	0.151075	0.00606079	0.0463728	0.247954	0.900273
RALA;RALB	P11233;P11234;P11234-2;P11234-3;C9J6B1;C9JPE8;C9JQB3;C9JYR1;F8WEQ6;H7C3P7	Isoform of P11233, Small monomeric GTPase (Fragment)...	3	3	FALSE	FALSE	FALSE	FALSE						1.4081	1.40702	0.130747	2e-30	1.74269	1.74611	0.215877	1.96491e-24	0.323325	0.323456	0.191177	0.0839339	-0.003095	-0.015633	0.110146	0.920684	0.333684	0.339089	0.237046	0.143095
CSNK1A1;CSNK1A1L	P48729;P48729-2;Q8N752;P48729-3;A0A590UJ43;A0A590UJQ7;A0A590UK94;A0A5F9W493;D6REM4;D6RGE5;E5RG27;E7ETM0;H0Y9X2;U3KPX3;U3KQ83;U3KQK7	Casein kinase I isoform alpha...	7	7	FALSE	FALSE	FALSE	FALSE						0.618545	0.618298	0.108902	2.34844e-15	0.780025	0.799977	0.180646	1.31593e-12	-0.797945	-0.784112	0.147337	4.83365e-12	-0.961335	-0.965791	0.114694	1.23752e-25	0.141254	0.181679	0.196355	0.358401
ARFIP2	P53365;P53365-3;A0A087X1E4;E9PPY7;E9PRV8	Arfaptin-2...	1	1	FALSE	FALSE	FALSE	FALSE						0.274145	0.344085	0.381681	0.380183	0.73372	0.746097	0.48941	0.112967	0.280335	0.357236	0.427919	0.41725	-0.007715	-0.0447757	0.254901	0.902159	0.234315	0.402012	0.500253	0.437346
MCM10	Q7L590;Q7L590-2;C9J600;Q5T670	Isoform of Q7L590, Protein MCM10 homolog...	8	8	FALSE	FALSE	FALSE	FALSE				-	-	0.539285	0.545885	0.250906	0.022409	0.409135	0.380754	0.354026	0.263667	-1.17098	-1.20538	0.326696	3.26421e-08	-1.04086	-1.04025	0.219637	0.000113068	-0.0481985	-0.165131	0.334421	0.659296
RPL3;RPL3L	P39023;Q92901;B5MCW2;F8WCR1;G5E9G0;H7C3M2;H7C422	60S ribosomal protein L3...	17	17	FALSE	FALSE	FALSE	FALSE						1.6519	1.44303	0.542629	6.79177e-16	1.67264	1.53104	0.394418	2e-30	0.115915	-0.035483	0.409256	0.315551	0.093955	-0.123496	0.559501	0.363915	0.0242309	0.0880137	0.167519	0.653722
ZNF638	Q14966;Q14966-2;Q14966-3;A0A096LPI0;C9JWN0;Q14966-4;Q14966-5;Q14966-6	Isoform of Q14966, Zinc finger protein 638...	5	5	FALSE	FALSE	FALSE	FALSE				-		0.28606	0.285389	0.178168	0.106809	-0.1213	-0.15463	0.345652	0.72759	-1.10651	-1.12967	0.304786	0.000104011	-0.695055	-0.689648	0.19247	0.00385173	-0.398618	-0.440019	0.389626	0.252257
TGOLN2	O43493;O43493-3;A0A5F9UY30;A0A5H1ZRP2;O43493-4;O43493-5;O43493-6;O43493-7	Isoform of O43493, Trans-Golgi network integral membrane protein 2...	5	5	FALSE	FALSE	FALSE	FALSE						1.20511	1.20536	0.101028	2e-30	1.17782	1.17381	0.130688	1.35004e-22	-0.24304	-0.246172	0.11682	0.0301288	-0.21796	-0.214614	0.101008	0.0412362	-0.00737251	-0.0315586	0.130863	0.849262
B4GALT1	P15291;P15291-2	Beta-1,4-galactosyltransferase 1...	3	3	FALSE	FALSE	FALSE	FALSE						1.33174	1.33484	0.19864	2.71835e-18	1.02883	1.01349	0.26061	0.000596345	-0.01313	-0.0316138	0.230223	0.951014	0.28435	0.289738	0.181743	0.0959644	-0.266746	-0.321352	0.314811	0.30897
SLC16A3	O15427;J3KTM6;J3QQS9;J3QQV2;J3QRA0;J3QRP8;J3QSC3	Isoform of O15427, Monocarboxylate transporter 4...	3	3	FALSE	FALSE	FALSE	FALSE			+			1.85213	1.85738	0.362623	3.43548e-14	2.21563	2.25308	0.512167	4.27046e-13	-0.838555	-0.829474	0.311826	0.0131068	-1.19324	-1.22517	0.396937	0.00284498	0.23924	0.395693	0.498818	0.440347
MGME1	Q9BQP7;Q5QPE7	Isoform of Q9BQP7, Mitochondrial genome maintenance exonuclease 1...	1	1	FALSE	FALSE	FALSE	FALSE						0.049105	0.36664	1.0771	0.793465	0.28609	0.685807	1.38567	0.654028	0.59011	0.867405	1.09904	0.429992	0.209315	0.548238	0.908366	0.578625	0.0345693	0.319167	0.854958	0.764146
CMSS1	Q9BQ75;Q9BQ75-2;C9J384	Isoform of Q9BQ75, Protein CMSS1...	2	2	FALSE	FALSE	FALSE	FALSE						0.887855	0.883484	0.191844	4.24797e-05	1.10231	1.12225	0.259868	0.000142849	-0.34526	-0.325781	0.240525	0.197651	-0.565605	-0.564542	0.182497	0.00322364	0.161866	0.238762	0.287488	0.425268
ERLIN1	O75477;B0QZ43	Erlin-1...	13	10	FALSE	FALSE	FALSE	FALSE		+	+			3.58209	3.58443	0.14115	2e-30	3.62092	3.64051	0.219345	2e-30	0.081267	0.0905284	0.105317	0.377123	0.020945	0.0344455	0.120811	0.716285	0.0213231	0.056083	0.169526	0.723784
FANCD2	Q9BXW9;Q9BXW9-1;Q9BXW9-3;A0A6Q8PFY3;Q9BXW9-4	Fanconi anemia group D2 protein...	1	1	FALSE	FALSE	FALSE	FALSE						0.31739	0.745397	1.12328	0.530889	0.330265	0.609289	1.34309	0.63556	-0.263125	-0.562128	1.17981	0.64717	-0.117115	-0.426021	0.919124	0.681456	-0.00796008	-0.136107	0.762273	0.896393
HBS1L	Q9Y450;B7Z524;E9PHZ9;E9PS53;H0YDX7;J3QT46;Q9Y450-4	HBS1-like protein...	3	3	FALSE	FALSE	FALSE	FALSE						-0.003625	-0.0697592	0.842029	0.966015	0.007925	0.00707181	0.988972	0.981829	1.37192	1.87118	2.00152	0.355911	1.20911	1.79435	1.95251	0.365963	0.00536985	0.0768311	0.603424	0.92686
AP3D1	O14617;O14617-2;O14617-3;A0A2R8Y611;O14617-4;O14617-5	AP-3 complex subunit delta-1...	4	4	FALSE	FALSE	FALSE	FALSE						0.2611	0.262004	0.150414	0.0780877	0.21206	0.203892	0.178065	0.243947	-0.35159	-0.35732	0.16608	0.0255642	-0.305645	-0.299209	0.138562	0.0397947	-0.0141217	-0.058112	0.178833	0.79225
SLC37A4	O43826;O43826-2;U3KPU7;U3KQL4;U3KQS2	Glucose-6-phosphate exchanger SLC37A4...	3	3	FALSE	FALSE	FALSE	FALSE			+			4.9016	5.07766	1.32602	0.00108035	5.0134	5.2286	1.49595	0.000668425	0.2313	0.328207	0.50706	0.537398	0.057445	0.177264	0.472429	0.729379	0.0250082	0.150943	0.459277	0.783868
FGF2	P09038;P09038-1;P09038-2;P09038-3;A0A0A0MQV6	Fibroblast growth factor 2...	2	2	FALSE	FALSE	FALSE	FALSE		+	+			2.7013	2.72153	0.589344	9.08036e-11	2.75353	2.78321	0.681142	4.15199e-06	0.03939	0.066075	0.345465	0.853765	0.002345	0.00439349	0.304393	0.966129	0.0074518	0.0616816	0.347012	0.887513
	REV__Q9BTC0		2	2	TRUE	FALSE	FALSE	FALSE						0.030605	0.0832846	0.260811	0.761936	0.316235	0.401083	0.478002	0.391775	0.316025	0.424144	0.494237	0.368788	0.048265	0.106346	0.221388	0.652692	0.128069	0.317799	0.48859	0.545171
CEP55	Q53EZ4;Q53EZ4-2;H0Y432	Centrosomal protein of 55 kDa...	7	7	FALSE	FALSE	FALSE	FALSE				-	-	0.55777	0.555251	0.114213	1.65702e-06	0.38333	0.362684	0.204521	0.102188	-1.39714	-1.4117	0.151103	2e-30	-1.22497	-1.21914	0.129023	1.6465e-27	-0.146475	-0.192567	0.218462	0.386801
HADHB	P55084;P55084-2;B5MD38;C9JE81;C9JEY0;C9K0M0;F5GZQ3	Isoform of P55084, Trifunctional enzyme subunit beta, mitochondrial...	17	17	FALSE	FALSE	FALSE	FALSE		+	+			3.55265	3.48513	0.590913	5.65077e-19	3.68508	3.70127	0.271615	2e-30	0.84101	0.841995	0.1396	4.42695e-16	0.746775	0.625862	0.560304	0.316178	0.0447352	0.216133	0.552856	0.751967
PEX14	O75381;O75381-2	Isoform of O75381, Peroxisomal membrane protein PEX14...	3	3	FALSE	FALSE	FALSE	FALSE			+			1.87189	1.87929	0.464277	8.51965e-05	2.06309	2.08082	0.500369	1.22903e-09	0.201	0.222051	0.23331	0.343006	0.007765	0.0205177	0.197743	0.888175	0.112001	0.201533	0.289958	0.490455
AASDHPPT	Q9NRN7	L-aminoadipate-semialdehyde dehydrogenase-phosphopantetheinyl transferase	1	1	FALSE	FALSE	FALSE	FALSE						1.07025	1.06257	0.32743	0.00363133	1.85467	1.85223	0.566459	0.00117551	0.87599	0.877571	0.410254	0.026297	0.034815	0.0879107	0.321077	0.786106	0.795131	0.78966	0.592237	0.187172
DHX36	Q9H2U1;Q9H2U1-2;Q9H2U1-3;A0A0G2JQU7;A0A0G2JRP3;E7EWK3	ATP-dependent DNA/RNA helicase DHX36...	10	10	FALSE	FALSE	FALSE	FALSE						0.76	0.760832	0.123145	1.18414e-17	0.86951	0.885408	0.182873	1.03967e-11	-0.375835	-0.362255	0.164227	0.0463343	-0.486125	-0.486831	0.117208	2.20065e-05	0.0703252	0.124576	0.182446	0.514159
DECR1	Q16698;Q16698-2;E5RFV2;E5RJD2;E5RJG7	2,4-dienoyl-CoA reductase [(3E)-enoyl-CoA-producing], mitochondrial...	1	1	FALSE	FALSE	FALSE	FALSE		+	+			2.56069	2.56396	0.46715	3.75269e-13	3.16129	3.1708	0.57581	2.90178e-14	0.66293	0.678741	0.44464	0.1114	0.02067	0.0719054	0.31223	0.829902	0.539633	0.606835	0.547933	0.255304
CEPT1;CHPT1	Q8WUD6;Q9Y6K0;A0A0C4DGS9;F8W1B3	Choline/ethanolaminephosphotransferase 1...	2	2	FALSE	FALSE	FALSE	FALSE		+	+			4.27956	4.29839	0.557814	8.542e-17	4.29011	4.31625	0.56684	2.46528e-21	0.02911	0.0482859	0.275295	0.868769	0.00665	0.0304291	0.297384	0.916991	0.00183319	0.0178568	0.274194	0.952705
ASPM	Q8IZT6;Q8IZT6-2;A0A7P0T8U9;A0A7P0Z491;A0A7P0Z4R7	Abnormal spindle-like microcephaly-associated protein...	1	1	FALSE	FALSE	FALSE	FALSE						0.56177	1.21998	1.64151	0.484922	0.604445	1.13678	1.78429	0.553404	-0.39764	-0.893558	1.56235	0.601043	-0.223815	-0.810365	1.4406	0.614924	-0.00451446	-0.0831924	0.723974	0.922286
HSPA1A;HSPA1B	P0DMV8;P0DMV9;P0DMV8-2;A0A0G2JIW1;V9GZ37	Heat shock 70 kDa protein 1A...	14	9	FALSE	FALSE	FALSE	FALSE						1.12984	1.12946	0.10304	2e-30	1.20555	1.22068	0.156647	1.26827e-22	0.040915	0.0651883	0.140154	0.69787	-0.013075	-0.0260278	0.0679928	0.728408	0.0473839	0.0912161	0.149793	0.57284
TOR1AIP2	Q8NFQ8	Torsin-1A-interacting protein 2	18	17	FALSE	FALSE	FALSE	FALSE		+	+			4.13979	4.12511	0.146779	2e-30	4.50998	4.50878	0.157828	2e-30	0.31352	0.312131	0.0914033	0.000648447	-0.030615	-0.0715388	0.156265	0.700688	0.361211	0.38367	0.204246	0.0420244
SETD1A	O15047	Histone-lysine N-methyltransferase SETD1A	1	1	FALSE	FALSE	FALSE	FALSE						1.5044	1.38446	0.787034	0.126496	1.37982	1.19979	1.119	0.253473	-0.231065	-0.440957	0.948071	0.618352	-0.093355	-0.256291	0.49921	0.646392	-0.0118076	-0.184666	0.823725	0.870543
NRP2	O60462;O60462-2;O60462-3;O60462-4;O60462-5;O60462-6	Isoform of O60462, Neuropilin-2...	4	4	FALSE	FALSE	FALSE	FALSE		+				2.39793	2.40308	0.3413	1.19602e-19	2.46959	2.53511	0.660049	0.00418282	0.060895	0.0235122	0.819218	0.854044	-0.001365	-0.108515	0.683562	0.984126	0.0152528	0.132027	0.550374	0.835264
HM13	Q8TCT9;Q8TCT9-2;A0A075B6F6;A0A0C4DGU3;A0A0S2Z6F0;A0A3B3IT72;A0A3B3IUB5;Q8TCT9-4;Q8TCT9-5	Isoform of Q8TCT9, Histocompatibility 13 isoform 2...	8	8	FALSE	FALSE	FALSE	FALSE		+	+			5.0587	5.06014	0.152869	2e-30	4.8957	4.87388	0.228122	2e-30	0.369225	0.360566	0.116928	0.00662243	0.52227	0.546828	0.172358	7.80208e-05	-0.123256	-0.186261	0.232961	0.44971
TSNARE1	Q96NA8;Q96NA8-2;A0A590UJA6;A0AVG3;E5RHT3;E5RHW3;E5RI41	Isoform of Q96NA8, t-SNARE domain containing 1...	1	1	FALSE	FALSE	FALSE	FALSE						-0.058735	-0.379203	1.1401	0.786863	-0.151185	-0.441981	1.31697	0.772966	0.126385	0.387194	1.31377	0.805135	0.083875	0.449972	1.11884	0.737445	-0.00220266	-0.0627785	0.685525	0.954151
CYP51A1	Q16850;Q16850-2;A0A0C4DFL7;H7C0D0;A0A3B3ITR4;C9IYR8	Isoform of Q16850, Lanosterol 14-alpha demethylase...	11	11	FALSE	FALSE	FALSE	FALSE		+	+			3.76063	3.77855	0.247539	2e-30	3.81912	3.83734	0.286597	2e-30	0.156806	0.164618	0.127471	0.180283	0.077185	0.105832	0.155614	0.465511	0.0260841	0.0587867	0.177994	0.714179
C19orf47	Q8N9M1;Q8N9M1-2;Q8N9M1-3;A0A2R8Y6U9;J3QKZ5;J3QS80	Isoform of Q8N9M1, Uncharacterized protein C19orf47...	5	5	FALSE	FALSE	FALSE	FALSE						0.09565	0.134691	0.177782	0.47339	0.037005	0.0363754	0.218937	0.830469	-0.603645	-0.626876	0.22477	0.00508081	-0.530765	-0.528561	0.134445	0.00057062	-0.0294438	-0.0983152	0.222317	0.705923
GNG12	Q9UBI6	Guanine nucleotide-binding protein G(I)/G(S)/G(O) subunit gamma-12	2	2	FALSE	FALSE	FALSE	FALSE						0.589345	0.587127	0.241682	0.0185146	0.991885	1.00634	0.28972	1.47512e-07	-0.21766	-0.203967	0.275791	0.467741	-0.630315	-0.623178	0.241854	0.0182089	0.367867	0.419211	0.385445	0.274804
SIGMAR1	Q99720;Q99720-2;Q99720-3;Q99720-4;B4DR71;Q99720-5;A0A7P0T9D5;A0A7P0TA12;A0A7P0Z4C2	Isoform of Q99720, Sigma 1-type opioid receptor...	3	3	FALSE	FALSE	FALSE	FALSE		+	+			4.72927	4.76408	0.500246	1.77503e-26	4.65612	4.66594	0.623525	3.10689e-14	-0.115655	-0.163138	0.308332	0.613416	-0.02166	-0.0649975	0.289861	0.81116	-0.0172609	-0.0981401	0.353345	0.798367
QSOX2	Q6ZRP7	Sulfhydryl oxidase 2	2	2	FALSE	FALSE	FALSE	FALSE						0.62421	0.620702	0.389224	0.111733	0.51988	0.513367	0.439695	0.239316	-0.06749	-0.0997066	0.278963	0.73355	-0.00019	0.00762848	0.223253	0.998347	-0.0234467	-0.107335	0.301015	0.759034
DLD	P09622;P09622-2;P09622-3;E9PEX6	Dihydrolipoyl dehydrogenase, mitochondrial...	9	9	FALSE	FALSE	FALSE	FALSE		+	+	+		2.61341	2.70715	0.474185	2e-30	5.25968	5.25696	0.394152	2e-30	1.33647	1.33493	0.17868	3.99046e-19	-1.30673	-1.21488	0.542214	0.0925665	2.63702	2.54981	0.622367	0.00661217
CHEK1	O14757;O14757-3;A0A087WT52;E9PJI4;E9PKQ3;E9PQW7	Isoform of O14757, CHK1 checkpoint homolog (Fragment)...	1	1	FALSE	FALSE	FALSE	FALSE						0.65445	0.646972	0.42132	0.126285	0.57332	0.494074	0.864687	0.367459	-0.11832	-0.27827	0.857338	0.744368	-0.03547	-0.125373	0.404745	0.786442	-0.00948499	-0.152897	0.766383	0.875421
SMAD2	Q15796;Q15796-2;B7Z5N5;K7EJX0;K7EL92;K7ERC7;K7ESI8	Isoform of Q15796, Mothers against decapentaplegic homolog...	3	2	FALSE	FALSE	FALSE	FALSE						0.43973	0.478778	0.421672	0.253338	0.667755	0.715968	0.603769	0.193187	0.13651	0.254347	0.597971	0.691994	0.0051	0.0171577	0.279689	0.931975	0.0464548	0.23719	0.554602	0.711968
CCDC14	Q49A88;Q49A88-2;Q49A88-3;A0A0A0MR27;C9JU82;C9JWZ1;H7C5T3;J3QT39;Q49A88-4;Q49A88-5;Q49A88-6	Coiled-coil domain-containing protein 14...	3	3	FALSE	FALSE	FALSE	FALSE						0.407005	0.683263	0.985582	0.514313	0.62008	0.778022	1.02294	0.463492	-0.902545	-0.865307	0.800065	0.257422	-0.989465	-0.960066	0.629284	0.142044	0.00778702	0.0947589	0.552154	0.894885
RUSC1	Q9BVN2;Q9BVN2-2;Q9BVN2-3;A0A087WVK5;A0A087WW20;A0A087WX95;A0A087WYB2;A0A087WYU8;Q68CX2;Q9BVN2-4	Isoform of Q9BVN2, RUN and SH3 domain-containing protein 1...	4	4	FALSE	FALSE	FALSE	FALSE						0.907965	0.905533	0.151386	8.64583e-05	0.366495	0.367142	0.246743	0.143955	-0.613215	-0.616014	0.238981	0.00393522	-0.049025	-0.0776229	0.125865	0.570861	-0.548952	-0.538391	0.301944	0.082287
TNNI1	P19237;A0A087WT47;G3V489;G3V4F8	Isoform of P19237, Troponin I, slow skeletal muscle...	2	2	FALSE	FALSE	FALSE	FALSE						0.685445	1.49706	1.96637	0.484501	4.31241	4.16883	2.27674	0.0703726	3.87219	3.81238	2.22833	0.0831436	0.4356	1.14061	1.66621	0.534147	2.22492	2.67177	2.55238	0.324376
PSMC6	P62333;A0A087X2I1;H0YJC0;H0YJE9;H0YJS8;H0YJT1;H0YJX2	26S proteasome regulatory subunit 10B...	11	11	FALSE	FALSE	FALSE	FALSE						0.79909	0.79927	0.0928826	1.07561e-24	0.566025	0.561668	0.140372	6.31814e-06	-0.36557	-0.370045	0.126273	0.000726685	-0.1309	-0.132444	0.0963295	0.173736	-0.233878	-0.237602	0.173378	0.167441
MKRN2	Q9H000;Q9H000-2;A0A7I2V5D2;A0A7I2YQI0;C9J494	Isoform of Q9H000, Probable E3 ubiquitin-protein ligase makorin-2...	1	1	FALSE	FALSE	FALSE	FALSE				-		0.89308	0.856085	0.391987	0.0518995	-0.57004	-0.564197	0.398469	0.164323	-2.23816	-2.20245	0.430093	6.36683e-09	-0.7817	-0.782165	0.287837	0.00883153	-1.46025	-1.42028	0.574241	0.0267613
RPS15	P62841;A0A0B4J2B4;K7EJ78;K7ELC2;K7EM56;K7EQJ5;S4R417;S4R456	40S ribosomal protein S15...	3	3	FALSE	FALSE	FALSE	FALSE						0.457565	0.456493	0.105379	4.34231e-06	0.4818	0.482904	0.118892	9.79151e-05	-0.11222	-0.111913	0.107296	0.284585	-0.13502	-0.138324	0.0968208	0.149094	0.00622746	0.0264112	0.120296	0.857355
RHBDD3	Q9Y3P4	Rhomboid domain-containing protein 3	1	1	FALSE	FALSE	FALSE	FALSE						1.65152	1.54697	0.985765	0.140267	1.40673	1.36263	0.886119	0.139588	-1.1705	-1.24743	0.88024	0.132047	-0.925565	-1.06309	0.972549	0.284736	-0.0249152	-0.184332	0.582815	0.799471
CRIP1	P50238;H3BRQ4;K4DIB9	Cysteine-rich protein 1...	2	2	FALSE	FALSE	FALSE	FALSE						0.882555	0.878108	0.360444	0.0191105	0.800635	0.796952	0.364634	0.032205	-0.1013	-0.135953	0.29165	0.632886	-0.02129	-0.0547973	0.208948	0.794099	-0.0177062	-0.0811558	0.285126	0.800427
NQO1	P15559;P15559-2;P15559-3;B4DLR8;H3BNV2;H3BRK3	Isoform of P15559, NAD(P)H dehydrogenase [quinone] 1...	9	9	FALSE	FALSE	FALSE	FALSE						1.18727	1.18864	0.128297	4.43624e-26	1.85461	1.84711	0.219109	4.29021e-24	0.80509	0.797089	0.18859	0.000214534	0.12089	0.13862	0.137315	0.317851	0.677042	0.65847	0.26159	0.0231406
UBR4	Q5T4S7;Q5T4S7-2;Q5T4S7-3;A0A0A0MSW0;Q5T4S7-4;Q5TBN9;X6R960;X6RE05;Q5T4S7-5	E3 ubiquitin-protein ligase UBR4...	9	9	FALSE	FALSE	FALSE	FALSE						0.84506	0.830755	0.227876	0.00580308	0.97131	0.974763	0.194228	1.78172e-13	0.24034	0.269645	0.234319	0.199678	0.102525	0.125637	0.142703	0.391292	0.0657942	0.144008	0.241339	0.57335
PLK1	P53350;I3L387	Isoform of P53350, Serine/threonine-protein kinase PLK1...	1	1	FALSE	FALSE	FALSE	FALSE						0.12927	0.211074	0.3049	0.508306	0.11667	0.0808672	0.844273	0.734904	-2.24427	-2.53678	2.21556	0.245886	-2.07634	-2.40657	2.17076	0.264399	-0.00571037	-0.130206	0.802472	0.908206
MCM3	P25205;P25205-2;A0A499FHX9;J3KQ69;Q7Z6P5	DNA replication licensing factor MCM3...	18	18	FALSE	FALSE	FALSE	FALSE						0.83784	0.837869	0.0644475	2e-30	0.23623	0.245808	0.119698	0.024585	-0.563295	-0.553042	0.115696	4.11046e-08	0.03006	0.0390194	0.0543198	0.49721	-0.59791	-0.592062	0.132224	0.000301017
ARG1	P05089;P05089-2;P05089-3;A0A5F9ZGN6;A0A5F9ZH78	Arginase-1...	3	3	FALSE	FALSE	FALSE	FALSE			+			0.91169	0.908573	0.252239	0.000849224	2.13886	2.12152	0.520496	3.16203e-12	0.87831	0.86304	0.343986	0.0178578	-0.350975	-0.349902	0.33606	0.343916	1.22396	1.21294	0.580949	0.0313882
EBAG9	O00559;O00559-2;E9PN10;E9PND3	Isoform of O00559, Receptor-binding cancer antigen expressed on SiSo cells...	1	1	FALSE	FALSE	FALSE	FALSE		+				2.0272	2.02689	0.232274	2.47967e-25	1.88645	1.86536	0.296358	6.94433e-11	-0.11631	-0.153768	0.222823	0.505293	0.000195	0.00775697	0.164586	0.991588	-0.0691513	-0.161525	0.272045	0.56896
NDUFB10	O96000;O96000-2;H3BPJ9;H3BV16	Isoform of O96000, Complex I-PDSW...	2	2	FALSE	FALSE	FALSE	FALSE						0.131525	0.687741	1.45843	0.680542	0.70721	1.37777	2.00877	0.490233	1.52337	2.00949	2.08105	0.319992	0.619615	1.31946	1.77043	0.48261	0.0805549	0.690029	1.51157	0.678524
OGDH;OGDHL	Q02218;Q9ULD0;Q02218-2;Q9ULD0-2;Q02218-3;Q9ULD0-3;A0A0D9SFS3;E9PCR7;E9PDF2;E9PFG7	2-oxoglutarate dehydrogenase, mitochondrial...	6	6	FALSE	FALSE	FALSE	FALSE		+	+	+		2.3802	2.40767	0.354886	4.12195e-21	3.32071	3.40014	0.932127	7.5869e-12	1.13139	1.16187	0.332867	2.86769e-12	0.098395	0.169402	0.594423	0.711588	1.00922	0.992471	0.869402	0.220812
TRMT6	Q9UJA5;Q9UJA5-2;Q9UJA5-3	Isoform of Q9UJA5, tRNA (adenine(58)-N(1))-methyltransferase non-catalytic subunit TRM6...	1	1	FALSE	FALSE	FALSE	FALSE						0.7814	0.752208	0.413394	0.084406	0.699045	0.661009	0.546135	0.21123	-0.014155	-0.0617461	0.452645	0.942236	0.00679	0.0294531	0.245512	0.90421	-0.00906946	-0.0911992	0.427473	0.866
ALCAM	Q13740;Q13740-2;F5GXJ9;H7C543;Q13740-4	CD166 antigen...	2	2	FALSE	FALSE	FALSE	FALSE		+	+	-		3.93739	3.93382	0.276859	2e-30	2.27097	2.3156	0.592963	0.000233632	-1.88426	-1.87673	0.392813	8.83883e-05	-0.1449	-0.258515	0.375988	0.505299	-1.69995	-1.61822	0.616702	0.0341552
C18orf21	Q32NC0;Q32NC0-2;K7EM84;L7N2F3	Isoform of Q32NC0, UPF0711 protein C18orf21...	2	2	FALSE	FALSE	FALSE	FALSE						-0.00041	-0.00691005	0.207316	0.984466	-0.080695	-0.155277	0.393876	0.72493	-0.349715	-0.401703	0.405308	0.265921	-0.212765	-0.253336	0.263216	0.337038	-0.03253	-0.148367	0.369733	0.722134
DNM2	P50570;P50570-2;P50570-3;K7EMQ3;K7EPK9;P50570-4;P50570-5	Dynamin-2...	10	6	FALSE	FALSE	FALSE	FALSE						0.823755	0.823816	0.163471	2.1435e-12	0.794855	0.789183	0.210365	0.00259835	-0.03516	-0.0540392	0.178553	0.78155	-0.006055	-0.0194061	0.107667	0.874898	-0.00626088	-0.0346331	0.17461	0.872873
POMK	Q9H5K3;A0A6Q8PFG8;A0A6Q8PFH3	Isoform of Q9H5K3, Protein O-mannose kinase...	1	1	FALSE	FALSE	FALSE	FALSE						3.73038	3.65514	2.43433	0.140785	3.5811	3.50386	2.55482	0.185536	-0.87553	-1.56421	2.04791	0.459977	-0.59081	-1.41294	1.94973	0.498424	-0.00832288	-0.151275	0.826167	0.889016
SRP54	P61011;P61011-2;A0A7I2V584;A0A7I2V591;A0A7I2V5K0;A0A7I2V5S0;G3V346;G3V3L9;G3V480;G3V4F7;A0A7P0PJI2	Isoform of P61011, Signal recognition particle 54 kDa protein...	22	22	FALSE	FALSE	FALSE	FALSE						0.3488	0.348182	0.0633265	1.30771e-13	0.43713	0.45171	0.167636	0.0159538	-0.691485	-0.681606	0.163096	1.47896e-08	-0.7848	-0.785134	0.0649755	2e-30	0.0719649	0.103528	0.168372	0.495383
GXYLT1	Q4G148;Q4G148-2	Glucoside xylosyltransferase 1...	2	2	FALSE	FALSE	FALSE	FALSE		+	+		-	2.80755	2.79944	0.357129	2.19156e-20	3.22804	3.26503	0.488798	9.54819e-20	-0.78327	-0.758797	0.310066	0.0277439	-1.2002	-1.22438	0.340794	0.000822414	0.343199	0.465588	0.504916	0.350991
HMMR	O75330;O75330-2;O75330-3;E5RI30;E5RIH2;O75330-4	Hyaluronan mediated motility receptor...	5	5	FALSE	FALSE	FALSE	FALSE						0.66929	0.677518	0.289073	0.0188422	0.54864	0.540048	0.329493	0.119169	-0.572285	-0.575746	0.241205	0.0197514	-0.452965	-0.438276	0.262799	0.113575	-0.037595	-0.13747	0.318899	0.719973
HIBCH	Q6NVY1;B9A058;F8W8A6;H7C1A5	3-hydroxyisobutyryl-CoA hydrolase, mitochondrial...	1	1	FALSE	FALSE	FALSE	FALSE		+	+			4.12446	4.15744	0.827621	0.000465845	4.59734	4.60744	0.656639	7.13364e-20	1.04452	1.02646	0.427247	0.0229297	0.544105	0.576462	0.672619	0.393645	0.226779	0.45	0.654727	0.514979
SH2D4A	Q9H788;Q9H788-2;H0YAT1	Isoform of Q9H788, SH2 domain-containing protein 4A...	4	4	FALSE	FALSE	FALSE	FALSE						0.604785	0.598557	0.25591	0.0273136	0.69352	0.701644	0.303322	0.0216341	-0.603025	-0.594746	0.282932	0.0511527	-0.69926	-0.697833	0.240628	0.00737212	0.025544	0.103088	0.274777	0.748822
RPL13A;RPL13AP3	P40429;A0A096LPE0;A0A7I2V2L9;A0A7I2V5L3;M0QYS1;M0QZU1;Q8J015;Q6NVV1	60S ribosomal protein L13a...	8	8	FALSE	FALSE	FALSE	FALSE						1.55347	1.55401	0.0700472	2e-30	1.52668	1.5232	0.0957276	2e-30	-0.024075	-0.0319451	0.0827383	0.710884	-0.00029	-0.0011389	0.0550056	0.980429	-0.0119785	-0.0308063	0.088907	0.753224
UQCRB	P14927;P14927-2;B7Z2R2;E5RHG9	Cytochrome b-c1 complex subunit 7...	2	2	FALSE	FALSE	FALSE	FALSE						1.31143	1.307	0.604889	0.0356227	1.25862	1.24866	0.711047	0.0839266	-0.135605	-0.19999	0.432103	0.660726	-0.04076	-0.141647	0.417661	0.7609	-0.00736658	-0.0583429	0.379431	0.888093
REXO2	Q9Y3B8;F5GYG5;F5H6P8;F5H784;F5H7P1;H0YG37;H0YGR4;Q9BTR4	Isoform of Q9Y3B8, Oligoribonuclease, mitochondrial...	2	2	FALSE	FALSE	FALSE	FALSE						0.470515	1.05129	1.45963	0.489975	0.56097	1.05737	1.49497	0.500264	-0.02213	-0.0571539	0.619185	0.938327	-0.008365	-0.0632353	0.555123	0.920892	0.000253047	0.00608142	0.430766	0.987656
SPAG9	O60271;O60271-2;O60271-3;A0A087X2D8;H0YBE9;O60271-4;O60271-5;O60271-9	C-Jun-amino-terminal kinase-interacting protein 4...	4	4	FALSE	FALSE	FALSE	FALSE						0.300925	0.317782	0.280397	0.266498	0.462895	0.462906	0.276575	0.0925711	0.045555	0.0899819	0.257099	0.787242	-0.024375	-0.0551425	0.140579	0.729115	0.0544198	0.145124	0.269035	0.63354
STMN2	Q93045;Q93045-2;E5RGX5	Isoform of Q93045, Stathmin...	1	1	FALSE	FALSE	FALSE	FALSE			+			0.906955	0.947445	1.05658	0.422697	2.00604	2.00249	0.562803	0.000945465	1.52568	1.60658	1.1219	0.111796	0.496765	0.551537	0.497039	0.243525	0.848931	1.05504	1.08678	0.378144
RBM12B	Q8IXT5;B9ZVT1	Isoform of Q8IXT5, RNA-binding protein 12B...	2	2	FALSE	FALSE	FALSE	FALSE						0.07329	0.134327	0.236214	0.589749	-0.11769	-0.271393	0.550432	0.729336	-1.0252	-1.07706	0.408861	0.00219661	-0.71084	-0.671336	0.364382	0.0881735	-0.165015	-0.405719	0.58982	0.532019
SCP2	P22307;P22307-2;P22307-3;E9PLD1;H0YCB0;H0YF61;P22307-4;P22307-6;P22307-7;P22307-8	Isoform of P22307, Sterol carrier protein 2...	8	8	FALSE	FALSE	FALSE	FALSE		+	+			4.18174	4.18462	0.130388	2e-30	4.20428	4.21824	0.255966	2e-30	0.346911	0.349146	0.121806	0.00753673	0.3225	0.315526	0.173245	0.0873228	0.00488293	0.0336191	0.230464	0.902828
COMT	P21964;P21964-2;A0A7I2V370;A0A7I2V3G7;E7EMS6;E7EUU8;F8WBW9;H7BZ45	Catechol O-methyltransferase...	5	5	FALSE	FALSE	FALSE	FALSE		+	+			3.58467	3.60709	0.321142	2e-30	3.57005	3.60806	0.43532	7.36555e-22	-0.071505	-0.0785085	0.18405	0.625434	-0.03425	-0.0794841	0.2276	0.69646	-0.00356997	0.000975578	0.288612	0.921988
NDUFA4	O00483	Cytochrome c oxidase subunit NDUFA4	1	1	FALSE	FALSE	FALSE	FALSE						1.81886	1.82972	0.523211	0.00164727	1.92346	1.95924	0.644883	0.00448778	0.226915	0.26961	0.328946	0.406431	0.069005	0.140091	0.32132	0.648031	0.029546	0.129518	0.38465	0.745263
DNM1	Q05193;Q05193-2;Q05193-3;A0A0D9SFB1;A0A0D9SFE4;A0A0U1RQP1;A0A1B0GU67;A0A1B0GUX5;Q05193-5	Dynamin-1...	14	10	FALSE	FALSE	FALSE	FALSE						1.03891	0.988433	0.295404	0.0404795	-0.28586	-0.285772	0.224842	0.204697	-0.542815	-0.50316	0.335256	0.138776	0.772405	0.771045	0.130994	5.04402e-17	-1.31512	-1.27421	0.382355	0.0129231
RAB34	P0DI83;A0A1B0GTQ2;A0A1B0GWB1;A0A1C7CYW6	Isoform of Q9BZG1, Ras-related protein Rab-34	4	4	FALSE	FALSE	FALSE	FALSE					-	0.48557	0.483309	0.306252	0.111037	0.64814	0.731353	0.567415	0.117537	-1.85638	-1.84959	0.514759	0.00177688	-2.07711	-2.09763	0.419897	2.29704e-09	0.057423	0.248044	0.522611	0.670836
DUT	P33316;P33316-2;A0A0C4DGL3;H0YKC5;H0YKI0;H0YMM5;H0YNJ9;H0YNW5	Deoxyuridine 5'-triphosphate nucleotidohydrolase, mitochondrial...	1	1	FALSE	FALSE	FALSE	FALSE						0.515435	0.519344	0.344803	0.125266	0.73316	0.761389	0.450213	0.0609409	0.151215	0.196102	0.302004	0.528268	-0.00533	-0.0459428	0.259286	0.921657	0.102891	0.242045	0.386402	0.540476
NUCB2	P80303;P80303-2;A0A2R8Y6G7;E9PJP3;E9PKG6;E9PLE9;E9PLR0;E9PM22;H0YD18;H0YEG8;Q2L696	Isoform of P80303, Nucb2 splice variant...	9	9	FALSE	FALSE	FALSE	FALSE		+				2.39017	2.38573	0.130029	2e-30	1.61352	1.61253	0.131972	2e-30	-0.382642	-0.383086	0.108224	0.000793282	0.394335	0.390117	0.134348	0.00546305	-0.778447	-0.773203	0.186047	0.000121464
PSMA1	P25786;P25786-2;F5GX11;B4DEV8	Isoform of P25786, Proteasome subunit alpha type-1...	3	3	FALSE	FALSE	FALSE	FALSE						1.08249	1.0793	0.228123	0.000779272	1.77212	1.7772	0.371772	3.90907e-15	0.14122	0.141902	0.312125	0.669781	-0.558665	-0.555994	0.275694	0.0421609	0.699907	0.697896	0.46903	0.132589
ECT2	Q9H8V3;Q9H8V3-2;Q9H8V3-3;C9J0L6;C9J1C4;C9JB41;C9JDB4;C9JDV9;C9JTI2;H7C103;H7C3G1;Q9H8V3-4	Isoform of Q9H8V3, Protein ECT2...	12	12	FALSE	FALSE	FALSE	FALSE	-			-	-	0.93474	0.934292	0.0694443	2e-30	-0.2157	-0.218002	0.13495	0.104162	-2.23807	-2.24053	0.126221	2e-30	-1.08832	-1.08824	0.0692467	2e-30	-1.15156	-1.15229	0.15202	1.88404e-20
EIF3I	Q13347;A0A7I2V2M3;A0A7I2V391;A0A7I2V3K6;A0A7I2V3N2;A0A7I2V3T4;A0A7I2V3U3;A0A7I2V4C2;A0A7I2V4S8;A0A7I2V5E4;A0A7I2V5V8;A0A7I2V607;A0A7I2V613;A0A7I2V640;A0A7I2V685;A0A7I2YQC8;A0A7I2YQF8;A0A7I2YQI2;A0A7I2YQI6;A0A7I2YQN1;A0A7I2YQP9;A0A7I2YQT9;A0A7I2YQU2;A0A7I2YQX4;Q5TFK1;A0A7P0MRT9	Eukaryotic translation initiation factor 3 subunit I...	9	9	FALSE	FALSE	FALSE	FALSE						0.926225	0.927539	0.0998486	9.1975e-27	0.80104	0.785988	0.156533	1.50926e-12	-0.60656	-0.618927	0.139952	1.66859e-13	-0.48113	-0.477376	0.10651	1.1437e-06	-0.0996153	-0.141551	0.176504	0.441255
ZMPSTE24	O75844;A0A6Q8PHG9	CAAX prenyl protease 1 homolog...	14	14	FALSE	FALSE	FALSE	FALSE		+	+			4.29712	4.29816	0.139222	2e-30	4.21045	4.20378	0.179613	2e-30	0.297183	0.292733	0.0899261	0.00378378	0.373805	0.387117	0.127779	0.00272644	-0.0465745	-0.0943838	0.163429	0.593648
SPRR1A;SPRR1B	P22528;P35321	Cornifin-A...	2	2	FALSE	FALSE	FALSE	FALSE						-0.045155	-0.226963	0.659026	0.783806	-0.042255	-0.118659	0.686407	0.896292	0.338055	0.451299	0.618014	0.441201	0.207065	0.342995	0.459433	0.469036	0.00960668	0.108304	0.502796	0.875429
IMP4	Q96G21;B8ZZ47;B9A008;E7ENR5;H0Y714	Isoform of Q96G21, U3 small nucleolar ribonucleoprotein protein IMP4...	9	9	FALSE	FALSE	FALSE	FALSE						0.905145	0.906904	0.107471	1.10127e-24	0.76226	0.744244	0.166293	0.000108369	-0.35593	-0.367187	0.137554	0.00279618	-0.20997	-0.204527	0.126532	0.11658	-0.118344	-0.16266	0.188652	0.403772
PTDSS2	Q9BVG9;E9PLE4;E9PS47	Isoform of Q9BVG9, Phosphatidylserine synthase 2...	3	3	FALSE	FALSE	FALSE	FALSE		+	+			3.14569	3.13645	0.340154	2.7076e-22	3.19037	3.19298	0.327111	3.3438e-27	0.006305	0.00746711	0.173109	0.961424	-0.007405	-0.0490623	0.229953	0.889994	0.00926985	0.0565294	0.231708	0.846586
PRR5	P85299;P85299-2;P85299-3;P85299-4;P85299-5	Isoform of P85299, Proline-rich protein 5...	1	1	FALSE	FALSE	FALSE	FALSE						0.775975	0.766652	0.43496	0.0827529	0.71869	0.644142	0.857683	0.288402	-0.415005	-0.551333	0.879629	0.438413	-0.32661	-0.428823	0.472382	0.358118	-0.00611181	-0.12251	0.746733	0.906969
PITRM1	Q5JRX3;Q5JRX3-2;Q5JRX3-3;A0A0A0MRX9;A0A7I2V397;A0A7I2V3B6;A0A7I2V3X0;A0A7I2V449;A0A7I2V4N3;A0A7I2V5C6;A0A7I2V5H2;A0A7I2V5R2;A0A7I2YQT2;A0A7I2YQX5;B1APQ0;B1APQ1;H0Y4F7;H0Y7L7	Isoform of Q5JRX3, Pitrilysin metalloproteinase 1...	11	11	FALSE	FALSE	FALSE	FALSE		+	+	+		3.01525	3.03346	0.300717	2e-30	3.59447	3.63387	0.54435	1.03425e-21	1.05032	1.05852	0.233002	0.000373135	0.479575	0.458106	0.384867	0.281458	0.552948	0.600417	0.533333	0.285999
RHOC	P08134;E9PQH6;Q5JR08	Isoform of P08134, Rho-related GTP-binding protein RhoC (Fragment)...	3	2	FALSE	FALSE	FALSE	FALSE						0.305135	0.302668	0.201533	0.140759	-0.090245	-0.110367	0.285209	0.737248	-0.34347	-0.358107	0.261844	0.157094	0.02024	0.0549279	0.1527	0.764087	-0.379114	-0.413035	0.340647	0.202188
SEC13	P55735;P55735-2;P55735-3;P55735-4	Isoform of P55735, Protein SEC13 homolog...	1	1	FALSE	FALSE	FALSE	FALSE						0.88978	0.882014	0.235678	0.00132762	0.816155	0.799365	0.310938	0.0240177	-0.21287	-0.252625	0.318954	0.422146	-0.108385	-0.169976	0.243156	0.505372	-0.016897	-0.0826497	0.27127	0.796407
IQSEC1	Q6DN90;Q6DN90-2;Q6DN90-3;A0A0C4DGT3;A0A2R8Y695;A0A2R8Y7T6;A0A3B3IRZ4;A0A3B3IU98	IQ motif and SEC7 domain-containing protein 1...	5	4	FALSE	FALSE	FALSE	FALSE						0.537555	0.53784	0.382362	0.16525	-0.22377	-1.12151	2.1706	0.831842	-0.81561	-1.72986	2.16331	0.382803	-0.019615	-0.0705113	0.274917	0.828679	-0.652049	-1.65935	2.18031	0.446462
SOD2	P04179;P04179-2;P04179-3;F5GYZ5;F5H3C5;F5H4R2;G8JLJ2;P04179-4	Isoform of P04179, Superoxide dismutase (Fragment)...	3	3	FALSE	FALSE	FALSE	FALSE		+	+			5.28995	5.35902	1.72251	0.00063464	5.78109	5.8656	1.92828	0.000450607	1.6168	1.63928	0.646999	0.0102245	1.1925	1.1327	0.853596	0.216238	0.104969	0.506583	0.909378	0.634799
FRG1	Q14331;E9PI42;E9PLY7;E9PRR7;J3KSQ7	Isoform of Q14331, Protein FRG1...	7	7	FALSE	FALSE	FALSE	FALSE						0.693065	0.69295	0.11286	2.89008e-17	0.678275	0.673723	0.151093	0.0009092	-0.313215	-0.31674	0.146826	0.0326974	-0.299235	-0.297513	0.111131	0.0114428	-0.00326326	-0.0192269	0.139654	0.914877
TRIM26	Q12899;A2AE48;Q5SPU2	Isoform of Q12899, Tripartite motif-containing protein 26 (Fragment)...	1	1	FALSE	FALSE	FALSE	FALSE						1.27731	1.27216	0.363392	0.00360339	1.16785	1.15386	0.416409	0.0149369	-0.61882	-0.624179	0.344003	0.0645637	-0.508275	-0.505877	0.347085	0.146878	-0.0243762	-0.118302	0.355815	0.772037
MSRB3	Q8IXL7;Q8IXL7-2;F5H199;F5H6G9;F5H7C4;H0YFW5;H7C2B7	Isoform of Q8IXL7, L-methionine (R)-S-oxide reductase (Fragment)...	2	2	FALSE	FALSE	FALSE	FALSE						5.98914	5.84107	1.62389	0.00136184	6.02932	5.87847	1.66709	0.00204884	-0.004925	-0.0251816	0.484393	0.980507	-0.0068	-0.0625858	0.459582	0.922422	0.00344072	0.0374043	0.397641	0.941301
RAB5IF	Q9BUV8;Q9BUV8-2;Q9BUV8-3;Q9BUV8-4;Q9BUV8-5	Isoform of Q9BUV8, Respirasome Complex Assembly Factor 1...	2	2	FALSE	FALSE	FALSE	FALSE		+	+			3.73859	3.75835	0.428831	3.67688e-26	3.76654	3.79322	0.502477	2.17675e-06	0.070525	0.0903137	0.210173	0.673161	0.02058	0.0554437	0.223855	0.794695	0.0065221	0.03487	0.275899	0.886042
VEZT	Q9HBM0;Q9HBM0-2;F2Z3A6;F8W8C2	Isoform of Q9HBM0, Vezatin...	5	5	FALSE	FALSE	FALSE	FALSE		+	+			3.9236	3.93152	0.289068	2e-30	3.91335	3.92157	0.341023	2e-30	0.03907	0.0489018	0.16637	0.756974	0.02327	0.0588514	0.16633	0.741764	-0.0001072	-0.0099496	0.201298	0.995123
MAP7D3	Q8IWC1;Q8IWC1-2;Q8IWC1-3;A0A0A0MRP0;Q8IWC1-4	Isoform of Q8IWC1, MAP7 domain-containing protein 3...	12	12	FALSE	FALSE	FALSE	FALSE				-		0.661355	0.664956	0.259512	0.0109594	0.501025	0.497013	0.242976	0.0470668	-1.02381	-1.03335	0.239324	1.09784e-06	-0.882845	-0.86541	0.207874	8.40246e-05	-0.065214	-0.167943	0.2939	0.610196
PHF8	Q9UPP1;Q9UPP1-2;Q9UPP1-3;H0Y3N9;Q9UPP1-4	Histone lysine demethylase PHF8...	1	1	FALSE	FALSE	FALSE	FALSE						0.008515	0.0391232	0.281065	0.901423	-0.000765	-0.0757745	0.793772	0.993583	0.204065	0.207537	0.850761	0.660495	0.22026	0.322435	0.437464	0.474392	-0.00554282	-0.114898	0.745686	0.907586
MARCKS	P29966	Myristoylated alanine-rich C-kinase substrate	8	8	FALSE	FALSE	FALSE	FALSE						1.01987	1.02174	0.132939	6.6543e-22	1.40213	1.40347	0.166772	1.01087e-24	0.326335	0.322454	0.146111	0.0304464	-0.037255	-0.0592824	0.120465	0.640176	0.377976	0.381736	0.211403	0.0643359
KIF16B	Q96L93;Q96L93-2;A0A1B0GTU3;Q96L93-4;Q96L93-5;Q96L93-6	Isoform of Q96L93, Kinesin-like protein KIF16B...	1	1	FALSE	FALSE	FALSE	FALSE						0.3707	0.430741	0.411965	0.296088	0.34222	0.371979	0.484689	0.425805	-0.449515	-0.469313	0.38736	0.212081	-0.38257	-0.410552	0.357091	0.253233	-0.0089814	-0.0587615	0.330228	0.872555
DSC1	Q08554;Q08554-2	Desmocollin-1...	5	5	FALSE	FALSE	FALSE	FALSE	+					0.764755	0.764145	0.126431	1.24793e-07	1.79791	1.79919	0.168942	2e-30	0.57437	0.573655	0.156781	0.000315095	-0.46159	-0.461392	0.119741	0.000110133	1.03649	1.03505	0.215927	3.50887e-08
CLTA	P09496;P09496-2;P09496-3;F8WF69;P09496-4	Clathrin light chain A...	3	3	FALSE	FALSE	FALSE	FALSE						1.33973	1.31064	0.281407	1.56328e-05	1.36798	1.34548	0.330962	0.000866406	0.01447	0.0234248	0.187107	0.909686	-0.00152	-0.0114161	0.148678	0.96052	0.00674233	0.034841	0.196537	0.883155
API5	Q9BZZ5;Q9BZZ5-1;Q9BZZ5-2;Q9BZZ5-3;E9PQK6;G3V1C3;H0YER7;Q9BZZ5-5;Q9BZZ5-6	Apoptosis inhibitor 5...	7	7	FALSE	FALSE	FALSE	FALSE						0.511355	0.528755	0.338275	0.0923838	0.519845	0.532071	0.408319	0.167694	-1.00893	-1.00877	0.377167	0.0140787	-1.01236	-1.01208	0.310845	0.00341561	0.00058747	0.00331568	0.319999	0.987193
WDR13	Q9H1Z4;Q9H1Z4-2;A0A087X091	Isoform of Q9H1Z4, WD repeat-containing protein 13...	2	2	FALSE	FALSE	FALSE	FALSE				-	-	0.06164	0.10967	0.194009	0.600609	-0.00856	-0.0799386	0.421217	0.967339	-1.95626	-1.98258	0.363477	4.13615e-16	-1.80303	-1.79297	0.354055	4.81224e-07	-0.0421151	-0.189608	0.424891	0.6992
FNDC3A	Q9Y2H6;Q9Y2H6-2;A0A087X1M6;G5E9X3	Fibronectin type-III domain-containing protein 3A...	7	7	FALSE	FALSE	FALSE	FALSE		+	+			3.04739	3.10512	0.549505	5.70326e-17	3.34414	3.38262	0.518731	3.75831e-20	0.461175	0.469272	0.20584	0.0141505	0.147535	0.191778	0.368321	0.567387	0.206591	0.277494	0.376518	0.449818
SKA3	Q8IX90;Q8IX90-3	Isoform of Q8IX90, Spindle and kinetochore-associated protein 3...	1	1	FALSE	FALSE	FALSE	FALSE						0.06112	0.128578	0.25103	0.632928	0.066395	0.0185463	0.794175	0.817633	-1.10061	-1.64573	1.89679	0.39898	-0.89765	-1.53569	1.80605	0.411957	-0.00427509	-0.110032	0.751315	0.923978
INTS6	Q9UL03;Q9UL03-2;Q9UL03-3;B3KQH5;C9J885;C9JVX2;C9K0V7;F8WAV7;G5E9X1	Integrator complex subunit 6...	7	7	FALSE	FALSE	FALSE	FALSE						-0.26971	-0.454206	0.619349	0.427862	-0.72362	-1.19494	1.47334	0.295971	-0.813115	-1.31285	1.42757	0.089588	-0.57104	-0.572112	0.281587	0.0370462	-0.116643	-0.740738	1.42121	0.621592
STEEP1	Q9H5V9;Q9H5V9-2;Q9H5V9-3	Isoform of Q9H5V9, STING ER exit protein...	3	3	FALSE	FALSE	FALSE	FALSE						0.44874	0.448733	0.283749	0.112428	0.400135	0.373386	0.386739	0.29938	-0.636465	-0.645122	0.330684	0.0458098	-0.579785	-0.569775	0.294763	0.0609145	-0.00948721	-0.0753467	0.329758	0.86461
	REV__A0A0A0MRF6		2	2	TRUE	FALSE	FALSE	FALSE						0.200455	0.267164	0.357089	0.462034	0.041075	-0.27852	1.27946	0.925757	-1.69068	-1.86789	1.40827	0.108227	-1.34718	-1.32221	0.87817	0.13991	-0.0584265	-0.545684	1.244	0.707969
NOL7	Q9UMY1;Q9UMY1-2;H7C2B1	Isoform of Q9UMY1, Nucleolar protein 7...	3	3	FALSE	FALSE	FALSE	FALSE						0.647135	0.64929	0.236484	0.00546953	1.33712	1.35375	0.460222	0.00081514	-0.22326	-0.224974	0.295461	0.463308	-0.923845	-0.929429	0.352235	0.00479461	0.689126	0.704455	0.535651	0.189472
ENO2	P09104;P09104-2;F5H0C8;F5H1C3	Gamma-enolase...	2	1	FALSE	FALSE	FALSE	FALSE						0.05012	0.43284	1.35763	0.811705	0.290455	0.995763	2.10919	0.678164	0.510945	1.4223	2.37565	0.608875	0.1366	0.859379	1.79257	0.697954	0.029138	0.562923	1.62926	0.814679
XAB2	Q9HCS7	Pre-mRNA-splicing factor SYF1	4	4	FALSE	FALSE	FALSE	FALSE						0.79074	0.740177	0.351696	0.0619625	0.560545	0.525783	0.382012	0.194536	-0.267005	-0.290378	0.274481	0.286362	-0.0264	-0.0759836	0.230013	0.767039	-0.120023	-0.214394	0.304211	0.496697
TRIP11	Q15643;Q15643-2;G3V4R7;H0YJ97;H0YJI2	Isoform of Q15643, Thyroid receptor-interacting protein 11...	50	50	FALSE	FALSE	FALSE	FALSE						0.827985	0.846432	0.0927568	2e-30	0.3477	0.347634	0.0697919	1.18365e-12	-0.1719	-0.171479	0.0621126	0.00601921	0.308785	0.327319	0.0924065	1.30094e-12	-0.491679	-0.498798	0.117912	1.6388e-13
TRMT10C	Q7L0Y3;C9JVB6	Isoform of Q7L0Y3, Mitochondrial ribonuclease P protein 1 (Fragment)...	4	4	FALSE	FALSE	FALSE	FALSE						1.75796	1.75231	0.349825	0.00138453	1.78088	1.78495	0.312637	2.21118e-13	0.029055	0.0461285	0.235505	0.857418	0.003935	0.0134905	0.250542	0.932548	0.00373605	0.0326381	0.24245	0.91875
MTHFD1	P11586;A0A494C1T2;F5H2F4;V9GYY3;V9GZ78	C-1-tetrahydrofolate synthase, cytoplasmic...	20	20	FALSE	FALSE	FALSE	FALSE						0.913175	0.912597	0.0595742	2e-30	0.98065	0.989296	0.092618	2e-30	0.18945	0.193466	0.0701265	0.00344618	0.121605	0.116767	0.0669787	0.0975729	0.0522678	0.0766991	0.101811	0.480428
RPSA	P08865;A0A0C4DG17;C9J9K3;F8WD59	40S ribosomal protein SA...	9	9	FALSE	FALSE	FALSE	FALSE						1.14509	1.14429	0.0986446	2e-30	1.07776	1.06987	0.126995	1.26508e-21	-0.109445	-0.120064	0.111676	0.262951	-0.030395	-0.045647	0.0774528	0.574424	-0.0405479	-0.0744165	0.123613	0.571527
RNF121	Q9H920;Q9H920-2;G3V148;C9JQY5	Isoform of Q9H920, RING finger protein 121...	1	1	FALSE	FALSE	FALSE	FALSE		+	+			2.17345	2.17794	0.299997	2.18596e-20	2.11483	2.11837	0.298883	1.36055e-19	-0.015255	-0.0241013	0.199916	0.911131	0.007115	0.0354656	0.205778	0.8946	-0.011833	-0.0595669	0.22268	0.825726
TASOR	Q9UK61;Q9UK61-2;Q9UK61-3;A0A087X0F1;Q9UK61-4	Isoform of Q9UK61, Protein TASOR...	3	3	FALSE	FALSE	FALSE	FALSE						0.261635	0.295626	0.28238	0.29737	0.51165	0.679792	0.752102	0.271788	-0.2582	-0.0892423	0.747084	0.681739	-0.480795	-0.473408	0.270956	0.0902597	0.0814432	0.384166	0.731088	0.649447
STIM1	Q13586;Q13586-2;E9PIQ8;E9PN27;E9PNJ4;E9PR09;E9PRZ7;G0XQ39;H0YDB2	Isoform of Q13586, STIM1L...	18	18	FALSE	FALSE	FALSE	FALSE		+	+			4.21154	4.21365	0.132844	2e-30	4.33455	4.34194	0.154135	2e-30	0.45675	0.458264	0.0951884	1.46812e-11	0.34335	0.329978	0.131129	0.0295147	0.0851741	0.128285	0.166106	0.46032
PTPN11	Q06124;Q06124-1;Q06124-3;A0A0U1RRI0;A0A1W2PPU4	Isoform of Q06124, Tyrosine-protein phosphatase non-receptor type 11...	2	2	FALSE	FALSE	FALSE	FALSE						0.51965	0.634072	0.573738	0.216398	0.15417	0.164339	0.437088	0.674868	-0.111185	-0.186815	0.46117	0.730873	0.112775	0.282918	0.467693	0.60155	-0.145788	-0.469733	0.733324	0.53979
KRT3	P12035;CON__P12035	Keratin, type II cytoskeletal 3	16	1	FALSE	TRUE	FALSE	FALSE	+		+	+		-0.063215	-0.172983	0.376664	0.683844	3.43416	3.42733	0.461329	5.65483e-14	2.6246	2.62852	0.497204	8.47575e-08	-0.9765	-0.971796	0.362502	0.0144489	3.5645	3.60032	0.652632	2.74717e-13
DDX1	Q92499;Q92499-2;Q92499-3;A0A087WZ71;A0A087X2G1;A0A7I2V2M5;A0A7I2V421;A0A7I2V430;A0A7I2V4F0;A0A7I2V4J3;A0A7I2V4Q0;A0A7I2V5X8;A0A7I2YQ77;A0A7I2YQD0	ATP-dependent RNA helicase DDX1...	23	23	FALSE	FALSE	FALSE	FALSE						0.836655	0.846578	0.0882121	2e-30	0.877255	0.886713	0.118856	4.09667e-20	-0.212325	-0.20577	0.099492	0.0532857	-0.251915	-0.245905	0.0987256	0.0237066	0.0145547	0.0401352	0.117977	0.763679
MYO18A	Q92614;Q92614-2;Q92614-3;A0A0D9SFK2;Q92614-4;Q92614-5	Isoform of Q92614, Unconventional myosin-XVIIIa...	12	12	FALSE	FALSE	FALSE	FALSE						0.6242	0.61807	0.146972	0.00130606	-0.080415	-0.0766421	0.253284	0.747835	-0.67937	-0.665825	0.261738	0.0170318	0.0134	0.0288868	0.0943936	0.773929	-0.708581	-0.694712	0.300469	0.0316761
DDX55	Q8NHQ9;Q8NHQ9-2;E7EX41;F5H5U2	ATP-dependent RNA helicase DDX55...	4	4	FALSE	FALSE	FALSE	FALSE						0.10442	0.193085	0.270296	0.486671	0.065455	0.0889892	0.328658	0.775827	-0.009135	-0.0340517	0.257063	0.951062	0.027825	0.0700444	0.185569	0.737663	-0.0266119	-0.104096	0.256501	0.736504
MANF	P55145;H7C2D6	Isoform of P55145, Mesencephalic astrocyte-derived neurotrophic factor (Fragment)...	7	7	FALSE	FALSE	FALSE	FALSE		+	+			5.38078	5.39167	0.509395	2e-30	5.19885	5.21756	0.548005	2e-30	-0.138638	-0.154625	0.20728	0.485661	-0.00311	0.0194887	0.31622	0.947864	-0.0581962	-0.174114	0.354398	0.612829
UACA	Q9BZF9;Q9BZF9-2;F5H2B9;H0YN48;H0YNH8	Isoform of Q9BZF9, Uveal autoantigen with coiled-coil domains and ankyrin repeats...	6	6	FALSE	FALSE	FALSE	FALSE						0.973745	0.972933	0.104461	3.7119e-25	1.05774	1.07097	0.150439	6.06498e-21	0.062305	0.0800542	0.129245	0.559256	-0.005015	-0.0179814	0.0819464	0.865979	0.054246	0.0980356	0.152232	0.545995
RPS21	P63220;Q8WVC2;Q9BYK1;Q9BYK2	40S ribosomal protein S21...	4	4	FALSE	FALSE	FALSE	FALSE						1.12528	1.1233	0.101821	2e-30	1.16155	1.16668	0.122786	2.90593e-25	-0.035815	-0.0358625	0.109878	0.702942	-0.06474	-0.0792396	0.089533	0.379011	0.0131142	0.0433771	0.123858	0.771651
PPIL4	Q8WUA2	Peptidyl-prolyl cis-trans isomerase-like 4	14	14	FALSE	FALSE	FALSE	FALSE						0.498275	0.499609	0.0869406	5.1584e-16	0.40332	0.381615	0.167206	0.0496421	-0.64829	-0.664121	0.143505	3.71502e-14	-0.547745	-0.546126	0.100301	2.27802e-13	-0.0680965	-0.117995	0.168907	0.510796
HADHA	P40939;P40939-2;A0A2R8Y4F5;A0A2R8Y688;A0A2R8YG21;H0YFD6	Isoform of P40939, Enoyl-CoA hydratase...	20	20	FALSE	FALSE	FALSE	FALSE		+	+	+		2.9482	3.09946	0.510598	2.91462e-24	6.02846	5.9444	0.861011	3.13202e-21	1.68165	1.65878	0.295903	4.64296e-16	-1.49655	-1.18616	0.890163	0.302776	3.18257	2.84494	1.14066	0.0169985
AKR1D1	P51857;P51857-2	Aldo-keto reductase family 1 member D1...	1	1	FALSE	FALSE	FALSE	FALSE			+	+		1.56505	1.54306	0.371538	0.00129794	3.32076	3.30868	0.368675	1.8894e-24	1.82214	1.83097	0.44418	0.000141713	0.022565	0.0653466	0.194717	0.771918	1.76371	1.76562	0.496481	0.00204114
HNRNPL	P14866;P14866-2;A0A3B3ITJ4;B4DVF8;M0QXS5;M0QYL7;M0R1W6	Heterogeneous nuclear ribonucleoprotein L...	9	9	FALSE	FALSE	FALSE	FALSE						0.9162	0.914358	0.0915282	2e-30	0.90184	0.899146	0.10648	1.99729e-22	-0.00794	-0.0128386	0.0867129	0.903517	0.00124	0.00237316	0.0688611	0.950365	-0.00358	-0.0152118	0.0947676	0.888936
PSMD7	P51665;H3BNT7;H3BQV2;H3BTM8	26S proteasome non-ATPase regulatory subunit 7...	6	6	FALSE	FALSE	FALSE	FALSE						0.921095	0.915177	0.154477	1.24778e-14	0.402635	0.404219	0.177213	0.0242917	-0.632325	-0.632824	0.16874	0.000358566	-0.09158	-0.121867	0.146699	0.455431	-0.530919	-0.510957	0.253134	0.0569778
NIPSNAP1	Q9BPW8;C9JDV8;F8WCR5;H7C2U6	Isoform of Q9BPW8, Protein NipSnap homolog 1...	2	2	FALSE	FALSE	FALSE	FALSE			+			1.92813	1.9342	0.271536	1.04327e-18	2.01633	2.03107	0.331346	2.00262e-12	0.1959	0.257536	0.329084	0.425327	0.095885	0.160668	0.235688	0.517408	0.0229722	0.0968677	0.276663	0.760329
COX4I1	P13073;H3BN72;H3BNI5;H3BNV9;H3BPG0;Q86WV2	Cytochrome c oxidase subunit 4 isoform 1, mitochondrial...	6	6	FALSE	FALSE	FALSE	FALSE		+	+			3.83283	3.83613	0.180779	2e-30	4.61122	4.60418	0.297026	2e-30	0.77506	0.771034	0.201486	0.000177642	0.000325	0.00298787	0.162184	0.987537	0.778412	0.768046	0.293732	0.0199553
RNF185	Q96GF1;A9X3U0	E3 ubiquitin-protein ligase RNF185...	1	1	FALSE	FALSE	FALSE	FALSE		+	+			6.16057	6.10813	1.17016	1.14012e-07	6.19274	6.15955	1.31215	7.19718e-05	0.04978	0.0797989	0.407688	0.842461	0.00667	0.0283809	0.359107	0.92154	0.00512352	0.0514174	0.37286	0.908586
ACOX3	O15254;O15254-2	Isoform of O15254, Peroxisomal acyl-coenzyme A oxidase 3...	2	2	FALSE	FALSE	FALSE	FALSE						4.27514	4.1053	2.23791	0.0800926	4.20932	4.04052	2.29589	0.0992268	-0.251165	-0.356766	0.521301	0.508249	-0.109385	-0.291992	0.547937	0.6215	-0.00882956	-0.0647745	0.41835	0.881055
GFPT2	O94808;E5RJP4	Glutamine--fructose-6-phosphate aminotransferase [isomerizing] 2...	10	7	FALSE	FALSE	FALSE	FALSE						1.78008	1.78923	0.228963	5.9974e-22	1.77268	1.77507	0.31734	2.70608e-06	-0.77438	-0.774784	0.298173	0.00979862	-0.76735	-0.760624	0.298533	0.016898	-0.00115054	-0.0141599	0.272862	0.972058
NDUFS6	O75380;D6RBT3	Isoform of O75380, NADH dehydrogenase [ubiquinone] iron-sulfur protein 6, mitochondrial...	1	1	FALSE	FALSE	FALSE	FALSE			+			2.48537	2.50334	0.681356	0.00767255	2.62151	2.65402	0.630819	0.000391345	0.18655	0.25129	0.446609	0.582014	0.030655	0.100604	0.473965	0.807042	0.030136	0.150686	0.448614	0.748017
	REV__M0R1G2		1	1	TRUE	FALSE	FALSE	FALSE						0.012435	0.0761513	0.747358	0.906977	0.26878	0.43024	0.926594	0.632284	0.57115	0.721422	0.821449	0.332841	0.1931	0.367333	0.601836	0.543139	0.059623	0.354089	0.790126	0.693386
EIF1AX;EIF1AY	O14602;P47813;A6NJH9;X6RAC9	Eukaryotic translation initiation factor 1A, X-chromosomal...	2	2	FALSE	FALSE	FALSE	FALSE						1.10129	1.09933	0.154915	3.37195e-17	1.25048	1.27433	0.230171	4.82005e-17	-0.562535	-0.539943	0.208587	0.0247949	-0.70979	-0.714943	0.147417	1.09937e-08	0.0940023	0.175	0.254541	0.521148
DIAPH3	Q9NSV4;Q9NSV4-1;Q9NSV4-2;Q9NSV4-4;Q9NSV4-5;Q9NSV4-6;Q9NSV4-7	Isoform of Q9NSV4, Protein diaphanous homolog 3...	7	7	FALSE	FALSE	FALSE	FALSE						0.52667	0.514269	0.143943	0.00543931	0.663015	0.674505	0.156882	0.000584905	-0.18497	-0.178395	0.132388	0.193962	-0.32211	-0.338631	0.152319	0.0105321	0.104721	0.160236	0.204299	0.446556
ABCD3	P28288;P28288-2;P28288-3;A0A3B3ITW3	ATP-binding cassette sub-family D member 3...	13	13	FALSE	FALSE	FALSE	FALSE		+	+			3.62432	3.62437	0.270074	2e-30	3.65273	3.6552	0.298959	2e-30	-0.00801	-0.00986457	0.112441	0.926767	-0.0112	-0.0406951	0.151696	0.81284	0.00397742	0.0308306	0.172979	0.900956
ELAVL1;ELAVL2;ELAVL4	P26378;P26378-1;Q12926;Q15717;P26378-2;Q12926-2;Q15717-2;P26378-3;A0A0A0MRX1;A0A0R4J2E6;A0A494C015;A0A494C0F8;A0A494C147;A0A494C1D9;B1APY9;M0QZR9;M0R055;P26378-4;P26378-5	ELAV-like protein 1...	9	9	FALSE	FALSE	FALSE	FALSE						0.90761	0.906346	0.0864507	3.7002e-27	0.869435	0.859369	0.139418	3.34008e-13	-0.340415	-0.347298	0.116373	0.00220659	-0.302285	-0.30032	0.0981391	0.00433606	-0.0155943	-0.0469779	0.137058	0.763608
CACYBP	Q9HB71;Q9HB71-2;Q9HB71-3	Calcyclin-binding protein...	5	5	FALSE	FALSE	FALSE	FALSE						1.18233	1.18273	0.120963	2e-30	1.08763	1.07561	0.163931	1.16403e-14	-0.03068	-0.0524399	0.13802	0.76334	0.032135	0.0546812	0.0943154	0.594819	-0.055926	-0.107121	0.165832	0.538457
ACAT1	P24752;P24752-2;A0A5F9ZHD4;A0A5F9ZHH9;A0A5F9ZHJ0;A0A5F9ZHJ7;A0A5F9ZHL1;A0A5F9ZHL7;A0A5F9ZI66;E9PRQ6;H0YEL7	Acetyl-CoA acetyltransferase, mitochondrial...	7	7	FALSE	FALSE	FALSE	FALSE		+	+			2.27544	2.62425	0.866335	2.79145e-16	5.24578	5.26178	0.588384	1.85418e-22	1.30533	1.29172	0.2946	0.00309838	-1.64325	-1.34581	0.951182	0.271879	2.89193	2.63753	1.09025	0.0327679
VPS45	Q9NRW7;Q9NRW7-2;A0A087WU65;A0A1B0GXI6;A0A2R8Y7W9;A0A2R8YD95;A0A2R8YDP1;A0A2R8YE10;A0A2R8YEX8;A0A2R8YF01	Isoform of Q9NRW7, Vacuolar protein sorting-associated protein 45...	2	2	FALSE	FALSE	FALSE	FALSE						1.40612	1.39373	0.447014	0.00285734	1.25168	1.22383	0.531611	0.0401255	-0.752085	-0.779085	0.485941	0.0830505	-0.60155	-0.60918	0.398568	0.119339	-0.0284778	-0.169905	0.478981	0.761392
SWAP70	Q9UH65;E7EMB1;E9PJM7	Isoform of Q9UH65, Switch-associated protein 70...	4	4	FALSE	FALSE	FALSE	FALSE						0.61098	0.610343	0.152186	0.000233483	0.30798	0.295638	0.241412	0.244342	-0.310745	-0.32981	0.238477	0.139307	-0.00463	-0.0151044	0.110869	0.896479	-0.286977	-0.314705	0.271483	0.242912
MYH10	P35580;P35580-2;P35580-3;P35580-4;P35580-5	Isoform of P35580, Myosin-10...	10	4	FALSE	FALSE	FALSE	FALSE						0.189155	0.289815	0.401463	0.487079	0.61921	0.6382	0.475742	0.16572	0.57997	0.649895	0.489339	0.130442	0.292125	0.301511	0.243048	0.218942	0.16503	0.348385	0.496553	0.513313
REEP4	Q9H6H4;Q9H6H4-2;E5RGS2	Isoform of Q9H6H4, Receptor expression-enhancing protein...	2	2	FALSE	FALSE	FALSE	FALSE						4.07451	4.03838	2.08275	0.0563378	4.10178	4.08281	2.20444	0.0678836	0.00256	0.00988477	0.755392	0.993685	-0.002855	-0.0345438	0.637103	0.965529	0.0020421	0.0444287	0.530425	0.952399
BCCIP	Q9P287;Q9P287-2;Q9P287-3;Q9P287-4	BRCA2 and CDKN1A-interacting protein...	2	2	FALSE	FALSE	FALSE	FALSE						0.430155	0.435073	0.339283	0.209446	0.543905	0.559637	0.428554	0.176449	-0.28491	-0.312651	0.409115	0.438624	-0.385215	-0.437215	0.400953	0.269951	0.0225217	0.124564	0.362204	0.783142
CHCHD6	Q9BRQ6;H0Y922;J3QTA6;J3QTB2	Isoform of Q9BRQ6, MICOS complex subunit MIC25...	1	1	FALSE	FALSE	FALSE	FALSE			+			1.96168	1.97069	0.379968	0.000137488	2.13779	2.16348	0.443272	6.47936e-06	0.314275	0.346821	0.312798	0.243572	0.09005	0.154038	0.266388	0.562958	0.0729113	0.192784	0.356272	0.603574
HNRNPA1;HNRNPA1L2;HNRNPA1P48	P09651;P09651-2;Q32P51;P09651-3;A0A2R8Y4L2;A0A7I2V2F1;A0A7I2V2L6;A0A7I2V2M7;A0A7I2V2Q7;A0A7I2V2R4;A0A7I2V2X1;A0A7I2V334;A0A7I2V360;A0A7I2V3K5;A0A7I2V3R8;A0A7I2V3U8;A0A7I2V3W0;A0A7I2V453;A0A7I2V459;A0A7I2V497;A0A7I2V4E2;A0A7I2V4F8;A0A7I2V4P7;A0A7I2V520;A0A7I2V5H0;A0A7I2V5N7;A0A7I2V5P1;A0A7I2V5T1;A0A7I2V5U9;A0A7I2V661;A0A7I2V666;A0A7I2YQ85;A0A7I2YQX9;A0A7I2YQY2;F8VTQ5;F8VZ49;F8W646;F8W6I7;H0YH80	Heterogeneous nuclear ribonucleoprotein A1...	9	7	FALSE	FALSE	FALSE	FALSE						1.05819	1.05675	0.0940356	2e-30	1.61218	1.61338	0.165411	9.22429e-28	0.060643	0.0597623	0.129192	0.646318	-0.49522	-0.496862	0.113357	1.77771e-11	0.559035	0.556624	0.196037	0.00562332
CHMP2B	Q9UQN3;Q9UQN3-2;A0A087WW88;C9J0A7	Charged multivesicular body protein 2b...	1	1	FALSE	FALSE	FALSE	FALSE						0.17543	0.306899	0.445769	0.534927	1.23889	1.22004	0.416582	0.00823352	1.10299	1.06238	0.521076	0.0447528	0.074725	0.149233	0.273472	0.618355	0.961218	0.913144	0.593548	0.148643
KRT77	Q7Z794;F8VS61;CON__Q7Z794	Isoform of Q7Z794, Keratin, type II cytoskeletal 1b...	21	14	FALSE	TRUE	FALSE	FALSE						0.81051	0.805643	0.103051	7.60558e-21	0.946545	0.957053	0.147298	4.15831e-19	0.130175	0.142442	0.13287	0.280318	-0.00099	-0.00896766	0.0819402	0.958699	0.122486	0.15141	0.163116	0.359508
LLGL2	Q6P1M3;Q6P1M3-2;J3QRV5	Isoform of Q6P1M3, LLGL scribble cell polarity complex component 2...	1	1	FALSE	FALSE	FALSE	FALSE						0.06356	0.150705	0.289119	0.639395	0.03081	0.0662321	0.475502	0.897212	-0.36633	-0.386926	0.31019	0.194452	-0.23691	-0.302453	0.36776	0.376661	-0.0205519	-0.0844729	0.401481	0.798754
HNRNPC;HNRNPCL1;HNRNPCL2;HNRNPCL3;HNRNPCL4;RALYL	B2RXH8;O60812;P07910;Q86SE5;B7ZW38;P07910-2;P07910-3;P0DMR1;Q86SE5-3;B2R5W2;B3KT61;B4DSU6;B4DY08;E5RG71;G3V251;G3V2D6;G3V2H6;G3V2Q1;G3V3K6;G3V4C1;G3V4M8;G3V4W0;G3V555;G3V575;G3V576;G3V5V7;G3V5X6;P07910-4;A0A0G2JNQ3;A0A0G2JPF8	Heterogeneous nuclear ribonucleoprotein C-like 1...	15	15	FALSE	FALSE	FALSE	FALSE						0.790512	0.78868	0.0809316	1.2464e-27	0.995434	0.998869	0.117317	9.56347e-26	0.0970365	0.101793	0.106371	0.363182	-0.105455	-0.108396	0.0801608	0.169792	0.203245	0.210189	0.150104	0.148509
CCNB2	O95067;H1UBN3	G2/mitotic-specific cyclin-B2...	2	2	FALSE	FALSE	FALSE	FALSE						1.83762	1.85435	0.547887	0.00448506	1.74455	1.63436	1.02428	0.106337	-0.02924	-0.197838	0.928936	0.914212	0.00735	0.0221555	0.337668	0.919092	-0.0157182	-0.219993	0.871571	0.836285
TMED10	P49755;G3V2K7	Isoform of P49755, Transmembrane emp24 domain-containing protein 10...	11	11	FALSE	FALSE	FALSE	FALSE		+				2.28472	2.2842	0.0776321	2e-30	1.43357	1.43407	0.0924172	2e-30	-0.0328295	-0.0331844	0.0809083	0.687284	0.818125	0.816948	0.0725569	2e-30	-0.850039	-0.850132	0.116484	3.38017e-19
NMT1	P30419;P30419-2;A0A7I2V3M5;A0A7I2V3U5;A0A7I2V3X4;A0A7I2V4Y5;A0A7I2V539;B7Z8J4;K7EN42;K7EN82	Glycylpeptide N-tetradecanoyltransferase 1...	4	4	FALSE	FALSE	FALSE	FALSE						0.596165	0.596722	0.184984	0.00261701	1.41841	1.40816	0.281747	3.74111e-14	0.416875	0.407217	0.272624	0.155212	-0.409775	-0.404223	0.171974	0.0240131	0.827846	0.81144	0.362154	0.0314232
PEX10	O60683;O60683-2;A0A3B3ITN6;D6RA89;D6RBB0;J3QRM4	Isoform of O60683, Peroxisome biogenesis factor 10...	2	2	FALSE	FALSE	FALSE	FALSE						3.87447	3.6769	1.55737	0.0428844	3.84977	3.63	1.71134	0.064711	-0.140255	-0.304498	0.752857	0.737108	-0.0551	-0.257598	0.666139	0.75982	-0.00302653	-0.0468999	0.505177	0.949351
LNPEP	Q9UIQ6;Q9UIQ6-2;Q9UIQ6-3	Isoform of Q9UIQ6, Leucyl-cystinyl aminopeptidase...	2	2	FALSE	FALSE	FALSE	FALSE		+				2.40022	2.43849	0.780612	0.00067085	2.28952	2.32725	0.93825	0.0107874	-0.759275	-0.760467	0.368233	0.0408443	-0.643835	-0.649232	0.511162	0.193382	-0.0224558	-0.111235	0.50123	0.809835
MT-CO3	P00414	Cytochrome c oxidase subunit 3	1	1	FALSE	FALSE	FALSE	FALSE			+			1.98104	2.43748	1.12728	0.000178179	4.37014	4.32569	0.881005	8.50999e-09	0.450695	0.41651	0.598477	0.432749	-1.88637	-1.4717	1.13733	0.33888	2.17576	1.88821	1.35856	0.213226
	REV__S4R403		1	1	TRUE	FALSE	FALSE	FALSE				+		1.75233	1.62934	1.18588	0.211847	2.24973	2.28655	0.817966	0.00399165	4.48685	4.50304	1.00939	3.92228e-12	3.98816	3.84584	1.4195	0.0181164	0.14667	0.657207	1.08658	0.603736
RBMS1;RBMS3	P29558;Q6XE24;P29558-2;Q6XE24-2;Q6XE24-3;A0A1B0GUW5;C9J9B2;C9JIJ9;E7EPF2;E7ETU5;F6Y5H0;Q6XE24-4;Q6XE24-5	Isoform of P29558, RNA-binding motif, single-stranded-interacting protein 1...	3	1	FALSE	FALSE	FALSE	FALSE						0.187035	0.338207	0.547884	0.538016	0.142525	0.115945	1.04623	0.763357	-0.192135	-0.399642	1.01513	0.659182	-0.07707	-0.17738	0.493533	0.697675	-0.0145676	-0.222262	0.8978	0.860153
ATG9A	Q7Z3C6;Q7Z3C6-2;H7C152	Autophagy-related protein 9A...	1	1	FALSE	FALSE	FALSE	FALSE						1.24757	1.24096	0.360586	0.00301367	1.28692	1.28835	0.410629	0.00588046	-1.28791	-1.27809	0.439358	0.00758677	-1.33098	-1.32548	0.409687	0.00504396	0.00487387	0.0473871	0.327982	0.912636
UBL4A	P11441;Q5HY81	Isoform of P11441, Ubiquitin-like protein 4A...	2	2	FALSE	FALSE	FALSE	FALSE						0.03354	0.167417	0.501502	0.803744	-0.234135	-0.303617	0.482287	0.541106	-0.61775	-0.705369	0.598848	0.198229	-0.158015	-0.234335	0.308292	0.470443	-0.247069	-0.471034	0.603723	0.448918
PSAP	P07602;P07602-2;P07602-3;A0A0J9YXB8;C9JIZ6	Isoform of P07602, Prosaposin...	3	3	FALSE	FALSE	FALSE	FALSE				-		1.99897	2.00335	0.225473	1.31173e-25	-0.17322	-0.0462218	0.989423	0.861626	-3.08635	-3.07368	0.553973	4.68436e-16	-0.955405	-1.02411	0.634148	0.0670946	-2.16778	-2.04957	1.02214	0.0778969
TCIRG1	Q13488;E9PM12;E9PMC5;E9PNA6	Isoform of Q13488, V-type proton ATPase subunit a...	1	1	FALSE	FALSE	FALSE	FALSE						3.48197	3.38298	1.96531	0.102995	3.44312	3.3449	2.11352	0.138452	-0.165205	-0.310254	0.727312	0.705413	-0.06907	-0.272174	0.658756	0.729598	-0.00366002	-0.0380799	0.497941	0.940392
GGT1;GGT2;GGT3P	P19440;P36268;P19440-2;P36268-2;P36268-3;B5MCK8;E7ET76;E7ETR7;A6NGU5	Glutathione hydrolase 1 proenzyme...	3	3	FALSE	FALSE	FALSE	FALSE		+	+			6.07953	6.13547	1.76723	0.000303923	6.14517	6.19222	1.88043	0.000705657	0.01742	0.0410647	0.689079	0.955096	-0.0013	-0.0156905	0.589147	0.983154	0.00451779	0.0567551	0.496149	0.933369
SOAT1	P35610;P35610-2;P35610-3;B1APM4	Isoform of P35610, Sterol O-acyltransferase 1...	4	4	FALSE	FALSE	FALSE	FALSE		+	+			4.69007	4.67089	0.223523	2e-30	4.04768	4.05953	0.319426	2e-30	-0.201765	-0.202383	0.180821	0.279319	0.43392	0.408973	0.262217	0.144208	-0.630588	-0.611357	0.375453	0.109843
NUMBL	Q9Y6R0;A0A0C4DGH3;M0QXQ4	Isoform of Q9Y6R0, Numb-like protein...	1	1	FALSE	FALSE	FALSE	FALSE						-0.389105	-1.12816	1.69251	0.548017	-0.6314	-1.25909	1.80965	0.519797	0.092395	0.0808587	0.85158	0.792664	0.09401	0.21179	0.389408	0.618207	-0.00548438	-0.130931	0.759134	0.920107
STK4	Q13043;Q13043-2;F5H5B4	Isoform of Q13043, Non-specific serine/threonine protein kinase...	1	1	FALSE	FALSE	FALSE	FALSE						0.02662	0.0869813	0.285546	0.790402	0.0262	-0.0156025	0.770351	0.918661	-0.76258	-1.30801	1.70436	0.468241	-0.536265	-1.20543	1.60746	0.486782	-0.00540507	-0.102584	0.717593	0.93
UBXN7	O94888;F8WB69	Isoform of O94888, UBX domain-containing protein 7...	1	1	FALSE	FALSE	FALSE	FALSE						-0.19748	-0.795964	1.45651	0.632758	-0.40882	-0.926314	1.61365	0.594968	0.369905	0.849936	1.6712	0.644699	0.345105	0.980286	1.50058	0.551029	-0.00782904	-0.130349	0.76972	0.896801
CNOT3	O75175;A0A0G2JNJ7;A0A2R8Y7Z8;B7Z6J7;H7C148	CCR4-NOT transcription complex subunit 3...	1	1	FALSE	FALSE	FALSE	FALSE						0.88758	0.850346	0.534098	0.133884	-0.23724	-0.259084	0.576874	0.659419	-1.32797	-1.30302	0.763577	0.0799205	-0.085785	-0.193589	0.36129	0.622349	-1.11628	-1.10943	0.813778	0.176843
SUMO2;SUMO3;SUMO4	P55854;P61956;Q6EEV6;P55854-2;P61956-2;A8MU27;A8MUA9	Isoform of P55854, SMT3 suppressor of mif two 3 homolog 3 (Yeast)...	2	2	FALSE	FALSE	FALSE	FALSE				+		-0.11982	-0.184761	0.257041	0.488184	1.73005	1.71181	0.360662	0.00202874	1.9523	1.94723	0.402338	5.80177e-05	0.01823	0.0506614	0.175558	0.791732	1.90153	1.89657	0.47265	0.00270783
ATRAID	Q6UW56;Q6UW56-2;Q6UW56-3;C9JA62	All-trans retinoic acid-induced differentiation factor...	2	2	FALSE	FALSE	FALSE	FALSE						4.79704	4.72889	1.21552	0.00114372	4.70082	4.62139	1.31684	0.00190454	-0.208725	-0.276873	0.436868	0.541491	-0.059425	-0.169369	0.424244	0.708086	-0.0190039	-0.107504	0.387054	0.802505
RALY	Q9UKM9;Q9UKM9-2;Q5QPL9;Q5QPM0;Q5QPM1;Q5QPM2	Isoform of Q9UKM9, RNA-binding protein Raly...	8	8	FALSE	FALSE	FALSE	FALSE						0.600065	0.597821	0.122256	0.000251226	0.708755	0.730997	0.211005	0.00128163	0.05237	0.0848986	0.188364	0.698329	-0.02561	-0.0482772	0.100059	0.66752	0.0702539	0.133176	0.204493	0.539805
TMTC3	Q6ZXV5;Q6ZXV5-2;F8VR71;F8VRY4;F8W044	Isoform of Q6ZXV5, Protein O-mannosyl-transferase TMTC3...	11	11	FALSE	FALSE	FALSE	FALSE		+	+			3.69895	3.70409	0.150962	2e-30	3.8306	3.84507	0.207722	2e-30	0.267775	0.270211	0.113538	0.0130039	0.124345	0.129229	0.141967	0.377456	0.101796	0.140982	0.185431	0.470508
SERPINB12	Q96P63;Q96P63-2	Isoform of Q96P63, Serpin B12...	6	6	FALSE	FALSE	FALSE	FALSE						0.473375	0.461796	0.230142	0.0589604	0.788345	0.795996	0.206296	4.10118e-06	0.386215	0.400474	0.237467	0.061526	0.036305	0.0662742	0.142753	0.66819	0.309504	0.3342	0.285312	0.235621
EIF3D	O15371;O15371-2;O15371-3;B0QYA5	Eukaryotic translation initiation factor 3 subunit D...	4	4	FALSE	FALSE	FALSE	FALSE						0.91052	0.911279	0.135954	2.02917e-19	0.88077	0.871296	0.199953	0.00152199	-0.459865	-0.46829	0.190896	0.0139324	-0.43066	-0.428307	0.14637	0.00563819	-0.00720644	-0.0399827	0.189009	0.861624
VCP	P55072;A0A7I2V2Y2;A0A7I2V540;A0A7I2V5G8;A0A7I2YQJ0;C9JUP7;A0A7P0T8A3;A0A7P0T8Q5;A0A7P0T946;A0A7P0T971;A0A7P0T9X5;A0A7P0TA22;A0A7P0TAQ1;A0A7P0TAW3;A0A7P0TAY0;A0A7P0TBK7;A0A7P0Z4C6;A0A7P0Z4D1	Isoform of P55072, 15S Mg(2+)-ATPase p97 subunit...	30	30	FALSE	FALSE	FALSE	FALSE		+	+			3.23905	3.23898	0.0771785	2e-30	2.46409	2.46547	0.104916	2e-30	-0.582975	-0.581848	0.0872479	5.28825e-19	0.19274	0.191653	0.0784104	0.0155216	-0.775495	-0.773501	0.130302	3.21312e-17
CGREF1	Q99674;A0A4W8VYG7;A0A4W8W4R1	Cell growth regulator with EF hand domain protein 1...	1	1	FALSE	FALSE	FALSE	FALSE						2.15111	1.95505	1.16164	0.126307	1.91224	1.81095	1.14178	0.135566	-0.798895	-0.899728	0.829304	0.275795	-0.513895	-0.755636	0.875232	0.414723	-0.0190102	-0.144092	0.536686	0.819725
DDX31	Q9H8H2;Q9H8H2-2;Q9H8H2-3;F8WAJ0;Q9H8H2-4	Isoform of Q9H8H2, Probable ATP-dependent RNA helicase DDX31...	2	2	FALSE	FALSE	FALSE	FALSE						0.28619	0.317091	0.288565	0.272548	0.18792	0.171286	0.442929	0.596734	0.1916	0.182063	0.343681	0.525475	0.297895	0.327868	0.299831	0.264098	-0.0255004	-0.145805	0.398338	0.770862
NSA2	O95478;A0A0A0MQZ6;H0YAI9	Isoform of O95478, Ribosome biogenesis protein NSA2 homolog...	3	3	FALSE	FALSE	FALSE	FALSE						0.64342	0.641652	0.160341	0.000807745	0.59051	0.573957	0.219291	0.0297383	-0.657295	-0.663261	0.174729	0.000355311	-0.60614	-0.595566	0.177896	0.00779636	-0.0159408	-0.0676954	0.213189	0.786985
DPM3	Q9P2X0;Q9P2X0-2	Dolichol-phosphate mannosyltransferase subunit 3...	2	2	FALSE	FALSE	FALSE	FALSE		+	+			3.99115	3.99276	0.204837	2e-30	3.99032	3.99546	0.232238	2e-30	-0.130001	-0.144274	0.179977	0.408913	-0.117185	-0.146975	0.167685	0.382522	-9.90899e-05	0.00270108	0.184668	0.99509
RAB11A;RAB11B;RAB25	P57735;P62491;Q15907;P62491-2;Q15907-2;B4DQU5;H3BN38;H3BSC1;M0R2D0;M0R377;H3BMH2	Isoform of P62491, Ras-related protein Rab-11A...	11	11	FALSE	FALSE	FALSE	FALSE		+	+			2.68776	2.68669	0.0811137	2e-30	2.76544	2.77562	0.122258	2e-30	0.034045	0.0411155	0.0823564	0.650069	-0.027285	-0.0478134	0.0819862	0.590291	0.053601	0.0889289	0.123562	0.482434
UBA2	Q9UBT2;Q9UBT2-2;K7EPL2;K7ES38;K7ESK7;U3KQ55;U3KQ93	Isoform of Q9UBT2, SUMO-activating enzyme subunit 2...	10	10	FALSE	FALSE	FALSE	FALSE						0.273595	0.310341	0.315207	0.328743	0.262775	0.284996	0.304826	0.341805	-0.09038	-0.120585	0.339966	0.727733	-0.032035	-0.0952407	0.261804	0.760352	-0.00214501	-0.0253442	0.253963	0.946494
ARHGAP1	Q07960;E9PNR6;H0YE29	Isoform of Q07960, Rho GTPase-activating protein 1 (Fragment)...	3	3	FALSE	FALSE	FALSE	FALSE						0.706425	0.716614	0.398743	0.0658413	1.73965	1.72308	0.440375	0.000222245	0.93665	0.928829	0.535113	0.0821228	-0.022595	-0.0776392	0.290785	0.82428	1.0177	1.00647	0.609986	0.100101
DEK	P35659;P35659-2;A0A494C028;A0A494C198;B4DFG0;D6R9L5;D6RDA2;H0Y8X0;H0Y993	Isoform of P35659, DEK oncogene (DNA binding)...	2	2	FALSE	FALSE	FALSE	FALSE						1.44366	1.43616	0.316054	9.17723e-05	1.52981	1.53228	0.350689	0.000442048	0.133595	0.171234	0.273331	0.543012	0.032075	0.0751104	0.214155	0.744814	0.0249949	0.0961235	0.258431	0.744897
LASP1	Q14847;Q14847-2;Q14847-3;C9J9W2;F6S2S5;J3KSN1;K7ESD6	Isoform of Q14847, LIM and SH3 domain protein 1...	8	8	FALSE	FALSE	FALSE	TRUE	+		+			1.19321	1.19904	0.192325	1.40884e-05	3.49872	3.49005	0.269252	2.45032e-22	1.84094	1.82841	0.257578	0.003	-0.470155	-0.462598	0.196627	0.0291532	2.30127	2.29101	0.342818	0.000770661
TCP1	P17987;E7EQR6;E7ERF2;F5GYL4;F5GZ03;F5GZI8;F5H136;F5H282;F5H676;F5H726;F5H7Y1	Isoform of P17987, CCT-alpha...	23	23	FALSE	FALSE	FALSE	FALSE						0.81428	0.724734	0.246411	1.52007e-16	0.465335	0.414441	0.18076	0.0962829	-0.36301	-0.268147	0.275481	0.285714	-0.020375	0.0421459	0.196426	0.642874	-0.324922	-0.310293	0.110524	0.000154768
LARP7	Q4G0J3;Q4G0J3-2;Q4G0J3-3;D6R9Z6;D6RFF0;H0YA82	Isoform of Q4G0J3, La ribonucleoprotein domain family member 7 (Fragment)...	2	2	FALSE	FALSE	FALSE	FALSE						1.00256	1.00861	0.233005	2.95892e-09	0.55091	0.535882	0.278744	0.0676606	-0.86746	-0.879247	0.266589	0.000407915	-0.41554	-0.406514	0.238808	0.0922451	-0.448771	-0.472732	0.37653	0.206108
AATF	Q9NY61;A0A087WWS8;A0A087WTH8;A0A0J9YWE9;A0A7P0T868;A0A7P0TAR0;A0A7P0TBG4;A0A7P0TBI0;A0A7P0Z434;A0A7P0Z4N2;A0A7P0Z4P2	Isoform of Q9NY61, Protein AATF...	4	4	FALSE	FALSE	FALSE	FALSE				-		0.63321	0.632342	0.196072	0.00215332	0.399655	0.370717	0.285583	0.21557	-1.17829	-1.20582	0.270206	3.12854e-13	-0.94749	-0.94419	0.196044	1.41767e-11	-0.165643	-0.261626	0.323989	0.433711
SNX3	O60493;O60493-2;O60493-3;O60493-4	Isoform of O60493, Sorting nexin-3...	2	2	FALSE	FALSE	FALSE	FALSE						-0.25393	-0.942698	1.59561	0.596608	-0.44406	-1.02672	1.72152	0.588121	-0.74107	-1.34257	1.81032	0.48327	-0.52577	-1.25855	1.72479	0.499393	-0.00337768	-0.0840189	0.719841	0.93052
CAT	P04040	Catalase	17	17	FALSE	FALSE	FALSE	FALSE		+	+			2.90456	2.90627	0.101549	2e-30	2.90328	2.90451	0.140384	2e-30	0.10553	0.106228	0.0969422	0.265028	0.09858	0.107982	0.102271	0.279131	0.000391642	-0.00175332	0.12337	0.980616
RSBN1L	Q6PCB5;Q6PCB5-2;C9JM20;H7C2D3	Isoform of Q6PCB5, Lysine-specific demethylase RSBN1L...	2	2	FALSE	FALSE	FALSE	FALSE						-0.017055	-0.147238	0.603502	0.869002	0.004985	-0.0432252	0.627583	0.989547	0.09532	0.18626	0.595978	0.767993	0.019775	0.082247	0.36483	0.840223	0.0125067	0.104013	0.472727	0.858679
COPE	O14579;O14579-2;O14579-3;M0QXB4;M0R061	Coatomer subunit epsilon...	4	4	FALSE	FALSE	FALSE	FALSE				-		0.126855	0.196402	0.267864	0.487504	-0.657135	-0.754766	0.745212	0.33434	-1.85874	-1.92858	0.546253	1.13183e-10	-1.01664	-0.977413	0.468126	0.0466729	-0.80579	-0.951168	0.876807	0.264544
EXOSC4	Q9NPD3;E9PI41	Exosome complex component RRP41...	1	1	FALSE	FALSE	FALSE	FALSE						1.35319	1.34536	0.247624	4.72045e-06	1.30917	1.2955	0.310404	0.00170401	-0.193445	-0.222461	0.295059	0.418656	-0.133745	-0.172598	0.203385	0.414107	-0.00786374	-0.0498633	0.272618	0.871392
AKAP12	Q02952;Q02952-2;Q02952-3	A-kinase anchor protein 12...	9	9	FALSE	FALSE	FALSE	FALSE						0.08072	0.160606	0.288236	0.621186	0.056125	0.070121	0.408226	0.82219	-0.599365	-0.621003	0.455904	0.144645	-0.52411	-0.530517	0.365837	0.13348	-0.0142538	-0.0904855	0.438506	0.848139
	CON__P02668		10	10	FALSE	TRUE	FALSE	FALSE	-			-		0.962935	0.962264	0.0745753	2e-30	-0.242676	-0.24486	0.134777	0.0658879	-1.9406	-1.94465	0.114981	2e-30	-0.737866	-0.737525	0.082504	9.88627e-24	-1.2044	-1.20712	0.152353	3.53252e-22
TRIM33	Q9UPN9;Q9UPN9-2;H0Y612	E3 ubiquitin-protein ligase TRIM33...	3	3	FALSE	FALSE	FALSE	FALSE						1.11681	1.12343	0.321594	0.00155162	0.87137	0.8202	0.407638	0.0802366	-0.772635	-0.822845	0.406629	0.0167388	-0.53999	-0.519611	0.288597	0.091613	-0.110414	-0.303234	0.488091	0.572127
LMNA	P02545;P02545-2;P02545-3;A0A6Q8PF59;A0A6Q8PF80;A0A6Q8PFF5;A0A6Q8PFJ0;A0A6Q8PFM1;A0A6Q8PGH0;A0A6Q8PHQ9;P02545-4;Q3BDU5;Q5TCI8;P02545-5;P02545-6	Isoform of P02545, Prelamin-A/C...	12	11	FALSE	FALSE	FALSE	FALSE						1.52008	1.52341	0.106549	2e-30	1.44817	1.44154	0.130286	2e-30	0.20116	0.194623	0.11207	0.105441	0.273505	0.276497	0.105204	0.00869843	-0.0416286	-0.081874	0.1417	0.594201
LIN7C	Q9NUP9;G3V1D4	Isoform of Q9NUP9, Lin-7 homolog C (C. elegans)...	1	1	FALSE	FALSE	FALSE	FALSE						-0.25623	-0.93076	1.56958	0.600236	-0.43425	-1.01018	1.6989	0.593988	-0.892775	-1.4231	1.80873	0.449917	-0.68949	-1.34368	1.71942	0.452961	-0.00316065	-0.0794182	0.744111	0.938601
FKBP11	Q9NYL4;Q9NYL4-2;F8VU90	Isoform of Q9NYL4, Peptidyl-prolyl cis-trans isomerase FKBP11...	1	1	FALSE	FALSE	FALSE	FALSE						5.62019	5.57497	2.23885	0.0198733	5.77449	5.73318	2.29834	0.0174938	0.167065	0.270832	0.622302	0.675455	0.0268	0.112623	0.552366	0.832985	0.0227491	0.15821	0.525005	0.801141
UPF3B	Q9BZI7;Q9BZI7-2	Isoform of Q9BZI7, Regulator of nonsense transcripts 3B...	4	4	FALSE	FALSE	FALSE	FALSE						0.697575	0.687476	0.286011	0.0267797	0.4902	0.47941	0.316241	0.14393	-0.34577	-0.364153	0.271673	0.157929	-0.10684	-0.156088	0.229297	0.508483	-0.105099	-0.208065	0.308874	0.532382
BIN3	Q9NQY0;Q9NQY0-2;A0A1W2PS11;E5RHU4;E5RJI6;H7BYV6	Bridging integrator 3...	5	5	FALSE	FALSE	FALSE	FALSE						0.89925	0.89759	0.141736	0.000140715	0.295495	0.302033	0.231368	0.191268	-0.78385	-0.778911	0.221934	9.96351e-05	-0.179455	-0.183354	0.128918	0.151491	-0.607639	-0.595557	0.276678	0.0369074
PCED1B	Q96HM7;F8VRF7;F8VUD2	Isoform of Q96HM7, PC-esterase domain-containing protein 1B (Fragment)...	2	2	FALSE	FALSE	FALSE	FALSE				-		0.854055	0.845381	0.208918	0.000986066	-0.62683	-0.610662	0.377877	0.123172	-1.6337	-1.62502	0.328419	1.42369e-13	-0.120115	-0.16898	0.214516	0.446797	-1.4887	-1.45604	0.441025	0.00518469
KIAA0753	Q2KHM9;I3L1P2;I3L2A7;I3L3Y0	Isoform of Q2KHM9, Protein moonraker...	2	2	FALSE	FALSE	FALSE	FALSE						0.308745	0.412631	0.479725	0.393216	0.28646	0.29682	0.90128	0.593736	-1.32502	-1.83666	1.99562	0.361643	-1.12823	-1.72085	1.92208	0.387142	-0.00580945	-0.115811	0.756401	0.919816
CDSN	Q15517;G8JLG2;Q2L6G8	Corneodesmosin...	1	1	FALSE	FALSE	FALSE	FALSE						0.684005	0.665172	0.273407	0.0278971	1.02697	1.07617	0.388678	0.000983529	0.165535	0.221891	0.323588	0.526684	-0.10965	-0.189111	0.266545	0.50429	0.260897	0.411002	0.481906	0.370452
EIF2B3	Q9NR50;Q9NR50-2;Q9NR50-3;H0Y580	Isoform of Q9NR50, Translation initiation factor eIF-2B subunit gamma...	2	2	FALSE	FALSE	FALSE	FALSE						0.891055	0.891563	0.244345	0.000890768	0.712305	0.687285	0.297675	0.043654	-0.057615	-0.107644	0.278683	0.768199	0.04951	0.0966349	0.180018	0.621546	-0.0859213	-0.204279	0.326219	0.553551
[truncated: 2,132 more rows]
