# Supplementary material for: Zika virus remodelled ER membranes contain proviral factors involved in redox and methylation pathways
Source: Nat Commun. 2023 Dec 5;14:8045. doi: 10.1038/s41467-023-43665-6 (PMC10698153; doi:10.1038/s41467-023-43665-6)
Supplement: Supplementary file 6 — Source Data [file 41467_2023_43665_MOESM6_ESM.xlsx]

## Sheet: Figure 1c
			First antibody stain
			Blue rectangles correspond to what is shown in Figure
			Second antibody stain

## Sheet: Figure 1d
			Calnexin
				A549								A549+CNX-HA								A549 +ZIKV								A549+CNX-HA + ZIKV
				exp1	exp2	exp3	exp4	exp5	exp6	mean	SEM	exp1	exp2	exp3	exp4	exp5	exp6	mean	SEM	exp1	exp2	exp3	exp4	exp5	exp6	mean	SEM	exp1	exp2	exp3	exp4	exp5	exp6	mean	SEM
		fractions number	1	0	0	0	0	0	0	0	0	0	0	0	0	0	0	0	0	0	0	0	0	0	0	0	0	0	0	0	0	0	0	0	0
			2	0	0	0	0	0	0	0	0	0	0.0149695	0	0	0	0	0.00249491	0.00249491	0	0	0	0	0	0	0	0	0	0	0	0	0	0	0	0
			3	0.097452	0	0	0	0.103797	0	0.0335415	0.0212293	0.114286	0.0149695	0	0	0	0	0.0215426	0.0187091	0	0	0	0	0	0	0	0	0	0.00530303			0	0	0.00132576	0.00132576
			4	0.403185	0	0	0	0.099051	0	0.083706	0.0659113	0.308271	0.162933	0	0.364116	0.036145	0	0.145244	0.0655464	0.208571	0.0416667	0	0	0.729167	0	0.163234	0.117905	0.243363	0.0290404	0.030839	0	0	0.144886	0.0746881	0.0402252
			5	1	0.116466	0	0.420188	0.71519	0.386463	0.439718	0.151752	0.737594	0.736253	0.0522533	0.712401	0.583133	0	0.470272	0.142533	0.707143	1	0	0.129565	0.833333	0.585047	0.542515	0.162032	0.902655	0.241162	0.15873	0	0.476429	0.5	0.379829	0.130321
			6	0.828025	0.884873	0.359882	1	1	0.319869	0.732108	0.127091	1	1	0.904994	1	1	0.297114	0.867018	0.115032	1	0.861111	0.0292842	0.66087	1	0.790654	0.723653	0.148572	1	0.766414	0.641723	0.493333	0.85	1	0.791912	0.0821242
			7	0.503822	1	1	0.948357	0.670886	1	0.853844	0.0873702	0.457143	0.909369	0.952497	0.788918	0.378313	1	0.747707	0.108674	0.971429	0.5625	0.587852	1	0.209028	1	0.721802	0.132081	0.70177	0.939394	1	1	0.821429	0.833807	0.882733	0.0481709
			8	0.383439	0.957162	0.784661	0.469484	0.594937	0.584061	0.628957	0.0857994	0.604511	0.621181	1	0.127968	0.126265	0.536503	0.502738	0.136012	0.742857	0.527778	0.921909	0.650435	0.452778	0.411215	0.617829	0.0789937	0.741593	1	0.77551	0.589333	1	0.494318	0.766792	0.0846988
			9	0.183439	0.140562	0.272566	0.137559	0.081013	0.018013	0.138859	0.0355057	0.716541	0.209776	0.397077	0.113456	0.040482	0.631579	0.351485	0.113616	0.527143	0.136111	1	0.46	0.396528	0.390654	0.485073	0.116344	0.572566	0.507576	0.489796	0.322667		0.204545	0.41943	0.0677165
			10	0.078981	0.0196787	0.121534	0.085446	0.041456	0.024127	0.0618704	0.0163603	0.246617	0.09389	0.0260658	0.165963	0.011566	0.154669	0.116462	0.036758	0.407857	0.0767361	0.281996	0	0.690972	0.725234	0.363799	0.123971	0.644248	0.229798	0.0965986	0.357333	0.522857	0.455966	0.384467	0.0815019
			11	0.26242	0.0977242	0.0646018	0.170892	0.013323	0.037009	0.107662	0.0382068	0.516541	0.184318	0.0303289	0	0.055422	0.069949	0.14276	0.0790337	0.408571	0	0.144685	0	0.875		0.285651	0.165152	0.542478	0.219697	0.0896825	0.386667	0.562143		0.360133	0.0915499
			GM130
				A549								A549+CNX-HA								A549 +ZIKV								A549+CNX-HA + ZIKV
				exp1	exp2	exp3	exp4	exp5	exp6	mean	SEM	exp1	exp2	exp3	exp4	exp5	exp6	mean	SEM	exp1	exp2	exp3	exp4	exp5	exp6	mean	SEM	exp1	exp2	exp3	exp4	exp5	exp6	mean	SEM
		fractions number	1	0	0	0	0	0	0	0	0	0	0	0	0	0	0	0	0	0	0	0	0	0	0	0	0	0	0	0	0	0	0	0	0
			2	0	0	0	0	0	0	0	0	0	0	0	0	0	0	0	0	0	0	0	0	0	0	0	0	0	0	0	0	0	0	0	0
			3	0	0	0	0	0	0	0	0	0	0	0	0	0	0	0	0	0	0	0	0	0	0	0	0	0	0	0	0	0	0	0	0
			4	0.304348	0	0	0	0.491509	0	0.132643	0.087301	0.011013	0	0	0	0	0	0.0018355	0.0018355	0	0	0	0	0	0	0	0	0	0	0	0	0	0	0	0
			5	0.227053	0	0	0	0.668868	0	0.14932	0.110327	0.218354	0.0740741	0	0	0.148089	0	0.0734195	0.0377506	0.123056	0	0	0	0.005087	0	0.0213572	0.0203567	0	0	0	0	0	0	0	0
			6	0.322464	0.137349	0.0255882	0.388742	0.493396	0	0.227923	0.0829394	0.094937	0.197778	0	0	0.36465	0	0.109561	0.0602985	0.045972	0.0221698	0	0	0.148789	0.054113	0.045174	0.0226768	0	0.0133978	0.0303179	0.00571429	0	0.012763	0.0103655	0.00465317
			7	1	1	1	0.516556	0.700943	1	0.869583	0.085849	0.382278	0.62963	0.332114	0.889831	1	1	0.705642	0.123435	0.261111	0.238679	0.0308097	0	0.401384	1	0.321997	0.148897	0.721467	0.497238	0.408313	0.174772	0.050802	0.151652	0.334041	0.103458
			8	0.661836	0.839931	0.779412	1	1	0.343949	0.770855	0.100663	0.379747	1	1	1	0.713376	0.042491	0.689269	0.163745	0.558333	0.654717	0.82996	0.430114	1	0.683983	0.692851	0.0820159	0.737772	1	0.696822	1	0.847594	1	0.880365	0.0571642
			9	0.615942	0.506024	0.478676	0.213907	0.506604	0	0.386859	0.0946962	1	0.733333	0.406504	0.509322	0.832803	0.311355	0.63222	0.108739	0.513889	1	1	1	0.370242	0.437229	0.720227	0.126487	0.839674	0.671271	1	0.732523		0.233634	0.69542	0.128216
			10	0.653382	0.204819	0.223529	0.268212	0.34717	0	0.282852	0.0877985	0.065823	0.471605	0.273171	0.533898	0.256369	0.406593	0.334576	0.0697156	1	0.542453	0.477733	0.140909	0.467128	0.113853	0.457013	0.1317	1	0.269337	0.244499	0.495441	1	0.141441	0.52512	0.157405
			11	0.188406	0.339071	0.0794118	0.216556	0	0	0.137241	0.0549722	0.516456	0.459259	0.0447154	0.173729	0.289809	0	0.247328	0.0869462	0.076944	0	0.27247	0.130682	0.084083		0.112836	0.0450823	0.240489	0.109254	0.010709	0.257143	0.562834		0.236086	0.0933028
			actin
				A549								A549+CNX-HA								A549 +ZIKV								A549+CNX-HA + ZIKV
				exp1	exp2	exp3	exp4	exp5	exp6	mean	SEM	exp1	exp2	exp3	exp4	exp5	exp6	mean	SEM	exp1	exp2	exp3	exp4	exp5	exp6	mean	SEM	exp1	exp2	exp3	exp4	exp5	exp6	mean	SEM
		fractions number	1	0	0	0	0	0	0	0	0	0	0	0	0	0	0	0	0	0	0	0	0	0	0	0	0	0	0	0	0	0	0	0	0
			2	0	0	0	0	0	0	0	0	0	0	0	0	0	0	0	0	0	0	0	0	0	0	0	0	0	0	0	0	0	0	0	0
			3	0	0	0	0	0	0	0	0	0	0	0	0	0	0	0	0	0	0	0	0	0	0	0	0	0	0	0	0	0	0	0	0
			4	0	0	0	0	0	0	0	0	0	0	0	0	0	0	0	0	0	0	0	0	0	0	0	0	0	0	0	0	0	0.007749	0.0012915	0.0012915
			5	0	0	0	0	0.311355	0.018259	0.0549357	0.0513705	0	0.0330097	0	0	0	0	0.00550162	0.00550162	0	0	0	0	0	0.056056	0.00934267	0.00934267	0	0	0	0	0	0.022838	0.00380633	0.00380633
			6	0	0.229121	0	0.121886	0.098168	0.003918	0.0755154	0.0377665	0	0.0819417	0.0909836	0	0	0.004618	0.0295906	0.0180372	0.173148	0.0638743	0	0.106128	0.204897	0.079155	0.104534	0.0305548	0	0.0237209	0.0841328	0	0	0.063295	0.0285248	0.015017
			7	0	0.26456	0.499237	0.118855	0.037912	0.075937	0.166084	0.0763888	0	0.0730097	0.078103	0	0	0.16908	0.0533655	0.0276474	0	0.0109686	0	0.177716	0.156186	0.514085	0.143159	0.0811199	0.42246	0.04677	0.131365	0	0	0.006003	0.1011	0.0674848
			8	0.59562	0.546703	0.6	0.129966	0.467033	0.070012	0.401556	0.0976521	0	0.238835	0.206089	0.702247	0.070323	0.015949	0.205574	0.10713	0.046574	0.0456806	0	0.295265	0.685567	0.860563	0.322275	0.150426	0.385027	0.354005	0.0837638	0	0.205809	1	0.338101	0.145724
			9	0.937226	1	0.89771	0.488215	0.714286	0.043773	0.680202	0.148178	0.780303	0.887379	0.779859	1	1	1.32681	0.962392	0.0832127	0.475926	0.765707	0.158714	0.749304	0.780928	1	0.655096	0.120333	1	0.968992	0.619926	0.295122		0.877651	0.752338	0.132393
			10	1	0.57967	0.964885	1	1	0.794438	0.889832	0.0700819	0.415909	0.953398	0.956674	0.848315	0.739355	1	0.818942	0.0893426	1	1	0.817427	1	1	0.930986	0.958069	0.030302	0.639037	0.984496	1	0.764228	0.946058	0.95106	0.880813	0.0594965
			11	0.456934	0.157692	1	0.895623	0.335165	1	0.640902	0.150952	1	1	1	0.377528	0.687742	0.405088	0.74506	0.122329	0.418519	0	1	0.991643	0.518041		0.585641	0.18868	0.409091	1	0.568266	1	1		0.795471	0.127751

## Sheet: Figure 1e
			NS3
				A549 +ZIKV								A549+CNX-HA + ZIKV
				exp1	exp2	exp3	exp4	exp5	exp6	mean	SEM	exp1	exp2	exp3	exp4	exp5	exp6	mean	SEM
		fractions number	1	0	0	0	0	0	0	0	0	0	0	0	0	0	0	0	0
			2	0	0	0	0	0	0	0	0	0	0	0	0	0	0	0	0
			3	0	0	0	0	0.135792	0	0.022632	0.022632	0	0	0	0	0	0	0	0
			4	0.356716	0.040873	0	0.146425	0.68306	0	0.204512	0.11045	0	0.0594233	0.0326648	0.165242	0	0.082476	0.0566344	0.0254694
			5	0.439552	0.459524	0	0.880817	1	0.737037	0.586155	0.148545	0.74466	0.38723	0.729226	0.576923	0.515873	0.64	0.598985	0.0554079
			6	1	1	0.207124	1	0.959016	0.785185	0.825221	0.128217	0.272816	1	0.873926	0.839031	0.568783	1	0.759093	0.116667
			7	0.220896	0.696032	1	0.869467	0.360656	1	0.691175	0.135765	1	0.45932	1	1	0.939153	0.160952	0.759904	0.147667
			8	0.452985	0.369048	0.879947	0.811578	0.795082	0.498519	0.634526	0.0893105	0.276699	0.646756	0.942693	0.981481	1	0.874286	0.786986	0.114765
			9	0.417164	0.321429	0.51847	0.799092	0.726776	0.461481	0.540735	0.075609	0.109709	0.568486	0.84957	0.887464		0.380952	0.559236	0.145941
			10	0.499254	0.18254	0.539578	0.639047	0.666667	0.524444	0.508588	0.0706198	0	0.395469	0.37106	0.660969	0.661376	0.86381	0.492114	0.124028
			11	0.100746	0	0.551451	0.629966	0.84153		0.424739	0.16082	0.004961	0.399588	0.114327	0.623932	0.960317		0.420625	0.173153
			NS4B
				A549 +ZIKV								A549+CNX-HA + ZIKV
				exp1	exp2	exp3	exp4	exp5	exp6	mean	SEM	exp1	exp2	exp3	exp4	exp5	exp6	mean	SEM
		fractions number	1		0	0	0	0	0	0	0	0	0	0	0	0	0	0	0
			2		0	0	0	0	0	0	0	0	0	0	0	0	0	0	0
			3		0	0	0	0	0	0	0	0	0	0	0	0	0	0	0
			4		0	0	0	0.316832	0	0.0633664	0.0633664	0	0.0909091	0	0	0	0	0.0151515	0.0151515
			5		0.209444	0.0319312	0.260664	0.769802	0.64135	0.382638	0.13869	0.201623	0.972028	0.204771	0	0.403302	0.488864	0.378431	0.137816
			6	1	0.245	0.162715	0.78673	1	0.658228	0.642112	0.148869	0.015455	1	1	0.537415	1	1	0.758812	0.166762
			7		0.672222	1	1	0.695545	1	0.873553	0.0775201	1	0.741259	0.423459	1	0.457547	0.579065	0.700222	0.105133
			8		1	0.562141	0.545024	0.554455	0.196203	0.571565	0.127581	0.136364	0.195804	0.292247	0.558503	0.556604	0.804009	0.423922	0.105238
			9		0.452778	0.512428	0.267773	0.10396	0.120675	0.291523	0.0835869	0	0.0874126	0.103181	0.140816	0	0.059911	0.0652201	0.0232263
			10		0.193056	0.535373	0	0.262376	0.178059	0.233773	0.0869461	0	0.214685	0	0	0.033491	0.503341	0.125253	0.0829526
			11		0	0.196941	0	0		0.0492352	0.0492352	0	0	0	0	0.092217		0.0184434	0.0184434
			(-) ZIKV RNA
				A549 +ZIKV								A549+CNX-HA + ZIKV
				exp1	exp2	exp3	exp4	exp5	exp6	mean	SEM	exp1	exp2	exp3	exp4	exp5	exp6	mean	SEM
		fractions number	1	3140	1580			4850		3190	944.299	2510		308		9020		3946	2615.42
			2	11800		2960		9530		8096.67	2650.61	1170	2160	3770	2400	4810		2862	639.855
			3	19100	2280	2000		58400		20445	13268.3	148000	4010	4560	5160	21600		36666	28028.6
			4	52900	15900	86400	19600	930000		220960	177719	10600	41400	35000	21800	188000		59360	32597.9
			5	962000	117000	36900	216000	1290000		524380	252624	942000	23100	102000	579000	1140000		557220	221435
			6	1010000	216000	2740	69000	9470000		2153548	1.83798e+06	142000	138000	1280000	67900	26300		330840	238289
			7	1020000	96400	806	217000	5760000		1.41884e+06	1.1002e+06	1140000	211000	226000	843000	318000		547600	188101
			8	1240000	319000	165000	415000	6320000		1691800	1.17197e+06	898000			326000	1830000		1018000	438294
			9	324000	84000	60200	15900	519000		200620	95923.9	322000	347000	150000	204000	451000		294800	53420.4
			10	136000	185000	31900	221	710000		212624	128801	66800	70500	66800	2410	73000		55902	13424.5
			11	95300	15500	18600	2360	576000		141552	109833	71900		37200	788	133000		60722	28128.3
			total ZIKV RNA
				A549 +ZIKV								A549+CNX-HA + ZIKV
				exp1	exp2	exp3	exp4	exp5	exp6	mean	SEM	exp1	exp2	exp3	exp4	exp5	exp6	mean	SEM
		fractions number	1	4110	48700	2030	150000	267000	13100000	2.26197e+06	2.168e+06	162000	112000	186	1110000	6010000	183000	1.26286e+06	963596
			2	73100		399	628000	2430000	18400000	4.3063e+06	3.55066e+06	3370	79700	1100000	563000	5590000	5410000	2124345	1.0797e+06
			3	4290000	4640000	34500	1430000	110000000	151000000	4.52324e+07	2.74877e+07	3160000	2190000	662000	2590000	22500000	38200000	1.15503e+07	6.29009e+06
			4	20100000	32400000	4990	11500000	703000000	594000000	226834165	1.34153e+08	33100000	26200000	12800000	14300000	129000000	26500000	4.03167e+07	1.80195e+07
			5	247000000	200000000	3020000	75500000	1930000000	1530000000	6.64253e+08	3.42789e+08	432000000	81500000	116000000	47400000	1130000000	20100000	304500000	1.76064e+08
			6	327000000	231000000	13200000	280000000	4240000000	512000000	9.33867e+08	6.64479e+08	133000000	142000000		334000000	1340000000	1540000000	697800000	3.06756e+08
			7	274000000	221000000	59300000	261000000	3860000000	200000000	812550000	6.10293e+08	337000000	500000000	151000	883000000	356000000	1270000000	5.57692e+08	1.84099e+08
			8	169000000	471000000	39700000	202000000	4690000000	760000000	1.05528e+09	7.34501e+08	224000000			520000000	757000000	253000000	438500000	1.25335e+08
			9	66300000	118000000	16400000	192000000	240000000	590000000	2.03783e+08	8.40608e+07	88600000	288000000	14400000	251000000	274000000	550000000	2.44333e+08	7.60232e+07
			10	31200000	28700000		29200000	258000000	317000000	132820000	6.38346e+07	13100000	48100000	3640000	111000000	235000000	143000000	9.23067e+07	3.62263e+07
			11	28600000	18100000	81800	43200000	514000000		120796360	9.85518e+07	31400000	10200000	13700000	59400000	215000000		65940000	3.82692e+07

## Sheet: Figure 1g
		First antibody stain
		Second antibody stain

## Sheet: Figure 1h
				A549							A549+CNX-HA							A549 +ZIKV							A549+CNX-HA + ZIKV
				exp1	exp2	exp3	exp4	exp5	mean	SEM	exp1	exp2	exp3	exp4	exp5	mean	SEM	exp1	exp2	exp3	exp4	exp5	mean	SEM	exp1	exp2	exp3	exp4	exp5	mean	SEM
			total RNA	1	1	1	1	1	1	0	0.555	0.49	0.0354	0.183	2.77	0.80668	0.500105	1	1	1	1	1	1	0	25.1	3.93	11.4	4.54	7.25	10.444	3.89361
			(-) RNA	1	1	1	1	1	1	0	1.38	0.76	0.01		1.7	0.9625	0.372657	1	1	1	1	1	1	0	49.84	18.48	3.59	3.86	2.36	15.626	9.04996

## Sheet: Figure 2b
					-log (p-value)
				oxidoreductase activity	8.86
				cadherin binding	5.23
				protein-disulfide reductase (NAD(P)) activity	3.01
				phosphoserine residue binding	3.01
				enzyme binding	2.25

## Sheet: Figure 2d
			cell viability - % relative to NT
			TXNRD1	CD44	RAB21	ATP1B1	PTMA	RAN	GAPDH	ARHGDIA	HSPA9	LRPAP1	PPIB	LASP1	PGK1	ALDOA	AHCY	PSMB7	TPI1	YWHAB	ALDH3A1	SCD	PHB2	PGD	FKBP2	STOM	BLVRB	ENO1	TXN	SOD1	YWHAE	SERPINH1	S100A6	ALDH1A1	YWHAZ	AKR1B1	JUP	AKR1C2	LRPPRC	TMSB4X	PPIA	AKR1B10	EZR	NME1	IMMT	AKR1C3	AKR1B15	NME2	RDX
	exp #1	1st duplicate	105	104	111	112	102	21	101	102	89	110	114	117	76	53	100	74	88	108	114	83	81	109	106	106	97	89	106	93	101	97	100	102	82	95	95	105	96	109	106	108	92	100	87	95	101	105	100
		2nd duplicate	99	101	103	101	97	20	92	92	88	99	101	106	97	48	101	68	73	101	108	78	76	94	101	96	93	84	98	88	93	82	98	100	82	95	102	104	97	106	103	106	94	99	98	94	98	102	101
	exp #2	1st duplicate	84	96	95	99	86	32	95	68	90	105	98	100	89	36	98	69	76	96	111	62	77	89	90	84	82	55	48	85	95	84	82	94	79	89	95	93	93	97	83	94	92	100	94	91	87	100	95
		2nd duplicate	81	95	98	98	90	40	97	70	82	95	98	103	90	38	98	71	78	103	107	80	81	85	97	96	83	71	101	87	91	66	93	98	94	104	101	88	92	104	100	105	87	102	101	88	95	101	101
	exp #3	1st duplicate	101	97	83	105	95		106	80	87	105	99	111	100	35	120	56	106	102	103	75	86	95	102	118	96	87	93	95	98	93	109	128	90	92	101	99	103	109	103	135	102	103	95	93	101	110	114
		mean	94	98.6	98	103	94	28.25	98.2	82.4	87.2	102.8	102	107.4	90.4	42	103.4	67.6	84.2	102	108.6	75.6	80.2	94.4	99.2	100	90.2	77.2	89.2	89.6	95.6	84.4	96.4	104.4	85.4	95	98.8	97.8	96.2	105	99	109.6	93.4	100.8	95	92.2	96.4	103.6	102.2
		SEM	4.817	1.691	4.626	2.55	2.775	4.768	2.437	6.493	1.393	2.615	3.05	3.01	4.155	3.592	4.19	3.076	6.003	1.924	1.86	3.641	1.772	4.069	2.709	5.692	3.216	6.375	10.51	1.887	1.778	5.372	4.434	6.046	2.821	2.51	1.562	3.247	1.934	2.214	4.111	6.801	2.441	0.7348	2.345	1.241	2.6	1.806	3.153
			1st round of infection - % relative to NT
			TXNRD1	CD44	RAB21	ATP1B1	PTMA	RAN	GAPDH	ARHGDIA	HSPA9	LRPAP1	PPIB	LASP1	PGK1	ALDOA	AHCY	PSMB7	TPI1	YWHAB	ALDH3A1	SCD	PHB2	PGD	FKBP2	STOM	BLVRB	ENO1	TXN	SOD1	YWHAE	SERPINH1	S100A6	ALDH1A1	YWHAZ	AKR1B1	JUP	AKR1C2	LRPPRC	TMSB4X	PPIA	AKR1B10	EZR	NME1	IMMT	AKR1C3	AKR1B15	NME2	RDX
	exp #1	Plate 1	111	117	80	91	75	108	79	110	156	84	76	87	55	86	65	120	31	83	83	35	103	71	77	66	49	99	88	158	95	57	92	110	112	113	77	78	85	84	85	131	90	84	63	84	94	88	94
		Plate 2	79	121	96	83	78	108	89	97	113	99	88	75	69	98	69	117	64	88	87	37	46	74	112	77	94	117	105	112	99	61	128	132	99	112	82	114	111	110	132	121	121	95	91	78	89	71	131
	exp #2	Plate 1	92	101	85	114	108		109	116	65	126	97	100	91	90	97	102	71	113	80	103	153	101	101	105	62	81	114	143	123	92	104	124	66	109	122	146	145	125	104	119	54	76	94	114	103	90	83
		Plate 2	73	113	86	84	103	54	88	85		93	115	76	91	101	85	117	95	119	108	86	166	117	93	92	82	108	125	138	143	111	118	100	125	95	131	103	128	123	89	106	118	102	83	65	108	81	70
	exp #3	Plate 1	80	87	86	89	80		79	73	82	81	90	88	75	72	86	75	84	86	89	63	101		89	76	80	107	102	109	90	88	100	101	92	89	91	101	105	93	86	80	92	104	96	98	90	79	74
		Plate 2	85	88	94	93	91		81	83	93	106	104	94	90	83	92	96	98	100	84	66	116	70	80	82	82	98	119	117	113	88	117	106	101	94	103	105	123	106	89	87	95	96	110	95	106	88	86
		mean	86.67	104.5	87.83	92.33	89.17	90	87.5	94	101.8	98.17	95	86.67	78.5	88.33	82.33	104.5	73.83	98.17	88.5	65	114.2	86.6	92	83	74.83	101.7	108.8	129.5	110.5	82.83	109.8	112.2	99.17	102	101	107.8	116.2	106.8	97.5	107.3	95	92.83	89.5	89	98.33	82.83	89.67
		SEM	5.518	6.032	2.455	4.616	5.653	18	4.66	6.812	15.63	6.73	5.538	4.014	6.054	4.31	5.188	7.075	10.12	6.161	4.105	10.91	17.46	9.511	5.354	5.598	6.655	5.004	5.437	8.061	8.188	8.316	5.468	5.319	8.138	4.29	8.911	9.061	8.448	6.62	7.451	8.257	9.866	4.415	6.402	6.986	3.412	2.96	8.977
			2nd round of infection - % relative to NT
			TXNRD1	CD44	RAB21	ATP1B1	PTMA	RAN	GAPDH	ARHGDIA	HSPA9	LRPAP1	PPIB	LASP1	PGK1	ALDOA	AHCY	PSMB7	TPI1	YWHAB	ALDH3A1	SCD	PHB2	PGD	FKBP2	STOM	BLVRB	ENO1	TXN	SOD1	YWHAE	SERPINH1	S100A6	ALDH1A1	YWHAZ	AKR1B1	JUP	AKR1C2	LRPPRC	TMSB4X	PPIA	AKR1B10	EZR	NME1	IMMT	AKR1C3	AKR1B15	NME2	RDX
		exp #1	74	108	67	82	83	18	74	77	136	98	67	85	84	19	31	73	48	84	83	60	74	69	82	68	42	107	84	68	118	70	79	95	74	109	86	71	94	72	125	116	111	85	97	50	118	78	78
		exp #2	40	75	80	91	88	26	79	97	68	89	89	101	78	24	68	97	19	92	93	29	113	70	59	69	38	114	103	57	126	85	74	78	76	118	127	114	127	89	106	53	118	94	112	51	117	64	56
		exp #3		135	93	72			49	70		180	116	60	54	24	41	72	81	152	88	49	52	35	65	101	55	148	27	59		65		76		149	74	44				81			103	23		46	40
		mean	57	106	80	81.67	85.5	22	67.33	81.33	102	122.3	90.67	82	72	22.33	46.67	80.67	49.33	109.3	88	46	79.67	58	68.67	79.33	45	123	71.33	61.33	122	73.33	76.5	83	75	125.3	95.67	76.33	110.5	80.5	115.5	83.33	114.5	89.5	104	41.33	117.5	62.67	58
		SEM	17	17.35	7.506	5.487	2.5	4	9.28	8.09	34	28.95	14.17	11.93	9.165	1.667	11.05	8.172	17.91	21.46	2.887	9.074	17.84	11.5	6.888	10.84	5.132	12.66	22.84	3.383	4	6.009	2.5	6.028	1	12.12	16.05	20.38	16.5	8.5	9.5	18.22	3.5	4.5	4.359	9.171	0.5	9.262	11.02
[truncated: 3 more columns]

## Sheet: Figure 3a
			mRNA level of indicated gene (% relative to NT)
			NT	ATL2	PNPLA8	RDX	NME2	TXNRD1	AKR1C3	SERPINH1	SOD1	BLVRB	PGD	SCD	TPI1	AHCY	PGK1
		exp 1	100			7.4	2.7		0.3	0.1	3.8		3.9	6.3	9.7	3.4	1.2
		exp 2	100			17.8	1.6	17.5	4.4	9.6	6.6	3.7		6.6	11	5.5	6.1
		exp 3	100	3.2			2.4	13.8	6.3		8	1.4	3.8	12.8	18.1		7
		exp 4	100	7.6	16.8		1	13	4	2.3	4.8	1.4	1.6	3.9		3.5	2.2
		mean	100	5.4	16.8	12.6	1.925	14.77	3.75	4	5.8	2.167	3.1	7.4	12.93	4.133	4.125
		SEM	0	3.111	0	7.354	0.7719	2.401	2.509	4.973	1.869	1.328	1.3	3.797	4.521	1.185	2.854

## Sheet: Figure 3b
			cell viability (% relative to NT)
			NT	ATL2	PNPLA8	RDX	NME2	TXNRD1	AKR1C3	SERPINH1	SOD1	BLVRB	PGD	SCD	TPI1	AHCY	PGK1
		exp 1	99	104	101	88	105	103	98	105	106	103	110	108	116	106	102
			101
		exp 2	103			97	92	97	87	79	84	88		55	67	94	85
			97
		exp 3	99	81	93	95	97	95	87		83	87	81	64	78		90
			101
		exp 4	101	87	96	93	97	98	83	68	83	86	83	41	69	93	85
			99
		mean	100	90.67	96.67	93.25	97.75	98.25	88.75	84	89	91	91.33	67	82.5	97.67	90.5
		SEM	0.6547	6.888	2.333	1.931	2.689	1.702	3.224	10.97	5.672	4.021	9.351	14.46	11.42	4.177	4.01

## Sheet: Figure 3c
			ZIKV RNA level (% relative to NT)
			NT	ATL2	PNPLA8	RDX	NME2	TXNRD1	AKR1C3	SERPINH1	SOD1	BLVRB	PGD	SCD	TPI1	AHCY	PGK1
		exp 1	112	86	90	59	125	232	148	86	128		147	33	64	87	90
			89
		exp 2	110			113	105	115	151	102	192	64		52	55	53	158
			91
		exp 3	87	65			123	114	84		181	95	119	76	57		87
			115
		exp 4	94	61	186	135	136	65	181	156	96	47	66	58	88	81	53
			106
		mean	100.5	70.67	138	102.3	122.3	131.5	141	114.7	149.3	68.67	110.7	54.75	66	73.67	97
		SEM	4.031	7.753	48	22.58	6.421	35.47	20.41	21.18	22.59	14.05	23.75	8.864	7.583	10.48	22
		p value		0.9239	0.8819	>0,9999	0.9849	0.8327	0.52	0.9993	0.2767	0.8876	0.9995	0.3553	0.7258	0.9628	0.9998		Ordinary one-way ANOVA with Dunnett's multiple comparisons test (comparison with NT)
				ns	ns	ns	ns	ns	ns	ns	ns	ns	ns	ns	ns	ns	ns

[truncated: 57 more sheets: Figure 3d, Figure 3g, Figure 4a, Figure 4b, Figure 4c, Figure 4d, Figure 4e, Figure 4f, Figure 4g, Figure 4h, Figure 4i, Figure 4j, Figure 5a, Figure 5b, Figure 5c , Figure 5d, Figure 5f, Figure 5h, Figure 5i, Figure 5j …]
